# Supplementary material for: Crystal structure of 4-amino-3-(thio­phen-3-ylmeth­yl)-1H-1,2,4-triazole-5(4H)-thione
Source: Acta Crystallogr E Crystallogr Commun. 2017 Aug 30;73(Pt 9):1389–92. doi: 10.1107/S2056989017012191 (PMC5588588; doi:10.1107/S2056989017012191)
Supplement: Supplementary file 1 [file e-73-01389-sup1.cif]

##############################################################################
#                                                                            #
# This CIF contains the data in a paper accepted for publication in          #
# Acta Crystallographica Section E. It conforms to the requirements of       #
# Notes for Authors for Acta Crystallographica Section E, and has been       #
# peer reviewed under the auspices of the IUCr Commission on Journals.       #
#                                                                            #
# Full details of the Crystallographic Information File format               #
# are given in the paper "The Crystallographic Information File (CIF):       #
# a New Standard Archive File for Crystallography" by S. R. Hall, F. H.      #
# Allen and I. D. Brown [Acta Cryst. (1991), A47, 655-685].                  #
#                                                                            #
# The current version of the core CIF dictionary is obtainable from          #
# ftp://ftp.iucr.org/pub/cif_core.dic.                                       #
#                                                                            #
# Software is freely available for graphical display of the structure(s)     #
# in this CIF. For information consult the CIF software page                 #
# http://www.iucr.org/resources/cif/software.                                #
#                                                                            #
# This file may be used for bona fide research purposes within the           #
# scientific community so long as proper attribution is given to the journal # 
# article from which it was obtained.                                        #
#                                                                            #
##############################################################################
data_I
_database_code_depnum_ccdc_archive 'CCDC 1570281'
_audit_creation_method
;
Olex2 1.2
(compiled 2017.03.28 svn.r3405 for OlexSys, GUI svn.r5337)
;
_journal_date_recd_electronic     2017-07-31
_journal_date_accepted     2017-08-22
_journal_name_full     'Acta Crystallographica, Section E'
_journal_year     2017
_journal_volume     73
_journal_issue      9
_journal_page_first     1389
_journal_page_last     1392
_journal_paper_category     GO
_journal_paper_doi     10.1107/S2056989017012191
_journal_coeditor_code     ZP2023
_publ_contact_author_name     'Luc Van Meervelt'
_publ_contact_author_address
;
Department of Chemistry
KU Leuven
Biomolecular Architecture, Celestijnenlaan 200F
Leuven (Heverlee)
B-3001
Belgium
;
_publ_contact_author_email     'luc.vanmeervelt@kuleuven.be'
_publ_contact_author_fax     ?
_publ_contact_author_phone     ?
_publ_section_title
;
Crystal structure of
4-amino-3-(thiophen-3-ylmethyl)-1<i>H</i>-1,2,4-triazole-5(4<i>H</i>)-thione
;
_publ_section_title_footnote     .
loop_
    _publ_author_name
    _publ_author_footnote
    _publ_author_address
    'Vu Quoc, Trung' .
;
Faculty of Chemistry
Hanoi National University of Education
136 Xuan Thuy
Cau Giay
Hanoi
Vietnam
;
    'Nguyen Ngoc, Linh' .
;
Faculty of Chemistry
Hanoi National University of Education
136 Xuan Thuy
Cau Giay
Hanoi
Vietnam
;
    'Do Truc, Vy' .
;
Faculty of Chemistry
Hanoi National University of Education
136 Xuan Thuy
Cau Giay
Hanoi
Vietnam
;
    'Duong Khanh, Linh' .
;
Faculty of Chemistry
Hanoi National University of Education
136 Xuan Thuy
Cau Giay
Hanoi
Vietnam
;
    'Ha Manh, Hung' .
;
Faculty of Basic Sciences
University of Mining and Geology
Duc Thang
Bac Tu Liem
Hanoi
Vietnam
;
    'Thang Pham, Chien' .
;
VNU University of Science
Department of Inorganic Chemistry
19 Le Thanh Tong Street
Hoan Kiem Discrict
Hanoi
Vietnam
;
    'Van Meervelt, Luc' .
;
Department of Chemistry
KU Leuven
Biomolecular Architecture, Celestijnenlaan 200F
Leuven (Heverlee)
B-3001
Belgium
;
_publ_section_synopsis
;
The synthesis and crystal structure of a new thiophene monomer containing an
additional 1,2,4-triazole ring are reported. The compound has a V-shaped
conformation with the thiophene ring disordered over two positions by a
rotation of approximately 180\%.
;
_chemical_name_systematic
;
4-Amino-3-(thiophen-3-ylmethyl)-1<i>H</i>-1,2,4-triazole-5(4<i>H</i>)-thione
;
_chemical_name_common     ?
_chemical_formula_moiety     'C7 H8 N4 S2'
_chemical_formula_sum     'C7 H8 N4 S2'
_chemical_formula_iupac     'C7 H8 N4 S2'
_chemical_formula_weight     212.29
_chemical_melting_point     ?
_shelx_space_group_comment
;
The symmetry employed for this shelxl refinement is uniquely defined
by the following loop, which should always be used as a source of
symmetry information in preference to the above space-group names.
They are only intended as comments.
;
_space_group_crystal_system     monoclinic
_space_group_name_H-M_alt     'P 21/n'
_space_group_name_Hall     '-P 2yn'
loop_
    _space_group_symop_operation_xyz
    'x, y, z'
    '-x+1/2, y+1/2, -z+1/2'
    '-x, -y, -z'
    'x-1/2, -y-1/2, z-1/2'
_cell_length_a     7.6904(4)
_cell_length_b     13.0429(7)
_cell_length_c     9.0220(4)
_cell_angle_alpha     90
_cell_angle_beta     90.081(2)
_cell_angle_gamma     90
_cell_volume     904.95(8)
_cell_formula_units_Z     4
_cell_measurement_reflns_used     9996
_cell_measurement_theta_min     3.08
_cell_measurement_theta_max     30.65
_cell_measurement_temperature     100(2)
_exptl_crystal_description     block
_exptl_crystal_colour     colorless
_exptl_crystal_size_max     0.316
_exptl_crystal_size_mid     0.198
_exptl_crystal_size_min     0.081
_exptl_crystal_density_diffrn     1.558
_exptl_crystal_density_meas     ?
_exptl_crystal_density_method     ?
_exptl_crystal_F_000     440
_exptl_absorpt_coefficient_mu     0.543
_exptl_absorpt_correction_type     multi-scan
_exptl_absorpt_process_details
;
(SADABS; Bruker, 2014)
;
_shelx_estimated_absorpt_T_min     ?
_shelx_estimated_absorpt_T_max     ?
_exptl_absorpt_correction_T_min     0.7095
_exptl_absorpt_correction_T_max     0.7461
_diffrn_ambient_temperature     100(2)
_diffrn_radiation_type     MoK\a
_diffrn_radiation_wavelength     0.71073
_diffrn_measurement_device_type     'Bruker APEXII CCD'
_diffrn_measurement_method     '\f and \w scans'
_diffrn_detector_area_resol_mean     ?
_diffrn_reflns_number     27159
_diffrn_reflns_av_R_equivalents     0.0252
_diffrn_reflns_theta_min     2.745
_diffrn_reflns_theta_max     30.692
_diffrn_reflns_theta_full     25.242
_diffrn_measured_fraction_theta_max     0.995
_diffrn_measured_fraction_theta_full     0.999
_diffrn_reflns_limit_h_min     -11
_diffrn_reflns_limit_h_max     11
_diffrn_reflns_limit_k_min     -18
_diffrn_reflns_limit_k_max     18
_diffrn_reflns_limit_l_min     -12
_diffrn_reflns_limit_l_max     12
loop_
    _refln_index_h
    _refln_index_k
    _refln_index_l
    _refln_F_squared_meas
    2 0 0 180.95
    2 0 0 177.85
    2 0 0 169.08
    2 0 0 181.63
    -2 0 0 175.08
    -2 0 0 177.61
    -2 0 0 176.26
    -2 0 0 180.81
    -2 0 0 176.88
    -3 0 0 -0.03
    -3 0 0 0.02
    -3 0 0 -0.02
    3 0 0 0.01
    3 0 0 0
    -3 0 0 0.02
    4 0 0 18.64
    4 0 0 18.92
    -4 0 0 18.47
    -4 0 0 18.53
    -4 0 0 19.05
    -4 0 0 18.69
    4 0 0 19.31
    4 0 0 18.32
    -4 0 0 18.58
    -4 0 0 19.46
    5 0 0 -0.01
    -5 0 0 -0.08
    5 0 0 -0.03
    -5 0 0 -0.02
    -5 0 0 0.04
    5 0 0 0.1
    5 0 0 0
    -5 0 0 0.06
    6 0 0 1.84
    -6 0 0 1.67
    6 0 0 1.88
    -6 0 0 1.8
    6 0 0 1.77
    -6 0 0 1.55
    6 0 0 1.54
    7 0 0 0
    -7 0 0 -0.02
    7 0 0 0.09
    -7 0 0 0.07
    -7 0 0 -0.01
    8 0 0 64.94
    8 0 0 61.89
    -8 0 0 65.01
    -8 0 0 62.49
    -8 0 0 65.48
    -9 0 0 -0.05
    -9 0 0 -0.02
    9 0 0 0.17
    10 0 0 3.43
    -10 0 0 3.89
    -10 0 0 3.8
    -11 0 0 0.06
    11 0 0 -0.09
    -11 0 0 -0.38
    1 -1 0 41.62
    1 -1 0 45.94
    -1 1 0 42.27
    1 1 0 35.38
    -2 -1 0 4.75
    -2 -1 0 4.65
    2 -1 0 4.81
    -2 -1 0 4.73
    -2 -1 0 4.54
    2 -1 0 4.43
    -2 -1 0 4.6
    2 -1 0 4.65
    -2 1 0 4.71
    -2 1 0 4.59
    -2 1 0 4.49
    2 1 0 4.35
    2 1 0 4.75
    2 1 0 4.82
    -2 1 0 4.03
    2 1 0 4.58
    3 -1 0 0.54
    3 -1 0 0.48
    -3 -1 0 0.52
    -3 -1 0 0.48
    3 -1 0 0.28
    -3 -1 0 0.32
    -3 -1 0 0.46
    3 -1 0 0.43
    3 -1 0 0.3
    -3 1 0 0.48
    -3 1 0 0.32
    -3 1 0 0.43
    3 1 0 0.64
    -3 1 0 0.5
    3 1 0 0.5
    -3 1 0 0.48
    3 1 0 0.51
    3 1 0 0.54
    -4 -1 0 3.17
    -4 -1 0 3.01
    4 -1 0 2.88
    -4 -1 0 3.08
    4 -1 0 2.86
    -4 -1 0 3.34
    -4 -1 0 3.12
    4 -1 0 2.92
    4 -1 0 3.14
    -4 -1 0 3.1
    -4 1 0 3.04
    4 1 0 3.06
    -4 1 0 2.98
    4 1 0 3.02
    -4 1 0 2.88
    -4 1 0 3.17
    4 1 0 2.95
    4 1 0 2.93
    -4 1 0 2.78
    -5 -1 0 0.55
    -5 -1 0 0.56
    5 -1 0 0.38
    -5 -1 0 0.61
    -5 -1 0 0.63
    5 -1 0 0.64
    5 -1 0 0.56
    5 -1 0 0.51
    -5 -1 0 0.52
    -5 -1 0 0.49
    5 1 0 0.39
    -5 1 0 0.7
    -5 1 0 0.6
    -5 1 0 0.63
    -5 1 0 0.64
    5 1 0 0.54
    5 1 0 0.47
    -5 1 0 0.56
    5 1 0 0.67
    -6 -1 0 0.39
    6 -1 0 0.7
    6 -1 0 0.38
    6 -1 0 0.4
    -6 -1 0 0.33
    -6 -1 0 0.66
    -6 -1 0 0.47
    6 -1 0 0.56
    6 1 0 0.51
    6 1 0 0.5
    6 1 0 0.46
    6 1 0 0.51
    -6 1 0 0.41
    -6 1 0 0.48
    -6 1 0 0.39
    7 -1 0 14.4
    -7 -1 0 14.76
    7 -1 0 14.34
    -7 -1 0 14.1
    -7 1 0 14.26
    -7 1 0 14.5
    7 1 0 14.79
    7 1 0 14.75
    -7 1 0 14.4
    -8 -1 0 7.82
    8 -1 0 7.61
    8 -1 0 7.25
    -8 -1 0 7.85
    -8 -1 0 7.23
    -8 1 0 7.26
    -8 1 0 7.12
    -8 1 0 7.23
    8 1 0 7.43
    8 1 0 7.06
    -9 -1 0 0.47
    9 -1 0 0.17
    -9 -1 0 0.21
    9 1 0 0.29
    -9 1 0 0.34
    10 -1 0 4.02
    -10 -1 0 3.35
    -10 -1 0 3.21
    -10 1 0 3.14
    10 1 0 3.22
    -10 1 0 3.81
    -11 -1 0 0.74
    -11 1 0 0.88
    0 -2 0 0.93
    0 -2 0 0.88
    0 -2 0 1.07
    0 2 0 0.91
    0 2 0 0.93
    0 2 0 0.87
    -1 -2 0 29.82
    1 -2 0 29.08
    1 -2 0 29.99
    -1 -2 0 30.55
    1 -2 0 29.6
    1 -2 0 28.8
    1 -2 0 29.46
    -1 -2 0 30.46
    -1 2 0 29.7
    -1 2 0 29.34
    -1 2 0 29.49
    1 2 0 30.93
    1 2 0 30.55
    1 2 0 30.16
    1 2 0 29.68
    -1 2 0 29.28
    -1 2 0 29.77
    1 2 0 29.54
    2 -2 0 256.59
    -2 -2 0 256.07
    -2 -2 0 262.28
    2 -2 0 244.74
    -2 -2 0 271.76
    -2 -2 0 274.99
    2 -2 0 241.27
    2 -2 0 259.9
    2 -2 0 266.59
    -2 -2 0 266.25
    -2 2 0 265.34
    -2 2 0 260.85
    2 2 0 256.35
    2 2 0 271.2
    -2 2 0 252.02
    -2 2 0 246.96
    2 2 0 263.69
    2 2 0 247.49
    2 2 0 256.03
    -2 2 0 260.16
    -3 -2 0 1.73
    -3 -2 0 1.84
    3 -2 0 1.67
    -3 -2 0 1.84
    3 -2 0 1.43
    -3 -2 0 1.84
    3 -2 0 1.88
    -3 -2 0 1.77
    3 -2 0 1.67
    3 -2 0 1.75
    3 2 0 1.85
    3 2 0 1.76
    -3 2 0 1.77
    3 2 0 1.81
    -3 2 0 1.68
    -3 2 0 1.68
    -3 2 0 1.73
    3 2 0 1.86
    3 2 0 1.72
    4 -2 0 7.68
    -4 -2 0 7.7
    -4 -2 0 7.44
    4 -2 0 7.51
    4 -2 0 7.54
    -4 -2 0 7.6
    4 -2 0 7.43
    -4 -2 0 7.83
    -4 -2 0 7.76
    4 -2 0 7.81
    4 2 0 7.99
    -4 2 0 7.37
    4 2 0 7.9
    4 2 0 7.87
    4 2 0 7.57
    -4 2 0 7.79
    -4 2 0 7.94
    -4 2 0 7.52
    -5 -2 0 0.16
    5 -2 0 0.11
    -5 -2 0 0.01
    5 -2 0 0.06
    -5 -2 0 0.12
    5 -2 0 0.07
    5 -2 0 0.07
    -5 -2 0 0.14
    -5 -2 0 0.12
    5 -2 0 0.18
    -5 -2 0 0.12
    5 2 0 0.11
    5 2 0 0.12
    5 2 0 0.06
    -5 2 0 0.19
    -5 2 0 0.02
    -5 2 0 0.13
    -5 2 0 -0.04
    -5 2 0 0.06
    5 2 0 0.19
    -6 -2 0 38.5
    6 -2 0 37.29
    -6 -2 0 38.23
    -6 -2 0 38.54
    -6 -2 0 38.27
    -6 -2 0 39.52
    -6 -2 0 38.78
    6 -2 0 37.24
    6 -2 0 38.23
    6 -2 0 37.92
    6 2 0 39.03
    6 2 0 37.73
    -6 2 0 36.53
    -6 2 0 39.53
    -6 2 0 39.7
    6 2 0 39.34
    6 2 0 38.56
    -7 -2 0 23.25
    7 -2 0 23.7
    7 -2 0 22.72
    -7 -2 0 22.41
    -7 -2 0 22.93
    7 2 0 23.33
    -7 2 0 22.69
    -7 2 0 23.2
    -7 2 0 23.59
    7 2 0 22.56
    -8 -2 0 23.63
    -8 -2 0 22.79
    -8 -2 0 23.93
    8 -2 0 22.72
    8 -2 0 21.94
    8 2 0 22.87
    8 2 0 22.65
    -8 2 0 23.95
    -8 2 0 23.99
    -8 2 0 23.43
    -9 -2 0 6.92
    9 -2 0 7.73
    -9 2 0 7.03
    -9 2 0 7.06
    9 2 0 6.87
    10 -2 0 15.14
    -10 -2 0 14.2
    -10 -2 0 14.71
    10 2 0 14.47
    -10 2 0 14.67
    -10 2 0 13.85
    0 -3 0 0
    0 -3 0 0.04
    0 -3 0 0
    0 -3 0 0.01
    0 -3 0 0.03
    0 3 0 0
    0 3 0 -0.02
    0 3 0 0.02
    0 3 0 -0.02
    -1 -3 0 124.21
    1 -3 0 125.77
    1 -3 0 123.08
    -1 -3 0 122.78
    1 -3 0 119.58
    1 -3 0 128.44
    -1 -3 0 122.37
    -1 -3 0 125.28
    -1 3 0 125.3
    1 3 0 126.91
    -1 3 0 122.92
    1 3 0 128.7
    -1 3 0 125.18
    -1 3 0 115.74
    1 3 0 125.64
    -1 3 0 119.79
    1 3 0 117.38
    2 -3 0 147.79
    -2 -3 0 152.4
    2 -3 0 148.6
    -2 -3 0 156.38
    2 -3 0 150.35
    2 -3 0 143.96
    2 3 0 149.06
    -2 3 0 150.99
    2 3 0 152.51
    2 3 0 154.45
    2 3 0 152.57
    -2 3 0 151.42
    -2 3 0 150.35
    -2 3 0 147.09
    2 3 0 153.73
    3 -3 0 26.11
    -3 -3 0 24.87
    3 -3 0 26.56
    3 -3 0 26.26
    -3 -3 0 26.52
    3 -3 0 25.41
    3 -3 0 25.39
    -3 -3 0 26.01
    3 3 0 23.04
    3 3 0 26.12
    -3 3 0 25.8
    -3 3 0 26.34
    -3 3 0 26.04
    3 3 0 25.81
    3 3 0 25.87
    -3 3 0 26.04
    -3 3 0 25.26
    -4 -3 0 0.25
    4 -3 0 0.45
    -4 -3 0 0.33
    4 -3 0 0.39
    4 -3 0 0.22
    -4 -3 0 0.47
    -4 -3 0 0.37
    4 -3 0 0.34
    4 -3 0 0.34
    -4 -3 0 0.24
    -4 3 0 0.38
    4 3 0 0.27
    -4 3 0 0.26
    4 3 0 0.39
    4 3 0 0.35
    -4 3 0 0.5
    -4 3 0 0.26
    -4 3 0 0.28
    4 3 0 0.35
    -5 -3 0 38.93
    5 -3 0 39.79
    5 -3 0 40.31
    5 -3 0 38.26
    -5 -3 0 38.53
    -5 -3 0 39.1
    -5 -3 0 41.25
    5 -3 0 39.82
    -5 -3 0 39.59
    5 -3 0 39.5
    -5 3 0 38.64
    5 3 0 38.5
    5 3 0 40.81
    -5 3 0 39.91
    5 3 0 39.83
    -5 3 0 40.21
    -5 3 0 39.04
    5 3 0 39.33
    -5 3 0 38.7
    6 -3 0 40.34
    -6 -3 0 40.55
    6 -3 0 40.48
    -6 -3 0 41.69
    6 -3 0 44.6
    -6 -3 0 39.76
    6 -3 0 39.88
    -6 -3 0 40.07
    -6 -3 0 41.02
    6 -3 0 41.25
    6 3 0 39.73
    6 3 0 39.81
    -6 3 0 40.64
    -6 3 0 40.24
    6 3 0 40.92
    6 3 0 40.14
    -6 3 0 40.81
    -7 -3 0 -0.2
    -7 -3 0 0.23
    -7 -3 0 0.06
    -7 -3 0 -0.09
    -7 -3 0 0
    -7 -3 0 0.11
    7 -3 0 -0.01
    7 -3 0 -0.24
    -7 3 0 0.6
    -7 3 0 0.11
    -7 3 0 0.15
    7 3 0 0.07
    7 3 0 -0.05
    8 -3 0 0.65
    -8 -3 0 0.94
    -8 -3 0 0.91
    -8 -3 0 0.98
    8 -3 0 0.96
    -8 3 0 0.9
    8 3 0 0.91
    -8 3 0 0.34
    8 3 0 0.63
    -9 -3 0 0.5
    9 -3 0 0.3
    -9 3 0 0.39
    -9 3 0 0.48
    9 3 0 0.18
    10 -3 0 -0.16
    -10 -3 0 0.19
    -10 -3 0 -0.19
    -10 3 0 0.04
    -10 3 0 0.3
    10 3 0 0.17
    0 -4 0 130.8
    0 -4 0 131.04
    0 -4 0 130.79
    0 -4 0 134.91
    0 4 0 133.24
    0 4 0 134.89
    0 4 0 131.93
    0 4 0 130.76
    -1 -4 0 2.95
    1 -4 0 3.21
    1 -4 0 2.95
    -1 -4 0 3.17
    1 -4 0 2.99
    -1 -4 0 2.74
    1 -4 0 2.97
    -1 -4 0 3.1
    -1 4 0 2.97
    1 4 0 2.75
    1 4 0 2.97
    -1 4 0 3.1
    -1 4 0 2.73
    -1 4 0 2.96
    1 4 0 2.97
    1 4 0 2.93
    1 4 0 3.14
    -1 4 0 3.01
    -2 -4 0 0.18
    -2 -4 0 0.25
    2 -4 0 0.14
    2 -4 0 0.13
    -2 -4 0 0.2
    2 -4 0 0.18
    2 -4 0 0.07
    2 -4 0 0.21
    -2 -4 0 0.25
    2 4 0 0.18
    2 4 0 0.29
    -2 4 0 0.23
    -2 4 0 0.11
    -2 4 0 0.24
    2 4 0 0.09
    -2 4 0 0.24
    2 4 0 0.18
    -2 4 0 0.1
    2 4 0 0.18
    2 4 0 0.19
    3 -4 0 35.57
    3 -4 0 34.96
    3 -4 0 36.51
    3 -4 0 35.29
    -3 -4 0 31.84
    -3 -4 0 35.39
    -3 -4 0 36.17
    3 -4 0 34.32
    3 4 0 35.19
    -3 4 0 35.43
    3 4 0 36.49
    3 4 0 35.26
    -3 4 0 34.53
    -3 4 0 35.92
    -3 4 0 35.03
    3 4 0 36.37
    -3 4 0 36.66
    4 -4 0 22.37
    -4 -4 0 20.48
    4 -4 0 21.87
    -4 -4 0 21.52
    4 -4 0 22.17
    4 -4 0 23.16
    -4 -4 0 21.9
    4 -4 0 22.14
    -4 4 0 22.32
    4 4 0 21.82
    4 4 0 22.26
    -4 4 0 21.64
    -4 4 0 21.78
    -4 4 0 21.89
    4 4 0 21.59
    -4 4 0 22.52
    4 4 0 22.56
    5 -4 0 167.67
    -5 -4 0 168.62
    5 -4 0 168.59
    5 -4 0 169.63
    -5 -4 0 168.16
    -5 -4 0 173.28
    -5 -4 0 174.71
    5 -4 0 169.76
    5 -4 0 171.5
    -5 -4 0 172.9
    -5 4 0 168.23
    5 4 0 171.63
    -5 4 0 166.52
    5 4 0 171.45
    5 4 0 170.81
    5 4 0 172.51
    -5 4 0 168.92
    -5 4 0 167.5
    -5 4 0 162.87
    -6 -4 0 23.19
    6 -4 0 23.28
    -6 -4 0 24.96
    -6 -4 0 23.91
    6 -4 0 24.13
    6 -4 0 24.84
    6 -4 0 24.44
    -6 -4 0 23.86
    -6 -4 0 25.6
    6 4 0 23.59
    -6 4 0 25.11
    -6 4 0 24.71
    6 4 0 23.63
    6 4 0 24.53
    6 4 0 24.09
    -6 4 0 24.28
    -6 4 0 24.22
    7 -4 0 10.13
    7 -4 0 10.12
    -7 -4 0 10.11
    -7 -4 0 10.63
    -7 -4 0 9.95
    -7 -4 0 9.54
    -7 -4 0 9.65
    -7 4 0 9.83
    -7 4 0 10.75
    -7 4 0 11.49
    7 4 0 10.08
    7 4 0 9.99
    -7 4 0 9.67
    8 -4 0 -0.13
    8 -4 0 0.04
    -8 -4 0 -0.12
    -8 -4 0 -0.01
    -8 -4 0 0.05
    8 4 0 -0.04
    -8 4 0 0.09
    -8 4 0 0.04
    8 4 0 0.1
    -9 -4 0 5.78
    9 -4 0 5.57
    -9 -4 0 5.82
    -9 4 0 6.19
    -9 4 0 5.17
    -10 -4 0 0.9
    -10 -4 0 0.95
    10 -4 0 1.03
    10 4 0 0.99
    -10 4 0 0.7
    -10 4 0 0.94
    0 -5 0 0
    0 -5 0 0.07
    0 -5 0 0.04
    0 -5 0 -0.01
    0 5 0 -0.05
    0 5 0 -0.03
    0 5 0 -0.01
    0 5 0 -0.01
    -1 -5 0 49.68
    1 -5 0 50.31
    -1 -5 0 51.71
    1 -5 0 49.51
    -1 -5 0 49.93
    -1 -5 0 51.95
    1 -5 0 48.58
    1 -5 0 50.75
    -1 -5 0 49.51
    -1 5 0 51.16
    -1 5 0 48.51
    1 5 0 50.42
    -1 5 0 49.13
    -1 5 0 49.38
    -1 5 0 50.11
    1 5 0 49.93
    1 5 0 48.78
    2 -5 0 0.7
    2 -5 0 0.55
    -2 -5 0 0.71
    2 -5 0 0.67
    -2 -5 0 0.77
    2 -5 0 0.77
    -2 -5 0 0.68
    2 -5 0 0.6
    -2 5 0 0.62
    2 5 0 0.66
    -2 5 0 0.65
    2 5 0 0.79
    -2 5 0 0.64
    2 5 0 0.58
    2 5 0 0.7
    2 5 0 0.62
    -2 5 0 0.42
    -2 5 0 0.65
    3 -5 0 0.07
    3 -5 0 0.07
    -3 -5 0 0.02
    -3 -5 0 0
    3 -5 0 0.1
    3 -5 0 0.09
    -3 -5 0 0.04
    3 -5 0 0.02
    3 5 0 0.04
    3 5 0 0.03
    -3 5 0 0.06
    -3 5 0 0.01
    3 5 0 0.01
    -3 5 0 0.01
    3 5 0 0.04
    -3 5 0 0.08
    3 5 0 0.05
    3 5 0 0.14
    -3 5 0 0.07
    4 -5 0 0.05
    4 -5 0 -0.01
    4 -5 0 0.03
    -4 -5 0 0.07
    -4 -5 0 0.05
    4 -5 0 0.02
    4 -5 0 -0.01
    -4 -5 0 0.06
    -4 -5 0 -0.06
    4 5 0 0.04
    -4 5 0 0.01
    -4 5 0 -0.02
    -4 5 0 -0.01
    -4 5 0 -0.05
    4 5 0 -0.08
    4 5 0 -0.04
    4 5 0 0.03
    4 5 0 0.04
    -4 5 0 0
    4 5 0 -0.05
    5 -5 0 29.95
    -5 -5 0 29.5
    -5 -5 0 30.64
    5 -5 0 30.05
    5 -5 0 31.57
    5 -5 0 31.38
    5 -5 0 32.2
    -5 -5 0 31.64
    5 5 0 32.28
    5 5 0 30.48
    -5 5 0 30.85
    -5 5 0 31.1
    5 5 0 31.01
    5 5 0 31.83
    -5 5 0 31.44
    -5 5 0 31.21
    -5 5 0 29.63
    5 5 0 31.19
    6 -5 0 18.83
    -6 -5 0 18.63
    -6 -5 0 18.03
    -6 -5 0 17.89
    -6 -5 0 18.52
    6 -5 0 18.04
    6 -5 0 19.66
    6 -5 0 19.33
    -6 5 0 18.84
    6 5 0 18.02
    6 5 0 18.32
    6 5 0 18.64
    -6 5 0 18.73
    -6 5 0 18.49
    -6 5 0 18.24
    6 5 0 18.02
    6 5 0 19.26
    -7 -5 0 10.11
    7 -5 0 9.73
    -7 -5 0 10.61
    -7 -5 0 10.45
    7 -5 0 10.8
    -7 -5 0 10.19
    -7 -5 0 10.11
    -7 5 0 10.43
    7 5 0 9.98
    -7 5 0 10.03
    -7 5 0 10.25
    -7 5 0 9.88
    7 5 0 10.7
    -8 -5 0 5.69
    8 -5 0 6.14
    8 -5 0 6.36
    -8 5 0 6.13
    -8 5 0 6.22
    8 5 0 6.49
    -9 -5 0 6.03
    9 -5 0 7.23
    -9 5 0 7.26
    -9 5 0 7.53
    9 5 0 6.06
    -10 -5 0 1.52
    10 -5 0 1.79
    10 5 0 1.16
    -10 5 0 1.07
    -10 5 0 1.68
    0 -6 0 0.31
    0 -6 0 0.27
    0 -6 0 0.23
    0 -6 0 0.21
    0 -6 0 0.21
    0 -6 0 0.35
    0 6 0 0.3
    0 6 0 0.19
    0 6 0 0.41
    0 6 0 0.24
    1 -6 0 6.27
    1 -6 0 6.07
    1 -6 0 6.22
    -1 -6 0 6.7
    1 -6 0 6.01
    -1 -6 0 6.23
    1 -6 0 6.1
    -1 -6 0 6.9
    1 6 0 6.48
    -1 6 0 6.34
    -1 6 0 6.26
    -1 6 0 6.67
    1 6 0 5.67
    1 6 0 6.25
    -1 6 0 6.28
    1 6 0 6.29
    -2 -6 0 9.95
    -2 -6 0 9.49
    -2 -6 0 9.64
    2 -6 0 9.52
    2 -6 0 9.77
    2 -6 0 9.47
    -2 -6 0 9.83
    2 -6 0 9.51
    2 6 0 8.66
    -2 6 0 9.28
    -2 6 0 9.62
    2 6 0 9.73
    2 6 0 9.5
    -2 6 0 9.99
    -2 6 0 9.95
    2 6 0 9.79
    2 6 0 9.67
    -2 6 0 9.7
    3 -6 0 132.76
    -3 -6 0 134.45
    3 -6 0 129.54
    -3 -6 0 133.02
    3 -6 0 135.22
    -3 -6 0 137.05
    -3 -6 0 136.71
    3 -6 0 135.58
    3 -6 0 136.67
    3 6 0 137.44
    3 6 0 135.88
    -3 6 0 137.51
    3 6 0 136.21
    3 6 0 136.17
    -3 6 0 134.93
    -3 6 0 131.61
    -3 6 0 133.96
    -3 6 0 133.63
    3 6 0 136.5
    4 -6 0 25.06
    -4 -6 0 26.08
    4 -6 0 26.42
    -4 -6 0 25.75
    -4 -6 0 22.25
    4 -6 0 25.65
    4 -6 0 26.88
    4 -6 0 25.95
    -4 -6 0 26.14
    -4 6 0 25.8
    -4 6 0 26.08
    4 6 0 25.97
    4 6 0 26.07
    4 6 0 26.09
    -4 6 0 25.73
    4 6 0 26.33
    -4 6 0 26.51
    4 6 0 24.98
    4 6 0 26.72
    -4 6 0 26.49
    -5 -6 0 34.73
    -5 -6 0 35.91
    5 -6 0 36.09
    5 -6 0 35.37
    -5 -6 0 35.97
    5 -6 0 35.57
    -5 -6 0 35.53
    5 -6 0 35.94
    5 6 0 35.11
    -5 6 0 37.08
    5 6 0 35.61
    5 6 0 35.72
    5 6 0 35.32
    -5 6 0 35.66
    5 6 0 34.87
    5 6 0 34.96
    -5 6 0 35.31
    -5 6 0 35.74
    -6 -6 0 15.51
    6 -6 0 15.5
    -6 -6 0 15.58
    6 -6 0 15.21
    -6 -6 0 14.95
    -6 -6 0 14.68
    6 -6 0 14.47
    6 6 0 15.04
    -6 6 0 15.15
    6 6 0 14.43
    -6 6 0 14.76
    6 6 0 15
    6 6 0 14.55
    6 6 0 15.09
    -6 6 0 15.65
    -6 6 0 15.04
    6 6 0 15.55
    -7 -6 0 14.82
    7 -6 0 14.3
    -7 -6 0 14
    -7 -6 0 14.44
    7 -6 0 14.95
    -7 -6 0 14.94
    7 -6 0 15.46
    -7 6 0 14.39
    -7 6 0 14.02
    7 6 0 15.73
    -7 6 0 14.76
    -7 6 0 15.53
    -8 -6 0 0.26
    -8 -6 0 0.33
    8 -6 0 -0.1
    8 6 0 0.31
    -8 6 0 0.39
    -8 6 0 0.29
    8 6 0 0.49
    -9 -6 0 0.39
    9 -6 0 0.39
    9 6 0 0.21
    -9 6 0 0.17
    -9 6 0 0.63
    -10 -6 0 1.77
    10 -6 0 1.42
    -10 6 0 1.45
    -10 6 0 1.8
    10 6 0 2.16
    0 -7 0 -0.06
    0 -7 0 -0.02
    0 -7 0 0.02
    0 -7 0 0.01
    0 -7 0 -0.04
    0 -7 0 -0.04
    0 7 0 0.01
    0 7 0 0.03
    0 7 0 -0.02
    0 7 0 -0.02
    -1 -7 0 0.11
    1 -7 0 0.01
    -1 -7 0 0.03
    1 -7 0 0.11
    1 -7 0 0.01
    1 -7 0 0.09
    -1 -7 0 0.05
    1 -7 0 0
    -1 -7 0 0.09
    -1 -7 0 0.07
    1 7 0 0.05
    -1 7 0 0.03
    1 7 0 0.07
    -1 7 0 0.03
    -1 7 0 0.06
    -1 7 0 0.09
    -1 7 0 0.13
    1 7 0 0.03
    1 7 0 0
    2 -7 0 0.11
    -2 -7 0 0.18
    2 -7 0 0.09
    -2 -7 0 0.07
    2 -7 0 0.18
    -2 -7 0 0.05
    2 -7 0 0.11
    2 -7 0 0.15
    -2 -7 0 0.06
    2 7 0 0.09
    -2 7 0 0.25
    2 7 0 0.04
    -2 7 0 0.12
    2 7 0 0.06
    -2 7 0 0.14
    -2 7 0 0.22
    -2 7 0 0.11
    2 7 0 0.07
    2 7 0 0.07
    3 -7 0 1.75
    3 -7 0 1.49
    3 -7 0 1.66
    -3 -7 0 1.83
    3 -7 0 1.57
    3 -7 0 1.44
    -3 -7 0 1.62
    -3 -7 0 1.94
    -3 7 0 1.76
    -3 7 0 1.54
    3 7 0 1.61
    3 7 0 1.4
    3 7 0 1.57
    3 7 0 1.57
    3 7 0 1.77
    -3 7 0 1.57
    -3 7 0 1.56
    3 7 0 1.59
    4 -7 0 3.8
    4 -7 0 3.41
    4 -7 0 4.22
    -4 -7 0 3.62
    4 -7 0 3.72
    -4 -7 0 3.78
    4 -7 0 3.86
    4 7 0 4.04
    4 7 0 3.57
    4 7 0 3.77
    -4 7 0 3.64
    -4 7 0 4.42
    -4 7 0 3.72
    -4 7 0 3.92
    4 7 0 3.79
    4 7 0 3.84
    -4 7 0 3.83
    4 7 0 3.87
    5 -7 0 6.01
    -5 -7 0 6.38
    5 -7 0 5.85
    -5 -7 0 5.75
    5 -7 0 5.69
    -5 -7 0 5.57
    5 -7 0 5.75
    -5 -7 0 5.9
    5 7 0 5.95
    5 7 0 6.26
    5 7 0 6.11
    -5 7 0 6.03
    5 7 0 6.44
    -5 7 0 5.67
    -5 7 0 6.14
    -5 7 0 6.45
    5 7 0 5.88
    6 -7 0 4.46
    6 -7 0 3.8
    -6 -7 0 4.36
    6 -7 0 4.1
    -6 -7 0 4.44
    -6 -7 0 4.07
    -6 -7 0 4.43
    6 7 0 4.27
    -6 7 0 4.3
    6 7 0 4.07
    6 7 0 4.59
    6 7 0 4.35
    -6 7 0 4.22
    -6 7 0 4.9
    6 7 0 4.84
    -7 -7 0 13.66
    -7 -7 0 13.85
    7 -7 0 13.55
    7 -7 0 14.66
    -7 -7 0 14.79
    7 -7 0 13.95
    -7 -7 0 14.36
    7 7 0 14.98
    -7 7 0 14.92
    7 7 0 14.04
    7 7 0 14.71
    -7 7 0 13.78
    -7 7 0 14.27
    7 7 0 14.35
    -7 7 0 14.3
    -8 -7 0 2.86
    8 -7 0 3.07
    -8 -7 0 2.1
    8 -7 0 2.84
    8 7 0 3
    8 7 0 2.72
    8 7 0 3.44
    -8 7 0 2.42
    -9 -7 0 2.23
    9 -7 0 2.46
    9 7 0 2.59
    9 7 0 3.46
    -9 7 0 2.56
    -9 7 0 2.95
    10 -7 0 -0.36
    -10 -7 0 -0.3
    -10 7 0 -0.29
    -10 7 0 0.13
    10 7 0 -0.11
    0 -8 0 113.58
    0 -8 0 115.63
    0 -8 0 116.35
    0 -8 0 122.1
    0 -8 0 112.98
    0 -8 0 116.66
    0 8 0 113.46
    0 8 0 116.24
    0 8 0 117.42
    0 8 0 115.65
    1 -8 0 75.77
    1 -8 0 73.5
    1 -8 0 74.39
    1 -8 0 78.78
    -1 -8 0 76.22
    -1 -8 0 76.83
    -1 -8 0 78.63
    -1 -8 0 78.56
    1 -8 0 78.16
    -1 8 0 77.22
    1 8 0 76.61
    -1 8 0 77.25
    1 8 0 77.98
    1 8 0 77.85
    1 8 0 76.63
    -1 8 0 77.41
    -1 8 0 76.26
    -2 -8 0 5.58
    2 -8 0 5.3
    -2 -8 0 5.49
    2 -8 0 5.68
    2 -8 0 5.47
    -2 -8 0 5.37
    -2 -8 0 5.55
    -2 -8 0 5.27
    2 -8 0 5.87
    2 -8 0 5.82
    -2 8 0 5.48
    2 8 0 5.62
    2 8 0 5.67
    -2 8 0 5.31
    -2 8 0 5.04
    -2 8 0 5.33
    2 8 0 5.51
    -2 8 0 5.37
    2 8 0 5.39
    -3 -8 0 7.63
    3 -8 0 7.5
    -3 -8 0 8.17
    3 -8 0 7.88
    -3 -8 0 8.1
    3 -8 0 7.72
    -3 -8 0 7.79
    3 -8 0 7.7
    3 -8 0 7.74
    -3 8 0 7.88
    -3 8 0 7.4
    -3 8 0 7.62
    3 8 0 7.89
    -3 8 0 8.14
    3 8 0 7.51
    3 8 0 7.93
    3 8 0 8.34
    3 8 0 8.14
    -4 -8 0 2.29
    -4 -8 0 2.05
    4 -8 0 2.23
    4 -8 0 1.89
    -4 -8 0 1.94
    4 -8 0 2.02
    -4 -8 0 2.04
    4 -8 0 2.28
    4 8 0 2.19
    4 8 0 2.08
    4 8 0 1.81
    -4 8 0 2.29
    4 8 0 2.02
    4 8 0 2.24
    4 8 0 1.99
    -4 8 0 2.2
    -4 8 0 1.81
    -4 8 0 2.05
    -4 8 0 1.9
    -5 -8 0 1.36
    5 -8 0 1.29
    5 -8 0 1.31
    -5 -8 0 0.93
    -5 -8 0 1.56
    -5 -8 0 1.31
    5 -8 0 1.18
    5 8 0 1.19
    5 8 0 0.82
    5 8 0 1.08
    5 8 0 0.93
    -5 8 0 0.88
    -5 8 0 1.02
    5 8 0 1.25
    -5 8 0 1.06
    -5 8 0 1.37
    5 8 0 1.12
    -6 -8 0 7.87
    6 -8 0 7.77
    6 -8 0 8.13
    -6 -8 0 8.29
    -6 -8 0 7.8
    -6 -8 0 8.06
    6 -8 0 7.9
    6 8 0 8.19
    6 8 0 7.68
    -6 8 0 8.91
    -6 8 0 8.29
    6 8 0 7.86
    6 8 0 8.44
    -6 8 0 7.4
    6 8 0 8.86
    -6 8 0 7.69
    7 -8 0 5.5
    -7 -8 0 5.58
    7 -8 0 5.33
    -7 -8 0 4.89
    -7 -8 0 5.44
    7 -8 0 5.4
    7 8 0 5.59
    7 8 0 4.78
    -7 8 0 5.69
    7 8 0 5.38
    -7 8 0 5.71
    7 8 0 5.17
    8 -8 0 1.1
    -8 -8 0 1.4
    -8 -8 0 1.05
    8 8 0 1.14
    8 8 0 1.45
    -8 8 0 1.07
    -8 8 0 1.5
    9 -8 0 23.29
    -9 -8 0 24.28
    -9 8 0 26.14
    9 8 0 24.12
    -9 8 0 25.26
    9 8 0 25.53
    0 -9 0 -0.08
    0 -9 0 -0.03
    0 -9 0 -0.02
    0 -9 0 0.02
    0 -9 0 -0.06
    0 -9 0 -0.07
    0 9 0 0.1
    0 9 0 0.04
    0 9 0 0.04
    0 9 0 -0.02
    -1 -9 0 28.48
    -1 -9 0 28.94
    -1 -9 0 29.12
    1 -9 0 27.44
    1 -9 0 28.52
    -1 -9 0 28.21
    1 -9 0 28.53
    -1 -9 0 28.29
    1 -9 0 27.79
    1 9 0 28.25
    1 9 0 27.93
    -1 9 0 28.37
    -1 9 0 28.54
    1 9 0 28.63
    1 9 0 28.44
    -1 9 0 28.11
    -2 -9 0 20.21
    2 -9 0 19.84
    -2 -9 0 20.18
    2 -9 0 20.98
    -2 -9 0 20.39
    2 -9 0 20.06
    2 -9 0 19.38
    -2 -9 0 20.34
    -2 -9 0 19.97
    -2 -9 0 20.05
    2 -9 0 19.8
    -2 9 0 19.34
    -2 9 0 19.68
    2 9 0 19.77
    2 9 0 20.08
    -2 9 0 19.62
    2 9 0 20.27
    -2 9 0 19.96
    -2 9 0 20.22
    2 9 0 20.95
    3 -9 0 8.47
    3 -9 0 9.25
    3 -9 0 9.35
    -3 -9 0 9.09
    3 -9 0 9.15
    3 -9 0 9.13
    -3 -9 0 9.38
    -3 -9 0 9.1
    -3 -9 0 9.36
    -3 9 0 9.06
    -3 9 0 9.23
    3 9 0 9.21
    3 9 0 9.98
    -3 9 0 9.25
    3 9 0 9.65
    -3 9 0 9.59
    3 9 0 9.24
    -3 9 0 8.29
    3 9 0 9.41
    4 -9 0 23.99
    -4 -9 0 24.82
    4 -9 0 25.4
    -4 -9 0 24.63
    -4 -9 0 24.98
    4 -9 0 25.25
    -4 -9 0 24.89
    4 -9 0 22.68
    -4 9 0 24.9
    4 9 0 25.65
    -4 9 0 24.59
    4 9 0 24.78
    -4 9 0 24.51
    4 9 0 24.62
    4 9 0 25.34
    4 9 0 25.3
    4 9 0 24.49
    5 -9 0 0.14
    5 -9 0 0.09
    -5 -9 0 0
    -5 -9 0 0.02
    -5 -9 0 0.11
    5 -9 0 0
    -5 -9 0 0
    -5 9 0 0
    5 9 0 0.07
    5 9 0 0
    5 9 0 0.17
    5 9 0 0.06
    -5 9 0 -0.18
    5 9 0 -0.1
    -5 9 0 0.27
    5 9 0 0.02
    -5 9 0 -0.02
    -6 -9 0 6.97
    -6 -9 0 7.71
    6 -9 0 7.53
    -6 -9 0 7.27
    6 -9 0 6.38
    6 -9 0 7.29
    -6 -9 0 7.55
    -6 9 0 6.63
    6 9 0 7.47
    -6 9 0 7.07
    6 9 0 6.38
    -6 9 0 7.34
    6 9 0 7.58
    6 9 0 7.43
    -6 9 0 6.97
    6 9 0 6.57
    7 -9 0 0.56
    7 -9 0 0.9
    -7 -9 0 0.51
    7 -9 0 0.52
    -7 -9 0 0.49
    -7 9 0 0.63
    7 9 0 0.66
    -7 9 0 0.23
    7 9 0 0.29
    7 9 0 0.27
    -8 -9 0 2.32
    8 -9 0 3.27
    8 9 0 2.23
    8 9 0 2.57
    -8 9 0 1.87
    -8 9 0 2.36
    -9 -9 0 2.15
    9 -9 0 1.3
    9 9 0 1.87
    -9 9 0 1.77
    -9 9 0 2.06
    0 -10 0 12.71
    0 -10 0 12.09
    0 -10 0 13.03
    0 -10 0 12.18
    0 -10 0 12.54
    0 -10 0 13.22
    0 10 0 12.2
    0 10 0 11.79
    0 10 0 12.23
    1 -10 0 51.26
    -1 -10 0 54.33
    -1 -10 0 51.72
    1 -10 0 52.32
    -1 -10 0 53.19
    -1 -10 0 52.77
    -1 -10 0 52.8
    -1 -10 0 52.79
    1 -10 0 53.62
    1 -10 0 54.55
    -1 10 0 52.51
    1 10 0 52.91
    1 10 0 52.4
    1 10 0 50.35
    -1 10 0 49.71
    -1 10 0 50.35
    1 10 0 52.13
    -1 10 0 53.07
    2 -10 0 4.22
    -2 -10 0 4.34
    -2 -10 0 4.05
    -2 -10 0 4.15
    -2 -10 0 4.15
    2 -10 0 4.38
    2 -10 0 4.27
    -2 -10 0 4.27
    2 -10 0 4.31
    -2 -10 0 4.29
    2 -10 0 3.98
    -2 10 0 4.64
    -2 10 0 4.6
    2 10 0 4.04
    2 10 0 4.82
    2 10 0 4.28
    2 10 0 4.1
    -2 10 0 3.88
    -2 10 0 3.84
    -2 10 0 4.14
    -3 -10 0 7.93
    -3 -10 0 8.64
    -3 -10 0 8.19
    3 -10 0 8.1
    3 -10 0 8.45
    3 -10 0 8.44
    -3 -10 0 8.27
    3 -10 0 8.16
    -3 10 0 7.94
    -3 10 0 8.56
    3 10 0 8.02
    -3 10 0 7.47
    -3 10 0 7.77
    3 10 0 8.28
    3 10 0 8.41
    -3 10 0 7.9
    -4 -10 0 4.18
    -4 -10 0 4.13
    -4 -10 0 4.67
    4 -10 0 4.32
    4 -10 0 4.44
    -4 -10 0 4.4
    4 -10 0 4.26
    4 10 0 4.35
    4 10 0 4.14
    -4 10 0 4.69
    -4 10 0 4.57
    4 10 0 4.08
    -4 10 0 4.08
    4 10 0 4.39
    4 10 0 4.46
    -4 10 0 4.56
    -5 -10 0 7.56
    -5 -10 0 7.57
    5 -10 0 8.04
    -5 -10 0 7.42
    5 -10 0 7.27
    5 -10 0 7.11
    -5 -10 0 7.53
    5 10 0 7.32
    5 10 0 7.49
    5 10 0 7.27
    5 10 0 7.45
    -5 10 0 7.59
    -5 10 0 7.73
    -5 10 0 7.56
    -6 -10 0 0.26
    -6 -10 0 0.32
    -6 -10 0 0.12
    6 -10 0 0.21
    -6 -10 0 0.33
    6 -10 0 0.2
    6 -10 0 0.05
    6 10 0 0.19
    6 10 0 0.34
    6 10 0 0.04
    -6 10 0 0.17
    -6 10 0 0.21
    -7 -10 0 0.8
    7 -10 0 0.38
    -7 -10 0 0.53
    7 -10 0 0.58
    -7 10 0 0.44
    7 10 0 0.44
    -7 10 0 0.52
    7 10 0 0.49
    7 10 0 0.63
    8 -10 0 4.42
    -8 -10 0 3.31
    -8 -10 0 3.07
    -8 10 0 3.8
    8 10 0 4.42
    9 -10 0 8.68
    -9 -10 0 9.21
    -9 10 0 8.77
    -9 10 0 9.72
    0 -11 0 0.16
    0 -11 0 -0.01
    0 -11 0 0
    0 -11 0 -0.14
    0 -11 0 -0.01
    0 -11 0 0.01
    0 11 0 0.08
    0 11 0 0.05
    0 11 0 -0.15
    1 -11 0 0.92
    -1 -11 0 1.09
    1 -11 0 1.09
    1 -11 0 1.01
    -1 -11 0 0.81
    1 -11 0 0.92
    -1 -11 0 0.99
    1 -11 0 0.78
    1 -11 0 1.09
    -1 -11 0 1.08
    -1 -11 0 0.83
    -1 -11 0 1.05
    -1 11 0 0.74
    1 11 0 0.78
    -1 11 0 0.95
    1 11 0 0.86
    -1 11 0 1.18
    1 11 0 1.09
    2 -11 0 4.57
    -2 -11 0 4.24
    2 -11 0 4.22
    -2 -11 0 4.42
    -2 -11 0 3.63
    2 -11 0 4.51
    -2 -11 0 4.14
    -2 -11 0 3.83
    -2 -11 0 4.27
    -2 11 0 3.95
    2 11 0 4.14
    -2 11 0 4.12
    2 11 0 4.37
    2 11 0 4.33
    -2 11 0 4.5
    -3 -11 0 2.02
    3 -11 0 2.01
    -3 -11 0 1.99
    3 -11 0 2.16
    3 -11 0 2.15
    -3 -11 0 1.87
    -3 -11 0 1.97
    -3 -11 0 2.33
    -3 11 0 2.05
    3 11 0 2.07
    3 11 0 1.84
    -3 11 0 2.24
    -3 11 0 1.85
    3 11 0 1.8
    -4 -11 0 11.75
    4 -11 0 11.76
    -4 -11 0 12.26
    4 -11 0 12.8
    4 -11 0 12.92
    -4 -11 0 12.9
    -4 -11 0 12.78
    -4 11 0 12.48
    -4 11 0 11.54
    -4 11 0 12.96
    4 11 0 11.52
    4 11 0 12.65
    4 11 0 11.13
    5 -11 0 0.02
    -5 -11 0 0.16
    -5 -11 0 0.23
    -5 -11 0 0.58
    -5 -11 0 0.28
    5 -11 0 0.14
    -5 11 0 0
    -5 11 0 0.26
    -5 11 0 -0.14
    5 11 0 -0.06
    5 11 0 0.03
    5 11 0 0.2
    -6 -11 0 1.27
    6 -11 0 1.34
    6 -11 0 0.73
    6 -11 0 1.24
    -6 -11 0 1.12
    6 11 0 1.65
    6 11 0 1.43
    -6 11 0 1.15
    -6 11 0 1.03
    6 11 0 1.05
    -7 -11 0 1.1
    -7 -11 0 1.65
    7 -11 0 1.37
    7 -11 0 1.38
    7 11 0 1.72
    -7 11 0 0.76
    7 11 0 1.58
    -7 11 0 1.15
    -8 -11 0 0.21
    8 -11 0 0.53
    8 11 0 -0.07
    -8 11 0 0.5
    -8 11 0 0.43
    0 -12 0 18.78
    0 -12 0 18.67
    0 -12 0 19.18
    0 -12 0 19.63
    0 -12 0 19.08
    0 -12 0 19.04
    0 12 0 18.76
    0 12 0 19.3
    0 12 0 20.11
    -1 -12 0 28.08
    -1 -12 0 27.28
    1 -12 0 27.2
    1 -12 0 28.38
    -1 -12 0 28.23
    -1 -12 0 26.89
    -1 -12 0 27.62
    1 -12 0 26.89
    -1 -12 0 28.05
    1 -12 0 28.49
    1 -12 0 27.99
    -1 12 0 27.81
    1 12 0 28.8
    -1 12 0 27.76
    1 12 0 28.96
    -1 12 0 28.08
    1 12 0 27.67
    -2 -12 0 0.92
    -2 -12 0 0.83
    2 -12 0 1.04
    -2 -12 0 0.62
    -2 -12 0 0.92
    2 -12 0 0.84
    2 -12 0 1.16
    -2 -12 0 0.93
    -2 -12 0 0.99
    -2 12 0 0.65
    2 12 0 0.96
    2 12 0 1.05
    -2 12 0 0.77
    -2 12 0 0.92
    2 12 0 1.02
    -3 -12 0 8.33
    -3 -12 0 8.46
    3 -12 0 7.92
    -3 -12 0 8.66
    3 -12 0 8.48
    -3 -12 0 8.65
    -3 -12 0 7.99
    3 -12 0 8.59
    -3 12 0 8.61
    3 12 0 8.17
    3 12 0 8.02
    -3 12 0 8.22
    3 12 0 8.52
    -3 12 0 8.39
    -4 -12 0 37.08
    -4 -12 0 37.24
    -4 -12 0 37.7
    -4 -12 0 35.42
    4 -12 0 37.62
    -4 -12 0 37.86
    4 -12 0 38.57
    4 12 0 36.8
    4 12 0 37.35
    -4 12 0 37.04
    4 12 0 34.53
    -4 12 0 38.78
    -5 -12 0 0.16
    5 -12 0 0.36
    -5 -12 0 0.16
    5 -12 0 0.49
    5 -12 0 -0.08
    -5 12 0 0.26
    -5 12 0 0.05
    5 12 0 0.13
    6 -12 0 6.22
    6 -12 0 6.34
    -6 -12 0 6.73
    6 12 0 6.27
    -6 12 0 6.32
    6 12 0 6.11
    6 12 0 6.35
    -6 12 0 6.16
    7 -12 0 12.49
    -7 -12 0 14.1
    7 -12 0 12.4
    -7 12 0 14.05
    7 12 0 13.52
    -7 12 0 13.16
    -8 -12 0 0.68
    8 -12 0 0.93
    -8 12 0 0.9
    -8 12 0 0.89
    0 -13 0 0.09
    0 -13 0 0.02
    0 -13 0 0
    0 -13 0 0.01
    0 -13 0 0.17
    0 13 0 -0.02
    0 13 0 0.01
    0 13 0 0.1
    1 -13 0 0.05
    1 -13 0 0.13
    -1 -13 0 0.11
    1 -13 0 0.13
    -1 -13 0 0.06
    -1 -13 0 0.1
    -1 -13 0 0.09
    -1 -13 0 0.05
    1 -13 0 0.04
    -1 13 0 0.06
    1 13 0 0.05
    1 13 0 0.21
    1 13 0 -0.24
    -1 13 0 -0.07
    -1 13 0 0.07
    -2 -13 0 1.3
    -2 -13 0 1.47
    -2 -13 0 1.47
    -2 -13 0 0.95
    2 -13 0 0.99
    2 -13 0 1.08
    -2 -13 0 1.17
    2 -13 0 1.52
    2 13 0 0.95
    -2 13 0 1.21
    2 13 0 1.18
    -2 13 0 1.48
    2 13 0 1.37
    -2 13 0 1.32
    -3 -13 0 2.74
    -3 -13 0 2.46
    -3 -13 0 2.84
    3 -13 0 3.22
    3 -13 0 2.57
    -3 -13 0 3
    3 -13 0 2.9
    3 13 0 3.32
    -3 13 0 2.63
    -3 13 0 3.57
    3 13 0 2.99
    -3 13 0 2.96
    -4 -13 0 0.77
    4 -13 0 0.93
    -4 -13 0 0.51
    4 -13 0 0.6
    -4 -13 0 0.89
    4 13 0 0.85
    4 13 0 1.09
    -4 13 0 0.94
    -4 13 0 1
    5 -13 0 7.49
    -5 -13 0 6.95
    5 -13 0 6.55
    -5 -13 0 6.15
    -5 -13 0 6.95
    5 13 0 6.49
    -5 13 0 6.89
    5 13 0 6.87
    -5 13 0 6.22
    -6 -13 0 1.38
    6 -13 0 1.98
    -6 -13 0 1.81
    6 -13 0 1.77
    6 13 0 1.84
    -6 13 0 1.65
    -6 13 0 1.99
    -7 -13 0 4.25
    7 -13 0 3.07
    -7 -13 0 3.84
    7 -13 0 3.25
    -7 13 0 3.97
    -7 13 0 4.43
    0 -14 0 3.72
    0 -14 0 3.48
    0 -14 0 4.02
    0 -14 0 3.54
    0 14 0 4.16
    0 14 0 4.2
    0 14 0 3.29
    1 -14 0 0.35
    -1 -14 0 0.31
    1 -14 0 0.1
    1 -14 0 0.4
    -1 -14 0 0.38
    -1 -14 0 0.27
    -1 -14 0 0.25
    -1 14 0 0.4
    1 14 0 0.42
    1 14 0 0.24
    1 14 0 0.32
    -1 14 0 0.45
    -1 14 0 0.46
    2 -14 0 5.11
    -2 -14 0 4.48
    2 -14 0 5.07
    -2 -14 0 4.76
    2 -14 0 4.29
    -2 -14 0 4.51
    2 14 0 4.99
    -2 14 0 4.73
    2 14 0 4.51
    -3 -14 0 5.6
    3 -14 0 6.74
    3 -14 0 6.04
    -3 -14 0 6.15
    -3 -14 0 6.09
    3 -14 0 6.12
    -3 14 0 5.92
    3 14 0 6.01
    -3 14 0 6.06
    3 14 0 5.99
    -4 -14 0 31.9
    -4 -14 0 33.57
    4 -14 0 33.13
    -4 -14 0 33.53
    4 -14 0 33.39
    4 14 0 32.92
    -4 14 0 33.42
    4 14 0 33.52
    -4 14 0 32.58
    -5 -14 0 0.17
    5 -14 0 0.55
    5 -14 0 0.04
    -5 -14 0 0.68
    -5 14 0 0.86
    5 14 0 0.36
    -5 14 0 0.53
    -6 -14 0 25.25
    6 -14 0 24.98
    6 -14 0 24.99
    -6 -14 0 21.47
    6 14 0 24.4
    -6 14 0 25.33
    -6 14 0 24.85
    7 -14 0 0.74
    7 -14 0 0.68
    -7 -14 0 1.13
    -7 14 0 0.2
    -7 14 0 0.66
    0 -15 0 0.11
    0 -15 0 0.05
    0 -15 0 -0.26
    0 15 0 -0.02
    0 15 0 -0.09
    -1 -15 0 9.25
    1 -15 0 9.49
    1 -15 0 10.06
    -1 -15 0 9.61
    1 -15 0 10.3
    -1 -15 0 9.52
    1 15 0 8.76
    -1 15 0 9.59
    -1 15 0 9.31
    1 15 0 10.1
    2 -15 0 2.67
    2 -15 0 1.71
    -2 -15 0 2.05
    -2 -15 0 1.51
    -2 -15 0 1.93
    2 -15 0 2.02
    2 15 0 2.3
    -2 15 0 2.21
    -2 15 0 1.59
    2 15 0 2.24
    -3 -15 0 1.3
    3 -15 0 1.33
    3 -15 0 0.99
    -3 -15 0 1.36
    -3 -15 0 0.96
    3 15 0 1.26
    -3 15 0 0.94
    -3 15 0 1.34
    3 15 0 1.09
    -4 -15 0 1.15
    -4 -15 0 1.01
    4 -15 0 1.08
    4 -15 0 1.21
    4 15 0 1.22
    4 15 0 0.86
    -4 15 0 1.19
    -4 15 0 1.07
    -5 -15 0 0.96
    -5 -15 0 1.01
    5 -15 0 0.79
    5 -15 0 1.21
    5 15 0 0.62
    -5 15 0 0.71
    -5 15 0 0.38
    6 -15 0 4.91
    -6 -15 0 4.49
    6 -15 0 4.3
    -6 15 0 4.04
    -6 15 0 3.45
    0 -16 0 5.28
    0 -16 0 6.49
    0 -16 0 6.33
    0 16 0 5.68
    0 16 0 5.97
    1 -16 0 6.7
    -1 -16 0 6.15
    -1 -16 0 7.09
    1 -16 0 6.76
    -1 -16 0 6.51
    1 16 0 6.93
    1 16 0 6.56
    -1 16 0 6.3
    -1 16 0 6.69
    -2 -16 0 26.45
    2 -16 0 26.09
    -2 -16 0 26.51
    2 -16 0 25.25
    -2 -16 0 24.8
    2 16 0 25.95
    -2 16 0 25.5
    -2 16 0 25.46
    3 -16 0 0.94
    -3 -16 0 1.11
    3 -16 0 0.87
    -3 -16 0 0.77
    3 16 0 1.16
    -3 16 0 1.17
    -3 16 0 1.37
    -4 -16 0 3.73
    4 -16 0 3.74
    4 -16 0 3.21
    -4 16 0 3.07
    4 16 0 3.66
    -4 16 0 3.49
    -5 -16 0 -0.28
    5 -16 0 0.1
    5 -16 0 0.17
    -5 16 0 0.42
    -5 16 0 0.18
    0 -17 0 0.17
    0 -17 0 -0.07
    0 17 0 0.19
    0 17 0 -0.11
    1 -17 0 0.41
    1 -17 0 0.94
    -1 -17 0 0.27
    1 17 0 0.26
    -1 17 0 0.53
    1 17 0 0.35
    2 -17 0 -0.01
    2 -17 0 0.17
    -2 -17 0 0.24
    -2 17 0 -0.18
    -2 17 0 -0.16
    2 17 0 -0.03
    3 -17 0 1.55
    -3 -17 0 1
    3 -17 0 1.03
    -3 17 0 1.51
    -3 17 0 1.4
    3 17 0 1.78
    4 -17 0 1.71
    4 -17 0 1.41
    -4 -17 0 1.43
    -4 17 0 1.49
    -4 17 0 1.92
    0 -18 0 17.59
    0 18 0 18.13
    -1 -18 0 22.61
    1 -18 0 22.94
    1 -18 0 25.78
    -1 18 0 23.11
    -1 18 0 24.1
    1 18 0 24.7
    -2 -18 0 0.6
    2 -18 0 0.32
    2 -18 0 0.58
    -2 18 0 0.39
    2 18 0 0.42
    -2 18 0 0.3
    -3 -18 0 0.65
    -10 0 1 0.03
    -10 0 1 -0.02
    10 0 -1 0.04
    -9 0 1 2.37
    9 0 -1 2.62
    -9 0 1 2.28
    8 0 -1 -0.06
    -8 0 1 0.08
    8 0 -1 0
    -8 0 1 -0.16
    -8 0 1 -0.2
    -7 0 1 1.2
    -7 0 1 1.34
    -7 0 1 1.2
    7 0 -1 1.21
    -7 0 1 1.15
    7 0 -1 1.15
    -7 0 1 1.25
    6 0 -1 -0.06
    6 0 -1 0.05
    -6 0 1 0.15
    -6 0 1 -0.01
    -6 0 1 -0.02
    6 0 -1 -0.04
    -6 0 1 -0.07
    6 0 -1 0.02
    -6 0 1 0.01
    5 0 -1 78.4
    -5 0 1 78.74
    -5 0 1 78.87
    5 0 -1 79.33
    5 0 -1 77.36
    -5 0 1 80.31
    -5 0 1 79.88
    5 0 -1 79.14
    -5 0 1 77.47
    -5 0 1 79.48
    -4 0 1 0
    4 0 -1 0.03
    4 0 -1 -0.04
    4 0 -1 0.03
    -4 0 1 -0.03
    -4 0 1 0.04
    -4 0 1 0.03
    -4 0 1 -0.05
    4 0 -1 0
    -4 0 1 -0.12
    3 0 -1 173.36
    -3 0 1 172.28
    3 0 -1 171.76
    -3 0 1 168.32
    3 0 -1 164.46
    -3 0 1 165.85
    -3 0 1 171.65
    -2 0 1 -0.09
    2 0 -1 -0.07
    2 0 -1 -0.11
    2 0 -1 -0.07
    2 0 -1 -0.07
    -2 0 1 -0.09
    -2 0 1 -0.04
    2 0 -1 -0.1
    -2 0 1 -0.09
    -2 0 1 -0.04
    -1 0 1 13.52
    -1 0 1 12.81
    1 0 -1 12.93
    -1 0 1 12.62
    -1 0 1 12.75
    -1 0 1 13.15
    1 0 -1 13.23
    1 0 -1 12.6
    1 0 -1 13.49
    1 0 1 326.06
    -1 0 -1 344.39
    -1 0 -1 323.29
    1 0 1 324.73
    1 0 1 333.98
    -1 0 -1 321.55
    -1 0 -1 338.81
    1 0 1 340.97
    1 0 1 347.8
    -1 0 -1 340.07
    2 0 1 -0.26
    -2 0 -1 -0.25
    2 0 1 -0.21
    2 0 1 -0.25
    -2 0 -1 -0.26
    2 0 1 -0.21
    -2 0 -1 -0.23
    3 0 1 166.39
    -3 0 -1 166.1
    3 0 1 168.07
    -3 0 -1 166.74
    -3 0 -1 160.42
    3 0 1 166.21
    -4 0 -1 0.01
    4 0 1 0.03
    -4 0 -1 0.01
    4 0 1 0.06
    4 0 1 0.04
    -4 0 -1 -0.03
    4 0 1 0.02
    -4 0 -1 -0.02
    -5 0 -1 203.13
    5 0 1 209.48
    -5 0 -1 205.31
    5 0 1 199.9
    5 0 1 205.26
    -5 0 -1 204.36
    5 0 1 202.92
    -5 0 -1 201.39
    -6 0 -1 -0.08
    6 0 1 0.05
    6 0 1 -0.02
    6 0 1 -0.12
    -6 0 -1 0.02
    6 0 1 -0.16
    -6 0 -1 0.02
    -6 0 -1 -0.09
    7 0 1 0.95
    -7 0 -1 1
    -7 0 -1 0.79
    7 0 1 0.9
    -7 0 -1 0.77
    -8 0 -1 -0.03
    8 0 1 0.24
    -8 0 -1 -0.14
    8 0 1 -0.16
    -8 0 -1 0.27
    -9 0 -1 0.27
    -9 0 -1 0.36
    9 0 1 0.13
    -10 0 -1 0.29
    -10 0 -1 0.01
    10 0 1 0.24
    10 -1 -1 10.21
    -10 -1 1 10.5
    -10 -1 1 10.65
    -10 1 1 10.16
    -10 1 1 10.76
    10 1 -1 10.8
    -9 -1 1 0.8
    -9 -1 1 0.37
    9 -1 -1 0.37
    -9 1 1 0.6
    -9 1 1 0.8
    9 1 -1 0.62
    -8 -1 1 28.06
    8 -1 -1 28.82
    -8 -1 1 30.27
    8 -1 -1 27.26
    -8 -1 1 29.37
    8 1 -1 28.83
    -8 1 1 28.95
    -8 1 1 28.45
    -8 1 1 27.91
    8 1 -1 28.72
    -7 -1 1 1.91
    7 -1 -1 1.75
    -7 -1 1 1.41
    -7 -1 1 1.84
    -7 -1 1 1.93
    7 -1 -1 1.23
    7 1 -1 1.22
    -7 1 1 1.72
    -7 1 1 2.16
    7 1 -1 1.89
    7 1 -1 1.29
    -7 1 1 1.98
    -7 1 1 1.91
    -7 1 1 1.77
    -6 -1 1 73.3
    6 -1 -1 73.19
    6 -1 -1 71.97
    -6 -1 1 72.14
    -6 -1 1 70.18
    -6 -1 1 73.72
    -6 -1 1 72.16
    -6 -1 1 73.1
    6 -1 -1 70.81
    6 -1 -1 70.74
    6 1 -1 73.33
    -6 1 1 73.1
    -6 1 1 72.53
    -6 1 1 73.44
    6 1 -1 72.88
    6 1 -1 72.08
    6 1 -1 70.98
    -6 1 1 69.34
    -6 1 1 73.53
    5 -1 -1 11.72
    -5 -1 1 11.51
    -5 -1 1 11.13
    5 -1 -1 12.01
    -5 -1 1 11.94
    -5 -1 1 12.55
    5 -1 -1 11.83
    -5 -1 1 12.83
    -5 -1 1 11.74
    5 -1 -1 11.96
    5 1 -1 11.92
    5 1 -1 11.51
    -5 1 1 11.92
    -5 1 1 11.76
    5 1 -1 12.01
    -5 1 1 11.06
    -5 1 1 12.17
    5 1 -1 11.78
    4 -1 -1 12.87
    4 -1 -1 13.16
    -4 -1 1 11.89
    4 -1 -1 13.06
    -4 -1 1 13.42
    4 -1 -1 13.25
    -4 -1 1 13.52
    -4 -1 1 13.32
    4 -1 -1 12.63
    -4 -1 1 13.06
    -4 -1 1 13.02
    -4 1 1 13.12
    4 1 -1 13.02
    4 1 -1 12.95
    4 1 -1 13.49
    4 1 -1 13.28
    -4 1 1 13.05
    -4 1 1 13.48
    -4 1 1 13.55
    -3 -1 1 40.06
    -3 -1 1 40.76
    -3 -1 1 41.79
    3 -1 -1 41.78
    -3 -1 1 41.38
    3 -1 -1 40.98
    -3 -1 1 41.87
    -3 -1 1 42.66
    3 -1 -1 43.04
    3 1 -1 41.99
    -3 1 1 36.58
    -3 1 1 41.83
    3 1 -1 42.07
    3 1 -1 40.75
    -3 1 1 42.69
    -3 1 1 39.76
    -3 1 1 42.09
    2 -1 -1 19.2
    -2 -1 1 19.29
    2 -1 -1 18.5
    -2 -1 1 18.69
    2 -1 -1 19.07
    2 -1 -1 18.56
    2 -1 -1 18.22
    -2 -1 1 19.08
    -2 1 1 19.24
    -2 1 1 19.71
    2 1 -1 18.42
    2 1 -1 18.76
    -2 1 1 18.52
    -2 1 1 18.09
    -2 1 1 18.85
    2 1 -1 19.51
    2 1 -1 19.19
    -1 -1 1 116.52
    -1 -1 1 117.49
    1 -1 -1 106.7
    -1 -1 1 115.11
    1 -1 -1 117.4
    -1 -1 1 121.88
    -1 -1 1 112.06
    1 -1 -1 115.72
    1 -1 -1 113.03
    -1 1 1 119.05
    -1 1 1 117.73
    1 1 -1 120.66
    1 1 -1 119.93
    1 1 -1 118.62
    -1 1 1 112.97
    -1 1 1 117.54
    1 1 -1 114.43
    1 1 -1 121.32
    0 -1 1 3.59
    -1 -1 -1 193.86
    1 -1 1 189.34
    1 -1 1 197.16
    -1 -1 -1 188.03
    1 -1 1 198.47
    1 -1 1 195.64
    -1 -1 -1 183.26
    -1 -1 -1 188.7
    -1 1 -1 183.16
    1 1 1 205.9
    -1 1 -1 192.17
    1 1 1 192.8
    -1 1 -1 201.36
    1 1 1 196.57
    1 1 1 187.53
    1 1 1 195.83
    -1 1 -1 194.54
    -1 1 -1 199.22
    -2 -1 -1 31.91
    -2 -1 -1 31.91
    -2 -1 -1 32.49
    2 -1 1 31.64
    2 -1 1 33.73
    2 -1 1 32.18
    2 -1 1 32.13
    2 -1 1 32.92
    -2 -1 -1 33.23
    2 1 1 31.26
    -2 1 -1 30.96
    2 1 1 31.91
    -2 1 -1 31.93
    -2 1 -1 33.63
    2 1 1 32.65
    2 1 1 34.42
    -2 1 -1 29.38
    2 1 1 32.35
    3 -1 1 18.16
    3 -1 1 19.37
    -3 -1 -1 19.03
    3 -1 1 18.97
    -3 -1 -1 18
    -3 -1 -1 19.82
    3 -1 1 19.56
    3 1 1 18.81
    -3 1 -1 18.44
    3 1 1 17.76
    -3 1 -1 18.94
    3 1 1 18.9
    -3 1 -1 17.81
    3 1 1 19.08
    4 -1 1 48.22
    4 -1 1 47.19
    -4 -1 -1 47.69
    -4 -1 -1 47.3
    4 -1 1 44.72
    4 -1 1 47.11
    -4 -1 -1 45.15
    -4 -1 -1 46.52
    -4 1 -1 46.35
    4 1 1 47.1
    4 1 1 47.2
    -4 1 -1 48
    -4 1 -1 44.4
    4 1 1 47.34
    4 1 1 45.41
    -4 1 -1 47.86
    5 -1 1 4.74
    5 -1 1 4.94
    -5 -1 -1 4.94
    5 -1 1 4.75
    -5 -1 -1 4.87
    -5 -1 -1 4.54
    5 -1 1 4.67
    -5 -1 -1 4.7
    -5 1 -1 4.58
    5 1 1 4.66
    -5 1 -1 4.48
    5 1 1 4.95
    5 1 1 4.66
    -5 1 -1 4.88
    -5 1 -1 4.89
    5 1 1 4.6
    -6 -1 -1 16.86
    6 -1 1 17.35
    -6 -1 -1 16.33
    6 -1 1 14.95
    -6 -1 -1 15.62
    -6 -1 -1 16.69
    6 -1 1 16.03
    6 -1 1 16.77
    6 1 1 15.97
    -6 1 -1 17.03
    -6 1 -1 16.73
    -6 1 -1 16.22
    6 1 1 16.07
    6 1 1 16.38
    6 1 1 16.85
    -6 1 -1 16.65
    7 -1 1 18.71
    7 -1 1 18.69
    -7 -1 -1 19.3
    -7 -1 -1 19.12
    -7 -1 -1 19
    -7 -1 -1 19.34
    7 1 1 17.89
    -7 1 -1 18.84
    7 1 1 19.21
    -7 1 -1 18.69
    -7 1 -1 18.64
    -8 -1 -1 8.51
    8 -1 1 8.25
    8 -1 1 8.79
    -8 -1 -1 7.99
    -8 -1 -1 8.84
    -8 1 -1 8.66
    8 1 1 8.43
    -8 1 -1 8.47
    8 1 1 8.23
    9 -1 1 1.27
    -9 -1 -1 0.72
    -9 -1 -1 0.93
    9 1 1 1.02
    -9 1 -1 0.96
    -9 1 -1 0.58
    -10 -1 -1 6.31
    -10 -1 -1 7.09
    10 -1 1 6.33
    -10 1 -1 7.29
    -10 1 -1 7.51
    10 1 1 6.53
    10 -2 -1 3.89
    -10 -2 1 3.96
    -10 -2 1 4.19
    -10 2 1 3.51
    10 2 -1 4.13
    -10 2 1 4.23
    9 -2 -1 0.03
    -9 -2 1 0.12
    -9 2 1 0.17
    9 2 -1 -0.16
    -9 2 1 0.27
    -8 -2 1 11.26
    -8 -2 1 11.63
    -8 -2 1 12.15
    8 -2 -1 11.92
    -8 -2 1 11.61
    -8 2 1 12.09
    -8 2 1 11.49
    8 2 -1 11.87
    8 2 -1 12.63
    -8 2 1 12.83
    7 -2 -1 0.57
    -7 -2 1 0.58
    -7 -2 1 0.75
    -7 -2 1 0.66
    -7 -2 1 0.74
    -7 -2 1 0.4
    7 -2 -1 0.6
    7 2 -1 0.54
    -7 2 1 0.57
    7 2 -1 0.61
    7 2 -1 0.54
    -7 2 1 0.65
    -7 2 1 0.66
    -7 2 1 0.66
    7 2 -1 0.69
    6 -2 -1 28.57
    -6 -2 1 28.1
    6 -2 -1 27.44
    6 -2 -1 27.91
    -6 -2 1 28.91
    6 -2 -1 27.76
    -6 -2 1 28.95
    -6 -2 1 29.08
    6 2 -1 28.42
    -6 2 1 27.91
    -6 2 1 30.17
    6 2 -1 28.78
    -6 2 1 28.38
    6 2 -1 28.47
    -6 2 1 27.8
    -6 2 1 28.45
    5 -2 -1 3.83
    -5 -2 1 3.61
    -5 -2 1 3.76
    5 -2 -1 3.82
    5 -2 -1 3.63
    5 -2 -1 4.16
    -5 -2 1 4.13
    -5 -2 1 3.88
    -5 -2 1 3.8
    5 -2 -1 3.89
    5 2 -1 3.95
    5 2 -1 3.57
    5 2 -1 3.68
    -5 2 1 4.04
    -5 2 1 3.47
    -5 2 1 3.87
    -5 2 1 3.89
    -5 2 1 3.82
    5 2 -1 3.75
    -4 -2 1 0.96
    4 -2 -1 1.02
    -4 -2 1 0.94
    -4 -2 1 1.08
    -4 -2 1 0.9
    4 -2 -1 1.02
    -4 -2 1 0.99
    -4 -2 1 0.97
    4 -2 -1 1.09
    4 -2 -1 0.99
    4 -2 -1 0.92
    4 2 -1 0.89
    -4 2 1 1
    -4 2 1 1.11
    4 2 -1 1.09
    4 2 -1 0.91
    -4 2 1 0.93
    -4 2 1 1.3
    4 2 -1 1.08
    -4 2 1 0.87
    -3 -2 1 30.43
    3 -2 -1 30.31
    -3 -2 1 30.39
    3 -2 -1 29.75
    -3 -2 1 29.91
    3 -2 -1 30.32
    3 -2 -1 29.84
    3 -2 -1 29.83
    -3 -2 1 30.63
    3 2 -1 34.82
    3 2 -1 30.01
    3 2 -1 29.13
    -3 2 1 31.23
    -3 2 1 29.65
    -3 2 1 30.04
    2 -2 -1 18.62
    -2 -2 1 18.72
    -2 -2 1 18.44
    2 -2 -1 19.21
    2 -2 -1 18.03
    -2 -2 1 18.8
    2 -2 -1 18.3
    2 -2 -1 18.18
    -2 -2 1 18.28
    -2 -2 1 21.31
    2 2 -1 17.95
    2 2 -1 17.93
    -2 2 1 18.79
    -2 2 1 17.99
    -2 2 1 18.62
    -2 2 1 18.52
    2 2 -1 18.73
    2 2 -1 18.19
    2 2 -1 18.13
    -1 -2 1 55.57
    -1 -2 1 56.38
    1 -2 -1 56.12
    1 -2 -1 56.05
    1 -2 -1 54.85
    -1 -2 1 57.59
    1 -2 -1 57.64
    1 -2 -1 53.62
    -1 -2 1 55.92
    -1 2 1 55.13
    -1 2 1 57.34
    -1 2 1 55.43
    1 2 -1 55.32
    1 2 -1 58.01
    1 2 -1 54.16
    1 2 -1 54.91
    -1 2 1 55.94
    1 2 -1 56.73
    1 2 -1 56.41
    0 -2 1 69.25
    0 -2 1 67.92
    0 -2 1 70.54
    0 -2 -1 70.47
    0 -2 1 70.5
    0 -2 -1 71.23
    0 -2 -1 67.33
    0 -2 1 68.57
    0 -2 -1 71.08
    0 -2 -1 68.54
    0 2 -1 65.78
    0 2 -1 71.21
    0 2 1 70.51
    0 2 -1 68.56
    0 2 1 70.13
    0 2 1 67.64
    0 2 1 67.77
    0 2 1 70.82
    1 -2 1 32.9
    1 -2 1 34.2
    -1 -2 -1 33.87
    1 -2 1 34.08
    1 -2 1 35.06
    -1 -2 -1 34.71
    -1 2 -1 33.87
    1 2 1 33.59
    1 2 1 34.34
    1 2 1 34.35
    -1 2 -1 34.01
    -1 2 -1 34.05
    1 2 1 35.01
    -1 2 -1 33.51
    -2 -2 -1 1.17
    2 -2 1 1.03
    2 -2 1 1.08
    -2 -2 -1 1.19
    2 -2 1 1.14
    -2 -2 -1 1.18
    -2 -2 -1 1.13
    2 -2 1 1.15
    -2 2 -1 1.02
    -2 2 -1 1.19
    -2 2 -1 1.14
    2 2 1 1.19
    2 2 1 1.21
    2 2 1 1.05
    2 2 1 1.07
    -2 2 -1 1.19
    2 2 1 1.08
    -3 -2 -1 23.91
    3 -2 1 26.05
    -3 -2 -1 25.09
    3 -2 1 26
    -3 -2 -1 24.41
    -3 -2 -1 25.4
    3 -2 1 24.85
    3 -2 1 24.95
    3 2 1 24.62
    -3 2 -1 23.69
    3 2 1 25.26
    3 2 1 24.41
    -3 2 -1 25.32
    3 2 1 24.91
    3 2 1 24.87
    -3 2 -1 25.13
    4 -2 1 20.22
    4 -2 1 19.8
    -4 -2 -1 19.61
    -4 -2 -1 19.61
    4 -2 1 19.75
    -4 -2 -1 20.21
    4 -2 1 20.49
    -4 -2 -1 20.31
    -4 -2 -1 19.31
    4 2 1 20.66
    -4 2 -1 20.19
    -4 2 -1 20.55
    4 2 1 20.39
    4 2 1 19.91
    -4 2 -1 19.95
    4 2 1 20.65
    4 2 1 20.13
    -5 -2 -1 27.95
    -5 -2 -1 27.46
    5 -2 1 27.04
    -5 -2 -1 27.78
    5 -2 1 27.24
    5 -2 1 26.54
    5 -2 1 26.56
    -5 -2 -1 27.74
    5 2 1 26.98
    -5 2 -1 26.73
    -5 2 -1 26.28
    5 2 1 26.68
    5 2 1 27.66
    -5 2 -1 26.87
    -5 2 -1 28.14
    5 2 1 27.46
    -6 -2 -1 3.79
    6 -2 1 3.94
    -6 -2 -1 4.17
    6 -2 1 4.08
    6 -2 1 3.68
    6 -2 1 3.56
    -6 -2 -1 3.84
    -6 -2 -1 4.02
    6 2 1 3.66
    6 2 1 4.07
    6 2 1 3.95
    -6 2 -1 4.16
    6 2 1 3.71
    -6 2 -1 3.63
    -6 2 -1 4.24
    -6 2 -1 4.03
    -7 -2 -1 33.13
    -7 -2 -1 34.78
    -7 -2 -1 33.69
    -7 -2 -1 34.91
    7 -2 1 34.97
    7 -2 1 35.17
    7 2 1 34.64
    7 2 1 35.47
    -7 2 -1 35.12
    -7 2 -1 35.22
    -7 2 -1 34.2
    -8 -2 -1 0.48
    -8 -2 -1 0.78
    -8 -2 -1 0.41
    8 -2 1 0.59
    8 -2 1 0.5
    8 2 1 0.74
    8 2 1 0.65
    -8 2 -1 0.73
    -9 -2 -1 0.22
    9 -2 1 0.01
    -9 -2 -1 0.13
    -9 2 -1 0.26
    -9 2 -1 0.22
    -10 -2 -1 0.16
    -10 -2 -1 0.23
    10 -2 1 0.51
    10 2 1 0.31
    -10 2 -1 0.25
    -10 2 -1 0.26
    -10 -3 1 -0.14
    -10 -3 1 0.15
    10 -3 -1 0.26
    10 3 -1 0.31
    -10 3 1 0.17
    -10 3 1 0.36
    -9 -3 1 10.26
    9 -3 -1 11.59
    -9 -3 1 11.58
    9 3 -1 11.49
    -9 3 1 12.17
    -9 3 1 11.95
    -8 -3 1 6.33
    -8 -3 1 6.42
    -8 -3 1 6.34
    8 -3 -1 5.82
    -8 -3 1 6.09
    8 -3 -1 6.54
    -8 3 1 5.9
    8 3 -1 5.95
    8 3 -1 6.67
    -8 3 1 6.47
    -8 3 1 6.03
    -7 -3 1 7.32
    -7 -3 1 7.36
    -7 -3 1 7.15
    7 -3 -1 6.78
    -7 -3 1 7.71
    7 -3 -1 7.4
    -7 -3 1 7.31
    -7 3 1 7.49
    7 3 -1 7.59
    7 3 -1 7.6
    -7 3 1 7.77
    -7 3 1 7.49
    -7 3 1 7.23
    7 3 -1 7.6
    7 3 -1 7.54
    -6 -3 1 12.62
    6 -3 -1 12.25
    -6 -3 1 12.32
    -6 -3 1 12.86
    -6 -3 1 12.33
    6 -3 -1 12.32
    -6 -3 1 12.85
    6 -3 -1 12.35
    6 -3 -1 12.08
    -6 -3 1 12.2
    -6 3 1 12.32
    -6 3 1 11.64
    6 3 -1 12.64
    -6 3 1 12.58
    6 3 -1 12.31
    -6 3 1 12.68
    6 3 -1 12.46
    6 3 -1 11.99
    5 -3 -1 0.18
    -5 -3 1 0.21
    -5 -3 1 0.15
    5 -3 -1 0.13
    5 -3 -1 0.18
    5 -3 -1 0.1
    -5 -3 1 0.14
    -5 -3 1 0.1
    -5 -3 1 0.2
    -5 -3 1 0.13
    -5 3 1 0.21
    5 3 -1 0.13
    -5 3 1 0.21
    5 3 -1 0.13
    5 3 -1 0.16
    -5 3 1 0.14
    -5 3 1 0.06
    -5 3 1 0.16
    5 3 -1 0.28
    -4 -3 1 77.02
    -4 -3 1 78.97
    4 -3 -1 76.76
    4 -3 -1 77.65
    4 -3 -1 76.91
    4 -3 -1 76.93
    -4 -3 1 77.26
    4 -3 -1 77.9
    -4 -3 1 80.26
    4 3 -1 77.96
    4 3 -1 79.39
    -4 3 1 80.01
    -4 3 1 75.86
    -4 3 1 75.83
    -4 3 1 80.19
    -4 3 1 78.71
    4 3 -1 77.61
    4 3 -1 78.94
    -3 -3 1 90.61
    -3 -3 1 94.55
    3 -3 -1 92.79
    -3 -3 1 92.19
    3 -3 -1 92.89
    3 -3 -1 92.46
    3 -3 -1 88.37
    -3 -3 1 93.11
    3 -3 -1 91.32
    -3 -3 1 95.08
    3 3 -1 94.13
    3 3 -1 91.53
    -3 3 1 95.58
    3 3 -1 94.16
    -3 3 1 91.91
    -3 3 1 94.25
    3 3 -1 89.98
    -3 3 1 92.56
    -3 3 1 90.09
    -2 -3 1 1.03
    2 -3 -1 1.14
    2 -3 -1 1.06
    -2 -3 1 1.08
    -2 -3 1 1.02
    -2 -3 1 1.15
    2 -3 -1 1.12
    2 3 -1 1.07
    2 3 -1 1.09
    -2 3 1 0.96
    2 3 -1 1.18
    -2 3 1 0.95
    2 3 -1 1.14
    2 3 -1 1.08
    -2 3 1 1.09
    -2 3 1 1.19
    -2 3 1 1.09
    1 -3 -1 880.87
    1 -3 -1 950.04
    -1 -3 1 850.05
    1 -3 -1 941.86
    -1 -3 1 1000
    -1 -3 1 984.12
    -1 -3 1 911.42
    -1 -3 1 897.88
    1 -3 -1 871.4
    1 -3 -1 959.34
    1 3 -1 837.02
    -1 3 1 958.28
    1 3 -1 888.7
    -1 3 1 860.39
    -1 3 1 861.65
    1 3 -1 936.56
    -1 3 1 887.95
    -1 3 1 959.8
    0 -3 1 35.51
    0 -3 -1 35.29
    0 -3 1 35.7
    0 -3 -1 35.5
    0 -3 -1 36.17
    0 -3 1 35.1
    0 -3 1 35.24
    0 -3 1 36.28
    0 -3 -1 35.64
    0 -3 -1 33.8
    0 3 -1 37.08
    0 3 1 35.42
    0 3 1 37.08
    0 3 1 35.57
    0 3 1 34.03
    0 3 -1 35.37
    0 3 1 35.6
    0 3 -1 36.84
    -1 -3 -1 63.46
    -1 -3 -1 66.18
    -1 -3 -1 63.24
    1 -3 1 60.76
    1 -3 1 64.05
    -1 -3 -1 56.51
    1 -3 1 61.53
    1 -3 1 62.34
    1 -3 1 68.14
    -1 3 -1 63.02
    -1 3 -1 67.18
    -1 3 -1 64.41
    -1 3 -1 62.41
    1 3 1 64.88
    1 3 1 63.43
    1 3 1 64.06
    2 -3 1 92.59
    -2 -3 -1 95.11
    -2 -3 -1 95.54
    -2 -3 -1 95.4
    -2 -3 -1 91.6
    2 -3 1 93.66
    2 -3 1 94
    2 3 1 94.78
    -2 3 -1 91.52
    2 3 1 97.49
    2 3 1 95.66
    -2 3 -1 95.44
    2 3 1 89.8
    2 3 1 97.12
    2 3 1 96.12
    3 -3 1 1.52
    3 -3 1 1.58
    -3 -3 -1 1.51
    -3 -3 -1 1.55
    3 -3 1 1.51
    3 -3 1 1.55
    -3 -3 -1 1.51
    -3 3 -1 1.64
    3 3 1 1.66
    -3 3 -1 1.45
    3 3 1 1.68
    3 3 1 1.48
    3 3 1 1.69
    -3 3 -1 1.54
    3 3 1 1.6
    -3 3 -1 1.66
    -4 -3 -1 34.33
    -4 -3 -1 32.55
    4 -3 1 32.71
    4 -3 1 32.79
    -4 -3 -1 32.75
    4 -3 1 33.54
    -4 -3 -1 32.24
    4 -3 1 34.44
    -4 -3 -1 33.4
    -4 3 -1 31.9
    4 3 1 32.6
    4 3 1 33.43
    -4 3 -1 32.71
    4 3 1 32.75
    -4 3 -1 33.34
    4 3 1 32.67
    -4 3 -1 32.71
    -4 3 -1 33.76
    4 3 1 31.17
    5 -3 1 20.13
    5 -3 1 19.49
    5 -3 1 19.46
    -5 -3 -1 19.59
    -5 -3 -1 19.06
    5 -3 1 18.86
    -5 -3 -1 19.73
    -5 -3 -1 19.7
    5 -3 1 18.94
    -5 -3 -1 19.64
    -5 3 -1 19.84
    5 3 1 20.14
    -5 3 -1 19.23
    -5 3 -1 19.36
    -5 3 -1 19.42
    -5 3 -1 19.6
    5 3 1 19.75
    5 3 1 20.16
    5 3 1 19.7
    5 3 1 20.03
    6 -3 1 5.23
    -6 -3 -1 5.67
    -6 -3 -1 5.18
    6 -3 1 5.49
    -6 -3 -1 5.63
    -6 -3 -1 5.43
    -6 -3 -1 5.58
    6 -3 1 5.24
    -6 3 -1 5.69
    6 3 1 5.73
    6 3 1 5.33
    -6 3 -1 5.39
    6 3 1 5.71
    6 3 1 5.35
    -6 3 -1 5.35
    -6 3 -1 6.62
    -7 -3 -1 33.03
    7 -3 1 35.07
    -7 -3 -1 34.5
    -7 -3 -1 33.87
    -7 -3 -1 35.6
    7 -3 1 34.03
    -7 3 -1 35.74
    -7 3 -1 35.53
    7 3 1 36.84
    -7 3 -1 35.69
    7 3 1 33.79
    -8 -3 -1 0.44
    8 -3 1 0.51
    -8 -3 -1 0.67
    -8 -3 -1 0.65
    -8 3 -1 0.39
    8 3 1 0.59
    8 3 1 0.41
    -8 3 -1 0.82
    9 -3 1 0.18
    -9 -3 -1 0
    -9 -3 -1 0.14
    -9 3 -1 0.12
    9 3 1 -0.1
    -9 3 -1 0.17
    10 -3 1 2.26
    -10 -3 -1 2.99
    -10 -3 -1 2.15
    -10 3 -1 2.35
    -10 3 -1 2.12
    10 3 1 1.64
    10 -4 -1 4.05
    -10 -4 1 4.66
    -10 -4 1 4.46
    -10 4 1 5.18
    -10 4 1 5.02
    10 4 -1 4.36
    9 -4 -1 6.64
    -9 -4 1 6.47
    -9 -4 1 6.41
    -9 4 1 6.72
    9 4 -1 6.28
    -8 -4 1 21.04
    -8 -4 1 20.32
    8 -4 -1 20.84
    8 -4 -1 22.44
    -8 -4 1 21.14
    -8 -4 1 20.72
    -8 4 1 20.9
    -8 4 1 22.38
    -8 4 1 21.02
    8 4 -1 21.19
    -7 -4 1 9.05
    -7 -4 1 8.86
    -7 -4 1 8.73
    -7 -4 1 8.6
    7 -4 -1 8.84
    7 -4 -1 9.12
    -7 -4 1 8.75
    7 4 -1 9.53
    -7 4 1 9.53
    -7 4 1 9.18
    -7 4 1 9.08
    7 4 -1 8.78
    7 4 -1 8.36
    -7 4 1 9.04
    -6 -4 1 1.97
    6 -4 -1 1.57
    -6 -4 1 1.82
    6 -4 -1 1.85
    6 -4 -1 1.46
    6 -4 -1 1.85
    -6 -4 1 1.77
    -6 -4 1 2
    -6 -4 1 1.82
    -6 4 1 1.53
    6 4 -1 1.99
    6 4 -1 1.74
    -6 4 1 1.74
    -6 4 1 1.95
    6 4 -1 1.64
    6 4 -1 1.93
    -6 4 1 1.76
    -5 -4 1 5.49
    5 -4 -1 5.83
    5 -4 -1 5.63
    -5 -4 1 5.25
    5 -4 -1 5.59
    5 -4 -1 5.6
    -5 -4 1 5.65
    5 -4 -1 5.37
    -5 -4 1 5.59
    -5 -4 1 6.07
    5 4 -1 5.69
    -5 4 1 5.71
    5 4 -1 5.56
    -5 4 1 5.53
    -5 4 1 6.03
    -5 4 1 6
    -4 -4 1 8.02
    4 -4 -1 7.79
    4 -4 -1 7.83
    -4 -4 1 8.32
    4 -4 -1 8.23
    -4 -4 1 7.16
    4 -4 -1 7.93
    4 -4 -1 8.21
    -4 -4 1 8.07
    -4 -4 1 8.35
    -4 4 1 8.28
    -4 4 1 8.23
    4 4 -1 8.12
    4 4 -1 8.14
    4 4 -1 7.87
    -4 4 1 8.12
    -4 4 1 8.15
    4 4 -1 8.47
    -4 4 1 8.06
    4 4 -1 8.27
    -3 -4 1 14.1
    -3 -4 1 14.36
    3 -4 -1 14.14
    -3 -4 1 14.22
    3 -4 -1 14.04
    -3 -4 1 13.88
    3 -4 -1 14.01
    3 -4 -1 13.26
    3 -4 -1 14.36
    -3 4 1 14.73
    3 4 -1 15.08
    3 4 -1 14.23
    -3 4 1 13.68
    -3 4 1 13.8
    3 4 -1 14.51
    3 4 -1 14.32
    3 4 -1 14.33
    -2 -4 1 134.36
    -2 -4 1 133.36
    -2 -4 1 130.68
    -2 -4 1 137.3
    2 -4 -1 135.59
    2 -4 -1 134.19
    2 4 -1 129.28
    2 4 -1 134.97
    2 4 -1 138.28
    -2 4 1 135.24
    2 4 -1 129.47
    -2 4 1 136.27
    -2 4 1 134.93
    -2 4 1 137.38
    2 4 -1 140.84
    -2 4 1 123.6
    -1 -4 1 40.45
    1 -4 -1 32.7
    1 -4 -1 36.39
    -1 -4 1 39.07
    1 -4 -1 38.05
    1 -4 -1 38.8
    -1 -4 1 38.71
    -1 4 1 37.44
    1 4 -1 38.28
    -1 4 1 38.56
    1 4 -1 36.32
    -1 4 1 38.81
    1 4 -1 38.38
    1 4 -1 39.43
    1 4 -1 37.86
    0 -4 -1 311.86
    0 -4 1 300.13
    0 -4 -1 337.38
    0 -4 1 333.35
    0 -4 -1 340.78
    0 -4 1 340.21
    0 -4 -1 332.36
    0 -4 -1 315.77
    0 -4 1 335.39
    0 -4 1 338.58
    0 4 -1 340.43
    0 4 -1 307.14
    0 4 1 318.25
    0 4 1 330.81
    0 4 1 328.7
    0 4 1 312.75
    0 4 1 331.87
    0 4 -1 325.85
    -1 -4 -1 70.59
    -1 -4 -1 67.11
    1 -4 1 70.01
    -1 -4 -1 70.6
    -1 -4 -1 69.62
    1 -4 1 70.23
    -1 -4 -1 72.15
    1 -4 1 71.87
    -1 -4 -1 67.9
    1 -4 1 70.34
    1 4 1 71.19
    -1 4 -1 69.26
    1 4 1 69.7
    -1 4 -1 69.4
    -1 4 -1 69.2
    -1 4 -1 70.56
    1 4 1 71.2
    -1 4 -1 72.87
    1 4 1 70.96
    2 -4 1 30.68
    2 -4 1 29.38
    -2 -4 -1 30.21
    -2 -4 -1 31.31
    2 -4 1 30.15
    2 -4 1 30.41
    2 -4 1 30
    -2 -4 -1 30.04
    -2 4 -1 30.86
    2 4 1 29.76
    2 4 1 30.75
    -2 4 -1 32.11
    2 4 1 28.62
    2 4 1 31.36
    -2 4 -1 30.94
    -2 4 -1 31.07
    2 4 1 30.49
    -2 4 -1 30.24
    3 -4 1 0.26
    3 -4 1 0.22
    3 -4 1 0.21
    -3 -4 -1 0.2
    3 -4 1 0.29
    -3 -4 -1 0.19
    -3 -4 -1 0.21
    3 -4 1 0.29
    -3 -4 -1 0.25
    3 4 1 0.35
    3 4 1 0.14
    3 4 1 0.18
    -3 4 -1 0.26
    -3 4 -1 0.29
    -3 4 -1 0.14
    -3 4 -1 0.21
    3 4 1 0.32
    3 4 1 0.29
    -3 4 -1 0.12
    3 4 1 0.19
    4 -4 1 9.16
    4 -4 1 9.48
    4 -4 1 9.78
    -4 -4 -1 9.65
    4 -4 1 9.67
    4 -4 1 9.61
    -4 -4 -1 9.57
    -4 -4 -1 8.53
    -4 -4 -1 9.28
    -4 4 -1 9.52
    4 4 1 9.31
    4 4 1 9.84
    -4 4 -1 9.68
    -4 4 -1 9.59
    -4 4 -1 9.62
    4 4 1 9.8
    -4 4 -1 11.01
    4 4 1 9.67
    5 -4 1 0.29
    5 -4 1 0.52
    5 -4 1 0.51
    -5 -4 -1 0.34
    -5 -4 -1 0.41
    -5 -4 -1 0.43
    -5 -4 -1 0.67
    5 -4 1 0.43
    -5 -4 -1 0.29
    -5 4 -1 0.45
    -5 4 -1 0.57
    5 4 1 0.43
    -5 4 -1 0.47
    5 4 1 0.26
    5 4 1 0.57
    5 4 1 0.49
    -5 4 -1 0.61
    -5 4 -1 0.43
    5 4 1 0.44
    -6 -4 -1 13.06
    6 -4 1 13.58
    -6 -4 -1 13.1
    6 -4 1 13.17
    -6 -4 -1 12.8
    -6 -4 -1 13.41
    6 -4 1 12.77
    -6 -4 -1 13.44
    6 4 1 12.39
    6 4 1 13.16
    6 4 1 13.53
    -6 4 -1 12.87
    -6 4 -1 12.69
    -6 4 -1 13.51
    -6 4 -1 13.65
    6 4 1 12.16
    -7 -4 -1 6.8
    -7 -4 -1 6.05
    -7 -4 -1 6.49
    -7 -4 -1 6.38
    7 -4 1 5.63
    7 -4 1 6.2
    -7 -4 -1 7.13
    -7 4 -1 6.82
    7 4 1 6.51
    -7 4 -1 6.69
    -7 4 -1 6.63
    7 4 1 6.25
    8 -4 1 -0.01
    8 -4 1 -0.22
    -8 -4 -1 0.18
    -8 -4 -1 -0.22
    8 4 1 0.19
    -8 4 -1 0.1
    -8 4 -1 0.03
    8 4 1 -0.26
    9 -4 1 19.67
    -9 -4 -1 18.94
    -9 -4 -1 19.53
    -9 4 -1 19.99
    9 4 1 19.06
    -9 4 -1 19.46
    -10 -4 -1 4.29
    10 -4 1 4.03
    -10 4 -1 4.75
    10 4 1 4.61
    -10 4 -1 4.42
    10 -5 -1 -0.09
    -10 -5 1 0.74
    -10 5 1 0.76
    -10 5 1 0.69
    10 5 -1 0.73
    9 -5 -1 16.93
    -9 -5 1 16.37
    -9 5 1 17.45
    9 5 -1 16.24
    -9 5 1 17.22
    8 -5 -1 0.68
    -8 -5 1 0.86
    8 -5 -1 0.52
    -8 -5 1 0.65
    8 5 -1 0.5
    -8 5 1 0.79
    -8 5 1 0.98
    8 5 -1 0.68
    -7 -5 1 1.68
    -7 -5 1 2.6
    7 -5 -1 2.21
    -7 -5 1 2.23
    -7 -5 1 2.63
    7 -5 -1 2.05
    7 5 -1 2.39
    -7 5 1 1.97
    -7 5 1 2.71
    7 5 -1 2.42
    7 5 -1 1.99
    -7 5 1 2.17
    -7 5 1 2.42
    6 -5 -1 2.39
    6 -5 -1 2.39
    -6 -5 1 1.82
    6 -5 -1 2.16
    -6 -5 1 2.34
    -6 -5 1 2.1
    6 -5 -1 2.04
    -6 -5 1 2.46
    -6 5 1 2.38
    6 5 -1 1.96
    -6 5 1 2.32
    6 5 -1 1.88
    -6 5 1 2.33
    6 5 -1 2.08
    -6 5 1 2.53
    6 5 -1 2.15
    5 -5 -1 21.32
    -5 -5 1 21
    -5 -5 1 20.84
    5 -5 -1 21.44
    -5 -5 1 20.79
    5 -5 -1 20.89
    -5 -5 1 20.64
    5 -5 -1 21.27
    5 -5 -1 20.44
    -5 5 1 20.58
    -5 5 1 20.97
    5 5 -1 21.17
    5 5 -1 21.34
    5 5 -1 21.72
    -5 5 1 20.95
    -5 5 1 21.23
    -5 5 1 21.38
    5 5 -1 21.42
    5 5 -1 20.73
    4 -5 -1 0.4
    -4 -5 1 0.37
    4 -5 -1 0.41
    -4 -5 1 0.37
    4 -5 -1 0.37
    4 -5 -1 0.56
    4 -5 -1 0.48
    -4 -5 1 0.37
    -4 -5 1 0.22
    4 5 -1 0.31
    4 5 -1 0.43
    -4 5 1 0.46
    -4 5 1 0.34
    -4 5 1 0.4
    -4 5 1 0.42
    4 5 -1 0.35
    4 5 -1 0.51
    -4 5 1 0.44
    4 5 -1 0.44
    -3 -5 1 63.38
    -3 -5 1 64.67
    3 -5 -1 60.68
    3 -5 -1 62.74
    3 -5 -1 62.18
    -3 -5 1 61.25
    -3 -5 1 60.24
    3 -5 -1 61.12
    3 -5 -1 62.25
    -3 5 1 62.92
    -3 5 1 61.32
    -3 5 1 62.16
    3 5 -1 64.65
    3 5 -1 61.04
    -3 5 1 60.63
    3 5 -1 60.89
    3 5 -1 63.39
    -3 5 1 63.03
    3 5 -1 61.06
    -2 -5 1 5.44
    2 -5 -1 5.59
    -2 -5 1 5.62
    2 -5 -1 5.61
    2 -5 -1 5.54
    2 -5 -1 5.82
    -2 -5 1 5.66
    -2 -5 1 4.71
    2 -5 -1 5.63
    -2 5 1 6.21
    2 5 -1 5.8
    -2 5 1 5.66
    -2 5 1 5.77
    -2 5 1 5.43
    2 5 -1 5.66
    -2 5 1 6.73
    2 5 -1 5.66
    2 5 -1 5.95
    1 -5 -1 62.61
    1 -5 -1 61.78
    1 -5 -1 62.41
    -1 -5 1 64.8
    1 -5 -1 61.22
    -1 -5 1 62.43
    1 -5 -1 60.88
    -1 -5 1 63.42
    -1 -5 1 62.21
    1 5 -1 60.95
    -1 5 1 58.59
    -1 5 1 63.67
    1 5 -1 63.88
    -1 5 1 62.98
    1 5 -1 62.77
    0 -5 -1 39.43
    0 -5 1 39.23
    0 -5 -1 38.12
    0 -5 1 36.96
    0 -5 -1 38.42
    0 -5 -1 38.73
    0 -5 1 38.56
    0 -5 1 35.77
    0 -5 -1 38.01
    0 5 -1 39.57
    0 5 -1 39.04
    0 5 1 39.66
    0 5 -1 35.74
    0 5 -1 37.79
    0 5 1 38.52
    0 5 1 38.64
    0 5 1 38.21
    0 5 1 37.24
    1 -5 1 26.7
    1 -5 1 28.41
    -1 -5 -1 29.75
    -1 -5 -1 30.31
    -1 -5 -1 30.16
    1 -5 1 29.11
    -1 -5 -1 29.34
    1 -5 1 29.4
    -1 -5 -1 29
    1 -5 1 29.49
    -1 -5 -1 29.87
    -1 5 -1 29.13
    -1 5 -1 28.62
    1 5 1 29.28
    1 5 1 29.67
    -1 5 -1 28.55
    1 5 1 29.07
    -1 5 -1 30.1
    1 5 1 27.91
    -2 -5 -1 6.44
    2 -5 1 6.33
    -2 -5 -1 6.38
    2 -5 1 6.25
    2 -5 1 6.3
    2 -5 1 6.17
    -2 -5 -1 6.19
    2 -5 1 6.24
    -2 5 -1 5.96
    -2 5 -1 5.91
    2 5 1 6.09
    2 5 1 6.61
    2 5 1 6.12
    -2 5 -1 6.01
    -2 5 -1 6.13
    -2 5 -1 6.12
    2 5 1 6.21
    2 5 1 6.21
    -3 -5 -1 1.32
    3 -5 1 1.27
    -3 -5 -1 1.44
    -3 -5 -1 1.17
    3 -5 1 1.42
    3 -5 1 1.24
    3 -5 1 1.34
    -3 -5 -1 1.23
    3 -5 1 1.5
    -3 5 -1 1.48
    3 5 1 1.37
    3 5 1 1.37
    3 5 1 1.45
    3 5 1 1.38
    -3 5 -1 1.48
    3 5 1 1.39
    -3 5 -1 1.21
    -3 5 -1 1.32
    -3 5 -1 1.48
    3 5 1 1.31
    -4 -5 -1 8.19
    -4 -5 -1 8.5
    4 -5 1 8.23
    -4 -5 -1 8.04
    4 -5 1 7.86
    4 -5 1 8.39
    4 -5 1 8.13
    4 -5 1 8.19
    -4 -5 -1 8.16
    -4 5 -1 8.27
    -4 5 -1 8.61
    4 5 1 8.4
    4 5 1 8.3
    4 5 1 8.3
    -4 5 -1 8.69
    -4 5 -1 8.12
    4 5 1 8.35
    4 5 1 8.37
    5 -5 1 7.4
    5 -5 1 7.09
    -5 -5 -1 7.56
    5 -5 1 7.42
    -5 -5 -1 7.64
    5 -5 1 7.71
    -5 -5 -1 7.6
    -5 -5 -1 7.38
    -5 5 -1 7.58
    5 5 1 7.52
    5 5 1 7.02
    -5 5 -1 7.17
    -5 5 -1 7.73
    5 5 1 7.3
    -5 5 -1 7.07
    5 5 1 7.59
    -5 5 -1 7.12
    5 5 1 7.32
    6 -5 1 -0.03
    6 -5 1 0.08
    6 -5 1 0.07
    -6 -5 -1 0.1
    -6 -5 -1 0.02
    -6 -5 -1 0.17
    -6 -5 -1 0.05
    6 5 1 0.06
    6 5 1 0.17
    6 5 1 0.05
    -6 5 -1 0.08
    6 5 1 0.06
    -6 5 -1 0.14
    -6 5 -1 0.16
    -6 5 -1 0.05
    -7 -5 -1 8.63
    -7 -5 -1 8.99
    7 -5 1 9.05
    7 -5 1 9.12
    -7 -5 -1 8.53
    7 5 1 9.76
    -7 5 -1 8.69
    7 5 1 9.41
    -7 5 -1 9.03
    -7 5 -1 9.07
    8 -5 1 8.88
    -8 -5 -1 8.57
    8 5 1 8.41
    -8 5 -1 7.39
    8 5 1 8.48
    -8 5 -1 9.1
    -9 -5 -1 9.23
    9 -5 1 9.7
    9 5 1 9.23
    -9 5 -1 10.28
    -9 5 -1 9.63
    -10 -5 -1 0.05
    10 -5 1 0.02
    -10 5 -1 0.08
    10 5 1 0.11
    -10 5 -1 0.04
    -10 -6 1 3.07
    10 -6 -1 2.81
    10 6 -1 3.11
    -10 6 1 3.48
    -10 6 1 2.96
    -9 -6 1 0.12
    9 -6 -1 -0.01
    -9 6 1 -0.24
    -9 6 1 0.04
    9 6 -1 0.02
    -8 -6 1 12.1
    8 -6 -1 12.7
    8 -6 -1 12.5
    8 -6 -1 11.87
    -8 -6 1 13.03
    8 6 -1 11.81
    -8 6 1 12.47
    8 6 -1 11.6
    -8 6 1 12.66
    7 -6 -1 28.78
    -7 -6 1 29.08
    -7 -6 1 29.13
    -7 -6 1 28.58
    7 6 -1 29.33
    -7 6 1 28.45
    7 6 -1 27.9
    -7 6 1 27.68
    7 6 -1 27.54
    -7 6 1 28.26
    -7 6 1 28.47
    6 -6 -1 8.85
    6 -6 -1 9.96
    -6 -6 1 10.58
    -6 -6 1 10.11
    -6 -6 1 9.93
    6 -6 -1 10.59
    6 -6 -1 10.13
    6 6 -1 10.6
    6 6 -1 10.34
    -6 6 1 10.61
    -6 6 1 10.98
    -6 6 1 10.58
    6 6 -1 10.15
    6 6 -1 9.87
    6 6 -1 10.63
    6 6 -1 10.98
    -6 6 1 10.82
    5 -6 -1 45.84
    -5 -6 1 46.09
    5 -6 -1 46.87
    -5 -6 1 45.61
    -5 -6 1 47.36
    5 -6 -1 45.84
    5 -6 -1 47.53
    -5 -6 1 45.31
    5 6 -1 46.51
    -5 6 1 45.44
    -5 6 1 47.18
    5 6 -1 47.47
    -5 6 1 45.56
    -5 6 1 46.5
    5 6 -1 46.45
    5 6 -1 46.66
    5 6 -1 48.06
    5 6 -1 45.02
    -4 -6 1 0.19
    4 -6 -1 0.2
    -4 -6 1 0.29
    4 -6 -1 0.07
    -4 -6 1 0.2
    4 -6 -1 0.25
    4 -6 -1 0.13
    4 -6 -1 0.18
    -4 -6 1 0.08
    4 6 -1 0.09
    -4 6 1 0.23
    4 6 -1 0.17
    4 6 -1 0.19
    4 6 -1 0.28
    4 6 -1 0.02
    -4 6 1 0.18
    -4 6 1 0.25
    4 6 -1 0.11
    -3 -6 1 21.84
    3 -6 -1 22.83
    -3 -6 1 23.04
    -3 -6 1 22.54
    3 -6 -1 22.17
    3 -6 -1 21.4
    3 -6 -1 21.92
    -3 -6 1 22.78
    -3 6 1 22.56
    3 6 -1 22.21
    -3 6 1 23.24
    -3 6 1 22.42
    3 6 -1 23.12
    3 6 -1 23.8
    -3 6 1 21.8
    -3 6 1 23.16
    3 6 -1 22.05
    3 6 -1 22.32
    -2 -6 1 11.02
    2 -6 -1 11.14
    2 -6 -1 10.82
    2 -6 -1 11.19
    -2 -6 1 10.96
    2 -6 -1 10.11
    -2 -6 1 11.51
    2 -6 -1 11.23
    -2 -6 1 10.76
    2 6 -1 11.18
    -2 6 1 11.08
    -2 6 1 11.11
    2 6 -1 11.28
    2 6 -1 11.65
    -2 6 1 11.15
    -2 6 1 11.44
    2 6 -1 10.97
    -1 -6 1 0.66
    1 -6 -1 0.66
    -1 -6 1 0.42
    -1 -6 1 0.67
    1 -6 -1 0.63
    1 -6 -1 1.13
    -1 -6 1 0.71
    -1 -6 1 0.7
    1 -6 -1 0.73
    1 -6 -1 0.68
    -1 6 1 0.69
    -1 6 1 0.64
    -1 6 1 0.51
    1 6 -1 0.63
    1 6 -1 0.75
    1 6 -1 0.59
    -1 6 1 0.62
    1 6 -1 0.63
    0 -6 -1 52.48
    0 -6 1 48.24
    0 -6 -1 53.23
    0 -6 1 53.23
    0 -6 -1 51.64
    0 -6 -1 50.67
    0 -6 1 51.79
    0 -6 -1 51.93
    0 -6 1 52.29
    0 -6 1 52.73
    0 -6 1 51.93
    0 6 1 51.58
    0 6 -1 50.55
    0 6 -1 51.39
    0 6 1 52.93
    0 6 1 53.36
    0 6 -1 54.4
    0 6 1 51.32
    0 6 1 49.44
    -1 -6 -1 60.92
    -1 -6 -1 69.57
    -1 -6 -1 69.2
    1 -6 1 70.69
    1 -6 1 69.04
    1 -6 1 68.56
    -1 -6 -1 70.5
    1 -6 1 69.89
    -1 -6 -1 70.15
    1 -6 1 67.28
    -1 -6 -1 66.67
    1 6 1 68.35
    1 6 1 69.58
    -1 6 -1 65.24
    -1 6 -1 69.19
    -1 6 -1 68.05
    1 6 1 68.28
    1 6 1 67.17
    -1 6 -1 69.53
    -2 -6 -1 59.79
    2 -6 1 59.81
    -2 -6 -1 60.95
    -2 -6 -1 59.05
    2 -6 1 60.3
    -2 -6 -1 59.21
    2 -6 1 60.24
    2 -6 1 59.71
    2 -6 1 59.8
    -2 -6 -1 61.55
    -2 6 -1 59.28
    -2 6 -1 59.87
    2 6 1 62.51
    -2 6 -1 58.99
    -2 6 -1 59.82
    2 6 1 60.2
    -2 6 -1 60.94
    2 6 1 60.92
    3 -6 1 0.11
    3 -6 1 -0.06
    -3 -6 -1 0.07
    -3 -6 -1 0.02
    3 -6 1 0.03
    3 -6 1 -0.11
    -3 -6 -1 -0.02
    3 -6 1 0.13
    -3 -6 -1 0.15
    3 6 1 -0.08
    -3 6 -1 0.09
    3 6 1 0.11
    3 6 1 0.05
    -3 6 -1 -0.01
    3 6 1 0.01
    -3 6 -1 -0.08
    -3 6 -1 0.08
    -3 6 -1 0.09
    3 6 1 0.03
    -4 -6 -1 2.36
    4 -6 1 2.4
    4 -6 1 2.11
    -4 -6 -1 2.24
    -4 -6 -1 2.28
    -4 -6 -1 2.31
    4 -6 1 2.41
    4 -6 1 2.44
    4 -6 1 2.32
    4 6 1 2.28
    4 6 1 2.32
    -4 6 -1 2.45
    -4 6 -1 2.19
    4 6 1 2.18
    4 6 1 2.14
    -4 6 -1 2.17
    -4 6 -1 2.37
    4 6 1 2.46
    -4 6 -1 2.14
    -5 -6 -1 10.07
    5 -6 1 9.87
    -5 -6 -1 10.44
    5 -6 1 9.95
    -5 -6 -1 10.32
    -5 -6 -1 9.95
    5 -6 1 10.09
    5 -6 1 9.96
    5 6 1 10.33
    5 6 1 10.02
    -5 6 -1 10.13
    -5 6 -1 10.2
    5 6 1 9.7
    5 6 1 10.4
    -5 6 -1 10.25
    -5 6 -1 10.06
    5 6 1 9.76
    5 6 1 10.09
    -6 -6 -1 10.52
    -6 -6 -1 11.24
    6 -6 1 10.91
    -6 -6 -1 11.1
    -6 -6 -1 11.7
    6 -6 1 10.53
    6 -6 1 10.39
    -6 6 -1 10.88
    -6 6 -1 11.31
    -6 6 -1 10.56
    6 6 1 10.74
    6 6 1 11.32
    6 6 1 10.71
    6 6 1 10.04
    6 6 1 10.86
    -6 6 -1 10.46
    -7 -6 -1 0.79
    -7 -6 -1 0.9
    7 -6 1 0.89
    -7 -6 -1 0.44
    -7 -6 -1 1.07
    -7 6 -1 0.87
    -7 6 -1 1.07
    7 6 1 0.98
    7 6 1 0.96
    -7 6 -1 1.15
    7 6 1 0.93
    -8 -6 -1 15.23
    8 -6 1 15.26
    -8 6 -1 16.01
    -8 6 -1 16.13
    8 6 1 15.98
    -9 -6 -1 1.36
    9 -6 1 1.06
    -9 6 -1 0.6
    -9 6 -1 1.28
    9 6 1 1.27
    -10 -6 -1 14.48
    10 -6 1 13.19
    10 6 1 13.24
    -10 6 -1 12.78
    -10 6 -1 12.9
    -10 -7 1 1.46
    10 -7 -1 1.3
    -10 7 1 1
    -10 7 1 1.19
    10 7 -1 1.66
    9 -7 -1 0.26
    -9 -7 1 0.7
    9 7 -1 0.68
    -9 7 1 0.74
    -9 7 1 0.35
    9 7 -1 0.77
    -8 -7 1 1.41
    8 -7 -1 1.19
    -8 -7 1 1.89
    8 -7 -1 1.46
    -8 7 1 1.48
    8 7 -1 1.74
    8 7 -1 1.56
    -8 7 1 1.09
    8 7 -1 1.71
    7 -7 -1 3.43
    -7 -7 1 2.98
    -7 -7 1 3.42
    -7 -7 1 3.48
    7 -7 -1 3.56
    7 -7 -1 3.64
    7 7 -1 3.85
    -7 7 1 3.43
    -7 7 1 3.47
    -7 7 1 3.69
    -7 7 1 3.56
    7 7 -1 3.82
    7 7 -1 2.76
    7 7 -1 3.48
    6 -7 -1 2.23
    -6 -7 1 2.24
    -6 -7 1 2.45
    -6 -7 1 2.55
    6 -7 -1 2.51
    -6 -7 1 2.39
    -6 7 1 2.39
    6 7 -1 2.49
    -6 7 1 1.96
    6 7 -1 2.59
    -6 7 1 2.54
    6 7 -1 2.26
    6 7 -1 2.59
    6 7 -1 2.52
    -6 7 1 2.23
    6 7 -1 2.32
    5 -7 -1 0.05
    -5 -7 1 0.09
    5 -7 -1 0.07
    -5 -7 1 0.04
    -5 -7 1 0.09
    5 -7 -1 0.06
    5 -7 -1 0.07
    -5 -7 1 -0.02
    5 7 -1 0.06
    -5 7 1 0.15
    5 7 -1 0.09
    5 7 -1 0.05
    5 7 -1 0.08
    -5 7 1 0.17
    5 7 -1 0.06
    -5 7 1 -0.02
    5 7 -1 0.21
    -5 7 1 0.07
    -4 -7 1 0.66
    4 -7 -1 0.81
    4 -7 -1 0.6
    -4 -7 1 0.66
    4 -7 -1 0.73
    4 -7 -1 0.51
    -4 -7 1 0.77
    4 -7 -1 0.47
    -4 -7 1 0.59
    -4 7 1 0.5
    4 7 -1 0.7
    4 7 -1 0.53
    -4 7 1 0.53
    -4 7 1 0.65
    -4 7 1 0.86
    4 7 -1 0.63
    4 7 -1 0.77
    4 7 -1 0.37
    4 7 -1 0.51
    -4 7 1 0.56
    -3 -7 1 1.88
    -3 -7 1 1.71
    -3 -7 1 1.64
    -3 -7 1 1.84
    3 -7 -1 1.77
    3 -7 -1 1.82
    3 -7 -1 1.73
    3 -7 -1 1.78
    3 -7 -1 1.72
    -3 7 1 1.94
    -3 7 1 1.87
    -3 7 1 1.79
    3 7 -1 2.03
    -3 7 1 1.73
    -3 7 1 1.87
    3 7 -1 1.7
    3 7 -1 1.8
    3 7 -1 1.61
    3 7 -1 1.7
    3 7 -1 1.84
    2 -7 -1 50.76
    -2 -7 1 51.98
    2 -7 -1 50.03
    -2 -7 1 51.63
    2 -7 -1 50.06
    2 -7 -1 53.38
    2 -7 -1 52.17
    -2 -7 1 49.8
    -2 -7 1 52.16
    -2 7 1 50.92
    2 7 -1 52.44
    -2 7 1 50.37
    2 7 -1 50.77
    2 7 -1 51.64
    -2 7 1 52.65
    -2 7 1 51.04
    2 7 -1 51.43
    1 -7 -1 2.13
    -1 -7 1 2.25
    -1 -7 1 2.18
    1 -7 -1 2.15
    -1 -7 1 2.24
    1 -7 -1 2.24
    -1 -7 1 2.12
    1 -7 -1 2.03
    1 7 -1 2.15
    -1 7 1 1.99
    -1 7 1 2.17
    -1 7 1 2.24
    -1 7 1 2.27
    1 7 -1 1.88
    -1 7 1 1.97
    1 7 -1 2.31
    0 -7 -1 3.46
    0 -7 1 3.73
    0 -7 1 3.53
    0 -7 -1 3.63
    0 -7 1 3.55
    0 -7 -1 3.5
    0 -7 1 4.22
    0 -7 -1 3.57
    0 -7 1 3.62
    0 -7 1 3.47
    0 7 -1 3.75
    0 7 1 3.57
    0 7 1 3.59
    0 7 -1 3.58
    0 7 1 3.48
    0 7 -1 3.48
    0 7 -1 3.69
    1 -7 1 32.27
    -1 -7 -1 31.22
    -1 -7 -1 31.56
    1 -7 1 30.84
    1 -7 1 31.25
    -1 -7 -1 33.51
    -1 -7 -1 30.81
    1 -7 1 29.5
    1 -7 1 31.54
    -1 -7 -1 31.78
    -1 -7 -1 32.23
    -1 7 -1 31.07
    -1 7 -1 30.89
    -1 7 -1 31.43
    1 7 1 30.19
    1 7 1 31.79
    1 7 1 30.9
    -1 7 -1 30.27
    -2 -7 -1 2.22
    -2 -7 -1 2.16
    2 -7 1 2.15
    2 -7 1 2.13
    2 -7 1 2.05
    -2 -7 -1 2.14
    2 -7 1 2.25
    -2 -7 -1 1.97
    -2 -7 -1 2.07
    2 -7 1 1.96
    2 7 1 2.28
    -2 7 -1 2.03
    -2 7 -1 1.95
    -2 7 -1 2.05
    -2 7 -1 2.04
    2 7 1 2.39
    -2 7 -1 2.13
    2 7 1 1.91
    2 7 1 2.17
    3 -7 1 7.51
    -3 -7 -1 8.41
    -3 -7 -1 7.61
    3 -7 1 7.27
    -3 -7 -1 7.66
    -3 -7 -1 7.77
    3 -7 1 7.39
    3 -7 1 7.83
    3 -7 1 7.61
    -3 7 -1 7.28
    -3 7 -1 7.4
    3 7 1 7.56
    -3 7 -1 7.3
    3 7 1 7.32
    3 7 1 7.45
    3 7 1 8.01
    3 7 1 7.4
    -3 7 -1 7.36
    -3 7 -1 7.62
    -4 -7 -1 42.24
    4 -7 1 42.7
    4 -7 1 43.31
    -4 -7 -1 43.1
    4 -7 1 42.87
    4 -7 1 39.69
    4 -7 1 40.84
    -4 -7 -1 42.72
    -4 -7 -1 42.3
    4 7 1 43.18
    -4 7 -1 42.62
    4 7 1 43.96
    4 7 1 42.66
    -4 7 -1 42.39
    4 7 1 43.33
    4 7 1 43.05
    4 7 1 42.24
    -4 7 -1 41.47
    -4 7 -1 41.06
    -4 7 -1 43.2
    5 -7 1 15.16
    5 -7 1 14.22
    -5 -7 -1 15.16
    -5 -7 -1 14.77
    5 -7 1 15.23
    -5 -7 -1 15.19
    -5 -7 -1 15.24
    -5 7 -1 15.8
    -5 7 -1 15.78
    5 7 1 15.1
    5 7 1 15.49
    5 7 1 14.82
    5 7 1 15.13
    -5 7 -1 14.9
    -5 7 -1 15.26
    5 7 1 14.39
    5 7 1 14.99
    -6 -7 -1 0.01
    6 -7 1 -0.03
    6 -7 1 -0.01
    -6 -7 -1 0.09
    -6 -7 -1 0.01
    6 -7 1 0.02
    -6 -7 -1 0.13
    -6 7 -1 -0.17
    6 7 1 0.04
    6 7 1 0.11
    6 7 1 -0.06
    6 7 1 0.06
    -6 7 -1 0.09
    -6 7 -1 0.01
    -6 7 -1 0.05
    -7 -7 -1 4.61
    7 -7 1 3.95
    7 -7 1 4.87
    -7 -7 -1 4.3
    7 -7 1 4.73
    -7 -7 -1 3.73
    -7 -7 -1 4.57
    -7 7 -1 4.4
    -7 7 -1 4.54
    7 7 1 4.46
    7 7 1 4.76
    7 7 1 4.41
    -7 7 -1 4.43
    7 7 1 4.59
    -8 -7 -1 2.1
    8 -7 1 1.51
    8 7 1 1.23
    -8 7 -1 1.39
    8 7 1 1.91
    -8 7 -1 1.45
    9 -7 1 3.97
    -9 -7 -1 4.38
    9 7 1 4.69
    -9 7 -1 4.6
    -9 7 -1 4.66
    9 7 1 4.59
    -10 -7 -1 0.21
    10 -7 1 0.42
    -10 7 -1 0.25
    -10 7 -1 0.27
    10 7 1 0.63
    9 -8 -1 1.11
    -9 -8 1 0.97
    9 8 -1 0.93
    9 8 -1 0.89
    -9 8 1 0.59
    -9 8 1 0.48
    -8 -8 1 0.13
    8 -8 -1 0.06
    -8 -8 1 0.1
    8 -8 -1 0.06
    -8 8 1 0.34
    8 8 -1 0.25
    -8 8 1 -0.04
    8 8 -1 0.17
    8 8 -1 0.09
    7 -8 -1 0.06
    -7 -8 1 0.22
    7 -8 -1 0.13
    -7 -8 1 0.22
    7 -8 -1 0.04
    -7 -8 1 0.09
    -7 8 1 0.24
    -7 8 1 0.25
    7 8 -1 0.06
    -7 8 1 0.06
    7 8 -1 0.13
    7 8 -1 -0.19
    7 8 -1 0.03
    -6 -8 1 10.3
    6 -8 -1 10.34
    -6 -8 1 11.12
    6 -8 -1 10.72
    6 -8 -1 10.42
    -6 -8 1 10.23
    -6 -8 1 10.35
    6 8 -1 10.01
    -6 8 1 10.19
    -6 8 1 10.2
    6 8 -1 9.57
    6 8 -1 10.67
    -6 8 1 9.93
    -6 8 1 11.04
    6 8 -1 10.28
    6 8 -1 10
    6 8 -1 10.02
    5 -8 -1 4.36
    5 -8 -1 4.16
    5 -8 -1 4.18
    -5 -8 1 3.77
    -5 -8 1 4.05
    -5 -8 1 4.23
    -5 -8 1 4.03
    -5 8 1 3.99
    5 8 -1 4.23
    5 8 -1 4.18
    -5 8 1 4.11
    5 8 -1 4.2
    5 8 -1 4.2
    -5 8 1 4.21
    5 8 -1 3.97
    -5 8 1 3.74
    4 -8 -1 5.67
    4 -8 -1 5.19
    -4 -8 1 5.42
    -4 -8 1 5.48
    -4 -8 1 5.42
    4 -8 -1 5.57
    -4 -8 1 6.02
    4 8 -1 5.88
    -4 8 1 5.38
    4 8 -1 6.07
    -4 8 1 5.25
    -4 8 1 5.13
    4 8 -1 5.6
    4 8 -1 4.86
    -4 8 1 5.64
    -4 8 1 5.54
    4 8 -1 5.76
    4 8 -1 5.44
    3 -8 -1 4.39
    -3 -8 1 4.33
    3 -8 -1 4.19
    3 -8 -1 4.4
    -3 -8 1 4.2
    -3 -8 1 4.44
    3 -8 -1 4.23
    -3 8 1 4.07
    -3 8 1 4.17
    3 8 -1 4.21
    3 8 -1 4.33
    3 8 -1 4.27
    3 8 -1 4.27
    3 8 -1 4.44
    3 8 -1 4.12
    -3 8 1 4.28
    -3 8 1 4.33
    -3 8 1 4.32
    2 -8 -1 1.95
    -2 -8 1 1.68
    2 -8 -1 1.92
    2 -8 -1 1.88
    -2 -8 1 1.98
    -2 -8 1 2.17
    -2 -8 1 1.87
    -2 -8 1 1.9
    -2 8 1 1.98
    -2 8 1 1.85
    2 8 -1 1.79
    -2 8 1 1.97
    2 8 -1 1.79
    2 8 -1 1.94
    -2 8 1 1.8
    2 8 -1 1.73
    2 8 -1 1.81
    1 -8 -1 7.02
    -1 -8 1 7.32
    1 -8 -1 7.59
    -1 -8 1 7.2
    -1 -8 1 7.47
    1 -8 -1 7.68
    -1 -8 1 7.4
    -1 -8 1 7.19
    1 -8 -1 7.17
    -1 -8 1 7.33
    1 -8 -1 7.32
    -1 8 1 7.26
    -1 8 1 7.12
    1 8 -1 7.39
    -1 8 1 7.66
    1 8 -1 6.93
    1 8 -1 7.39
    1 8 -1 7.74
    -1 8 1 7.16
    -1 8 1 7.14
    0 -8 -1 0.17
    0 -8 1 0.23
    0 -8 1 0.22
    0 -8 1 0.19
    0 -8 1 0.2
    0 -8 1 0.2
    0 -8 -1 0.25
    0 -8 -1 0.17
    0 -8 -1 0.36
    0 -8 1 0.22
    0 8 -1 0.14
    0 8 1 0.31
    0 8 1 0.18
    0 8 1 0.26
    0 8 -1 0.29
    0 8 1 0.21
    0 8 -1 0.19
    0 8 -1 0.09
    -1 -8 -1 2.84
    -1 -8 -1 2.8
    1 -8 1 2.84
    -1 -8 -1 2.96
    1 -8 1 2.86
    -1 -8 -1 2.99
    -1 -8 -1 2.96
    1 -8 1 2.83
    -1 -8 -1 3.07
    1 8 1 2.82
    -1 8 -1 2.69
    -1 8 -1 2.72
    -1 8 -1 2.95
    1 8 1 2.94
    -1 8 -1 3.05
    1 8 1 2.9
    1 8 1 3.02
    2 -8 1 27.99
    2 -8 1 27.81
    2 -8 1 28.43
    -2 -8 -1 28.69
    2 -8 1 27.77
    -2 -8 -1 27.43
    -2 -8 -1 27.8
    2 -8 1 27.32
    -2 -8 -1 27.87
    -2 -8 -1 27.74
    -2 -8 -1 28.8
    -2 8 -1 28.48
    -2 8 -1 28.07
    2 8 1 28.18
    2 8 1 27.36
    2 8 1 28.15
    -2 8 -1 29.04
    2 8 1 28.22
    -2 8 -1 27.5
    -2 8 -1 28.45
    3 -8 1 3.13
    3 -8 1 3.1
    3 -8 1 3.59
    -3 -8 -1 3.37
    3 -8 1 3.2
    -3 -8 -1 3.04
    -3 -8 -1 3.15
    3 -8 1 3.57
    -3 8 -1 3.24
    -3 8 -1 3.19
    -3 8 -1 3.24
    -3 8 -1 3.1
    3 8 1 3.39
    -3 8 -1 3.39
    3 8 1 3.03
    3 8 1 3.19
    4 -8 1 90.43
    4 -8 1 107.33
    -4 -8 -1 92.68
    4 -8 1 90.66
    4 -8 1 84.95
    -4 -8 -1 92.63
    4 -8 1 93.68
    -4 -8 -1 96.43
    4 8 1 92.5
    -4 8 -1 92.56
    4 8 1 92.96
    -4 8 -1 93.77
    -4 8 -1 94.7
    4 8 1 90.91
    -4 8 -1 93.46
    4 8 1 90.84
    4 8 1 91.09
    4 8 1 92.18
    -5 -8 -1 23.3
    5 -8 1 22.67
    -5 -8 -1 23.53
    5 -8 1 23.02
    -5 -8 -1 23.09
    -5 -8 -1 23.56
    5 -8 1 23.67
    5 8 1 23.29
    -5 8 -1 23.24
    5 8 1 22.67
    -5 8 -1 22.07
    -5 8 -1 23.19
    5 8 1 22.57
    -5 8 -1 23.43
    5 8 1 25
    5 8 1 23.48
    5 8 1 22.8
    -6 -8 -1 36.85
    6 -8 1 35.52
    -6 -8 -1 35.13
    -6 -8 -1 34.39
    6 -8 1 34.09
    -6 -8 -1 34.5
    6 -8 1 33.96
    6 8 1 34.82
    6 8 1 34.3
    6 8 1 34.8
    6 8 1 34.75
    -6 8 -1 31.12
    -6 8 -1 35.66
    -6 8 -1 34.54
    -6 8 -1 33.49
    7 -8 1 4.94
    -7 -8 -1 4.13
    -7 -8 -1 4.86
    7 -8 1 4.6
    7 -8 1 4.64
    7 8 1 4.72
    -7 8 -1 4.62
    -7 8 -1 4.4
    7 8 1 4.62
    7 8 1 4.32
    7 8 1 3.98
    -8 -8 -1 15.99
    8 -8 1 16.99
    -8 -8 -1 16.58
    -8 8 -1 16.62
    8 8 1 16.41
    -8 8 -1 18.23
    9 -8 1 0.89
    -9 -8 -1 0.88
    9 8 1 0.83
    -9 8 -1 1.05
    -9 8 -1 0.71
    -9 -9 1 -0.14
    9 -9 -1 0.72
    -9 9 1 0.14
    -9 9 1 0.42
    9 9 -1 0.21
    -8 -9 1 -0.06
    -8 -9 1 0.44
    8 -9 -1 0.23
    8 -9 -1 0.24
    -8 9 1 0.6
    -8 9 1 0.52
    8 9 -1 0.49
    8 9 -1 0.21
    -7 -9 1 5.9
    7 -9 -1 5.53
    7 -9 -1 6.06
    7 -9 -1 5.03
    -7 -9 1 4.85
    -7 9 1 5.88
    7 9 -1 5.47
    7 9 -1 5.75
    -7 9 1 5.75
    7 9 -1 5.66
    6 -9 -1 10.39
    -6 -9 1 10.36
    -6 -9 1 9.14
    -6 -9 1 11.24
    6 -9 -1 10.37
    -6 -9 1 10.64
    6 -9 -1 10.56
    -6 9 1 9.89
    6 9 -1 10.42
    6 9 -1 10.04
    -6 9 1 10.42
    6 9 -1 10.53
    -6 9 1 10.38
    -6 9 1 10.11
    6 9 -1 9.75
    5 -9 -1 41.74
    5 -9 -1 41.87
    -5 -9 1 40.18
    -5 -9 1 40.48
    -5 -9 1 41.56
    -5 -9 1 40.9
    5 -9 -1 41.36
    5 9 -1 39.17
    5 9 -1 42.02
    -5 9 1 39.82
    -5 9 1 42.42
    5 9 -1 41.5
    5 9 -1 42.32
    5 9 -1 40.99
    -5 9 1 40.57
    5 9 -1 41.01
    -4 -9 1 4.23
    -4 -9 1 4.38
    -4 -9 1 4.57
    4 -9 -1 4.38
    4 -9 -1 4.6
    -4 -9 1 4.63
    4 -9 -1 4.21
    4 -9 -1 4.23
    4 9 -1 4.62
    4 9 -1 4.4
    -4 9 1 4.08
    -4 9 1 4.84
    4 9 -1 4.32
    4 9 -1 4.02
    -4 9 1 4.9
    -4 9 1 4.29
    4 9 -1 4.56
    4 9 -1 4.37
    -3 -9 1 2.37
    -3 -9 1 2.35
    -3 -9 1 2.35
    3 -9 -1 2.35
    3 -9 -1 2.53
    3 -9 -1 2.61
    -3 -9 1 2.39
    3 -9 -1 2.27
    3 -9 -1 2.24
    3 9 -1 2.35
    3 9 -1 2.28
    3 9 -1 2.49
    3 9 -1 2.21
    3 9 -1 1.92
    -3 9 1 2.24
    -3 9 1 2.32
    -3 9 1 2.43
    3 9 -1 2.05
    -3 9 1 2.54
    -3 9 1 2.04
    2 -9 -1 4.45
    -2 -9 1 4.9
    -2 -9 1 4.61
    2 -9 -1 4.79
    2 -9 -1 4.72
    -2 -9 1 4.83
    -2 -9 1 4.64
    2 -9 -1 4.8
    2 -9 -1 5.18
    -2 9 1 5.08
    -2 9 1 4.78
    2 9 -1 4.86
    2 9 -1 5
    2 9 -1 4.47
    -2 9 1 4.6
    -2 9 1 4.65
    -2 9 1 4.72
    1 -9 -1 6.72
    1 -9 -1 6.46
    -1 -9 1 6.65
    -1 -9 1 6.61
    1 -9 -1 6.56
    1 -9 -1 6.95
    -1 -9 1 6.48
    -1 -9 1 6.88
    -1 -9 1 7.1
    -1 -9 1 6.56
    -1 9 1 6.48
    -1 9 1 6.51
    1 9 -1 6.74
    1 9 -1 6.86
    1 9 -1 6.47
    -1 9 1 6.41
    1 9 -1 6.81
    -1 9 1 6.97
    -1 9 1 6.41
    0 -9 -1 4.95
    0 -9 1 5.05
    0 -9 -1 4.69
    0 -9 -1 5.05
    0 -9 1 4.99
    0 -9 -1 5.09
    0 -9 -1 4.85
    0 -9 1 5.11
    0 -9 1 5.19
    0 -9 -1 4.93
    0 -9 1 5
    0 -9 1 5.19
    0 9 1 5.25
    0 9 1 4.83
    0 9 -1 5.23
    0 9 -1 5.46
    0 9 1 4.82
    0 9 1 5.31
    0 9 -1 5.17
    0 9 -1 5.09
    -1 -9 -1 0.28
    -1 -9 -1 0.47
    1 -9 1 0.34
    1 -9 1 0.25
    1 -9 1 0.34
    -1 -9 -1 0.35
    1 -9 1 0.48
    1 -9 1 0.28
    1 -9 1 0.42
    -1 -9 -1 0.56
    -1 9 -1 0.53
    1 9 1 0.64
    -1 9 -1 0.12
    1 9 1 0.36
    -1 9 -1 0.26
    1 9 1 0.46
    -1 9 -1 0.32
    2 -9 1 7.07
    2 -9 1 7.02
    2 -9 1 7.46
    -2 -9 -1 7.28
    2 -9 1 7.41
    -2 -9 -1 7.52
    -2 -9 -1 7.61
    -2 -9 -1 7.41
    -2 -9 -1 7.83
    -2 -9 -1 7.34
    2 -9 1 7.92
    -2 9 -1 7.25
    2 9 1 7.2
    2 9 1 7.85
    -2 9 -1 7.61
    -2 9 -1 7.18
    2 9 1 8
    2 9 1 7.3
    -2 9 -1 7.37
    -3 -9 -1 39.54
    -3 -9 -1 40.16
    3 -9 1 39.36
    3 -9 1 38.68
    3 -9 1 39.79
    3 -9 1 38.84
    -3 -9 -1 38.45
    -3 -9 -1 38.28
    3 -9 1 38.97
    -3 -9 -1 39.49
    -3 9 -1 38.5
    3 9 1 39.19
    3 9 1 39.59
    3 9 1 38.7
    -3 9 -1 39.93
    3 9 1 39.22
    -3 9 -1 38.86
    -3 9 -1 37.17
    -3 9 -1 39.53
    -4 -9 -1 3.17
    4 -9 1 3.56
    -4 -9 -1 3.51
    -4 -9 -1 3.2
    4 -9 1 3.51
    4 -9 1 3.22
    -4 -9 -1 3.12
    -4 9 -1 3.49
    4 9 1 3.33
    4 9 1 3.1
    -4 9 -1 3.55
    -4 9 -1 3.53
    4 9 1 3.35
    4 9 1 3.62
    -4 9 -1 3.59
    4 9 1 2.98
    -5 -9 -1 4.09
    -5 -9 -1 4.46
    5 -9 1 4.61
    5 -9 1 4.25
    -5 -9 -1 4.61
    -5 -9 -1 4.39
    5 -9 1 3.97
    -5 9 -1 4.26
    -5 9 -1 4.14
    5 9 1 4.27
    5 9 1 4.3
    -5 9 -1 4.02
    5 9 1 4.09
    5 9 1 4.02
    5 9 1 3.83
    -5 9 -1 4.58
    -6 -9 -1 1.66
    -6 -9 -1 1.5
    6 -9 1 1.44
    6 -9 1 1.38
    -6 -9 -1 1.7
    -6 -9 -1 1.48
    6 -9 1 1.77
    6 9 1 1.29
    -6 9 -1 2.16
    -6 9 -1 1.57
    6 9 1 1.92
    -6 9 -1 1.63
    6 9 1 1.46
    -6 9 -1 1.67
    6 9 1 1.5
    7 -9 1 0.28
    7 -9 1 0.57
    -7 -9 -1 0.53
    -7 -9 -1 0.67
    7 9 1 0.49
    7 9 1 0.52
    -7 9 -1 0.48
    7 9 1 0.43
    -7 9 -1 0.69
    -8 -9 -1 2.35
    8 -9 1 1.9
    -8 9 -1 1.29
    8 9 1 2.26
    -8 9 -1 2
    9 -9 1 3.97
    -9 -9 -1 3.61
    -9 9 -1 2.98
    9 9 1 3.57
    -9 9 -1 3.78
    9 -10 -1 0.37
    -9 10 1 0.06
    -9 10 1 -0.04
    8 -10 -1 1.04
    -8 -10 1 1.48
    -8 -10 1 1.59
    -8 10 1 0.91
    8 10 -1 1.32
    -8 10 1 1.64
    8 10 -1 1.29
    7 -10 -1 3.14
    -7 -10 1 3.02
    -7 -10 1 2.97
    7 -10 -1 2.88
    -7 10 1 2.83
    -7 10 1 2.41
    7 10 -1 3.06
    7 10 -1 2.46
    7 10 -1 2.49
    6 -10 -1 0.05
    -6 -10 1 -0.11
    -6 -10 1 0.12
    -6 -10 1 0.33
    6 -10 -1 0.21
    -6 -10 1 -0.13
    6 -10 -1 -0.01
    -6 10 1 0
    6 10 -1 0.11
    6 10 -1 0.05
    6 10 -1 0.13
    -6 10 1 0.15
    6 10 -1 0.06
    -5 -10 1 28.02
    5 -10 -1 28.38
    5 -10 -1 27.89
    -5 -10 1 26.1
    -5 -10 1 27.25
    5 -10 -1 28.28
    5 10 -1 27.49
    -5 10 1 27.24
    -5 10 1 25.57
    5 10 -1 25.09
    5 10 -1 26.76
    5 10 -1 27.67
    -5 10 1 27.67
    5 10 -1 27.72
    -4 -10 1 15.53
    -4 -10 1 16.01
    -4 -10 1 16.01
    4 -10 -1 15.68
    4 -10 -1 14.3
    4 -10 -1 15.94
    4 -10 -1 15.41
    -4 10 1 15.86
    4 10 -1 15.64
    4 10 -1 16.08
    4 10 -1 15.92
    4 10 -1 16.1
    -4 10 1 15.98
    4 10 -1 15.52
    -4 10 1 15.95
    3 -10 -1 11.91
    -3 -10 1 12.48
    3 -10 -1 12.42
    3 -10 -1 11.04
    -3 -10 1 12.47
    -3 -10 1 11.88
    -3 -10 1 12.33
    3 -10 -1 12.42
    3 10 -1 12.08
    3 10 -1 12.35
    -3 10 1 11.49
    -3 10 1 12.45
    -3 10 1 11.94
    3 10 -1 12.89
    -3 10 1 11.98
    -2 -10 1 15.27
    -2 -10 1 15.05
    2 -10 -1 15.02
    2 -10 -1 15.55
    2 -10 -1 15.02
    -2 -10 1 15.45
    2 -10 -1 14.63
    2 -10 -1 14.62
    -2 -10 1 15.33
    -2 -10 1 16.24
    -2 10 1 14.84
    -2 10 1 14.11
    2 10 -1 14.9
    -2 10 1 15.14
    -2 10 1 14.27
    2 10 -1 14.42
    2 10 -1 15.13
    1 -10 -1 7.62
    -1 -10 1 7.61
    1 -10 -1 7.28
    1 -10 -1 6.77
    -1 -10 1 7.63
    -1 -10 1 7.37
    1 -10 -1 7.7
    -1 -10 1 7.48
    -1 -10 1 7.67
    1 -10 -1 7.31
    -1 -10 1 7.3
    -1 10 1 7.64
    1 10 -1 7.58
    1 10 -1 7.63
    -1 10 1 7.58
    1 10 -1 6.59
    -1 10 1 7.13
    -1 10 1 7.49
    1 10 -1 7.85
    0 -10 1 11.74
    0 -10 -1 11.59
    0 -10 -1 11.61
    0 -10 1 11.85
    0 -10 -1 11.65
    0 -10 1 11.33
    0 -10 1 11.4
    0 -10 -1 11.42
    0 -10 -1 11.45
    0 -10 -1 12.12
    0 -10 1 11.55
    0 -10 1 11.91
    0 10 -1 11.36
    0 10 -1 11.02
    0 10 1 10.67
    0 10 -1 11.53
    0 10 1 10.96
    0 10 1 11.15
    0 10 1 11.43
    1 -10 1 0.9
    -1 -10 -1 1.07
    -1 -10 -1 0.81
    1 -10 1 0.57
    1 -10 1 1.02
    1 -10 1 0.81
    1 -10 1 1.01
    -1 -10 -1 0.86
    -1 -10 -1 0.93
    -1 -10 -1 0.78
    1 -10 1 1.05
    -1 -10 -1 0.96
    -1 10 -1 0.85
    1 10 1 0.72
    1 10 1 1.01
    -1 10 -1 0.82
    1 10 1 0.89
    1 10 1 0.82
    -1 10 -1 0.83
    2 -10 1 0.22
    -2 -10 -1 0.23
    2 -10 1 0.16
    2 -10 1 0.34
    2 -10 1 0.22
    2 -10 1 0.21
    -2 -10 -1 0.25
    -2 -10 -1 0.16
    -2 -10 -1 0.27
    2 10 1 0.25
    2 10 1 0.43
    -2 10 -1 0.37
    -2 10 -1 0.25
    2 10 1 0.32
    2 10 1 0.24
    -2 10 -1 0.32
    -2 10 -1 0.39
    -3 -10 -1 27.4
    -3 -10 -1 28.21
    3 -10 1 26.95
    -3 -10 -1 27.44
    3 -10 1 27.94
    3 -10 1 25.67
    -3 -10 -1 27.8
    -3 10 -1 26.99
    -3 10 -1 29.17
    3 10 1 27.27
    -3 10 -1 27.47
    -3 10 -1 27.1
    3 10 1 27.63
    3 10 1 26.96
    -4 -10 -1 23.93
    -4 -10 -1 24.1
    4 -10 1 23.13
    -4 -10 -1 23.18
    4 -10 1 23.49
    4 -10 1 22.95
    -4 10 -1 23.49
    4 10 1 21.84
    -4 10 -1 23.73
    4 10 1 21.86
    -4 10 -1 22.7
    4 10 1 23.11
    4 10 1 23.06
    -4 10 -1 22.08
    5 -10 1 2.62
    -5 -10 -1 3.1
    -5 -10 -1 2.91
    -5 -10 -1 2.99
    5 -10 1 2.94
    5 -10 1 2.77
    5 10 1 3.21
    5 10 1 2.71
    -5 10 -1 3.06
    -5 10 -1 3.44
    5 10 1 2.74
    -5 10 -1 3.12
    -5 10 -1 2.81
    6 -10 1 17.86
    -6 -10 -1 18.86
    6 -10 1 17.66
    6 -10 1 19.32
    -6 -10 -1 19.06
    6 10 1 19.14
    6 10 1 18.28
    6 10 1 18.51
    -6 10 -1 18.74
    -6 10 -1 17.36
    -6 10 -1 18.68
    7 -10 1 0.04
    -7 -10 -1 0.43
    7 -10 1 0.29
    -7 -10 -1 0.11
    7 10 1 0.43
    -7 10 -1 0.38
    7 10 1 0.35
    -7 10 -1 0.38
    8 -10 1 5.55
    -8 -10 -1 6.5
    -8 10 -1 5.65
    8 10 1 5.7
    -8 10 -1 6.25
    -9 -10 -1 0.36
    9 -10 1 0.71
    9 10 1 0.88
    -9 10 -1 0.82
    -9 10 -1 0.69
    -8 -11 1 -0.18
    8 -11 -1 -0.11
    -8 11 1 -0.16
    -8 11 1 0.2
    7 -11 -1 21.17
    7 -11 -1 21.36
    -7 -11 1 20.37
    -7 -11 1 20.28
    7 11 -1 20.81
    7 11 -1 21.36
    7 11 -1 21.39
    -7 11 1 21.91
    -7 11 1 20.96
    -6 -11 1 5.15
    6 -11 -1 5.29
    -6 -11 1 5.36
    6 -11 -1 5
    6 -11 -1 5.78
    -6 11 1 4.7
    6 11 -1 5.08
    6 11 -1 5.74
    -6 11 1 5.55
    6 11 -1 5.48
    5 -11 -1 18.25
    -5 -11 1 17.95
    5 -11 -1 17.74
    5 -11 -1 17.56
    -5 -11 1 16.85
    -5 -11 1 17.85
    -5 -11 1 18.08
    -5 11 1 18.8
    -5 11 1 17.5
    5 11 -1 17.59
    -5 11 1 18.02
    5 11 -1 18.82
    5 11 -1 18.55
    5 11 -1 18.41
    4 -11 -1 7.68
    -4 -11 1 7.41
    4 -11 -1 7.2
    -4 -11 1 7.74
    4 -11 -1 6.96
    -4 -11 1 7.58
    4 11 -1 6.78
    4 11 -1 7.13
    -4 11 1 7.29
    -4 11 1 7.58
    4 11 -1 7.83
    4 11 -1 7.38
    -4 11 1 7.34
    4 11 -1 7.76
    -3 -11 1 -0.13
    3 -11 -1 0.06
    -3 -11 1 0.04
    3 -11 -1 0.16
    -3 -11 1 0.18
    3 -11 -1 0.04
    -3 -11 1 0.05
    3 -11 -1 0.18
    -3 11 1 0.22
    3 11 -1 -0.05
    3 11 -1 0.09
    -3 11 1 -0.07
    -3 11 1 0.07
    3 11 -1 0.45
    2 -11 -1 17.7
    -2 -11 1 17.21
    2 -11 -1 17.31
    -2 -11 1 17.49
    -2 -11 1 17.96
    -2 -11 1 17.75
    2 -11 -1 17.71
    2 -11 -1 17.65
    -2 -11 1 17.42
    -2 -11 1 17.35
    -2 11 1 17.99
    2 11 -1 17.35
    -2 11 1 17.71
    -2 11 1 17.54
    2 11 -1 17.76
    2 11 -1 18.31
    -2 11 1 18.08
    -1 -11 1 5.72
    -1 -11 1 5.79
    1 -11 -1 6.08
    1 -11 -1 5.96
    -1 -11 1 6.22
    1 -11 -1 6.2
    -1 -11 1 6.28
    1 -11 -1 6.18
    -1 -11 1 5.98
    -1 -11 1 5.84
    -1 11 1 6.18
    1 11 -1 5.96
    -1 11 1 6.16
    1 11 -1 6.31
    -1 11 1 6.18
    1 11 -1 6.1
    0 -11 -1 4.66
    0 -11 -1 4.89
    0 -11 1 4.75
    0 -11 -1 4.81
    0 -11 -1 4.88
    0 -11 -1 4.68
    0 -11 1 4.6
    0 -11 -1 4.77
    0 -11 1 4.57
    0 -11 1 4.45
    0 -11 1 4.67
    0 -11 1 4.91
    0 11 1 4.82
    0 11 -1 4.45
    0 11 1 4.76
    0 11 1 4.75
    0 11 -1 4.71
    0 11 -1 5.1
    -1 -11 -1 0.67
    -1 -11 -1 0.82
    1 -11 1 0.74
    -1 -11 -1 0.6
    -1 -11 -1 0.67
    1 -11 1 0.75
    1 -11 1 0.8
    -1 -11 -1 0.67
    1 -11 1 0.86
    1 -11 1 0.59
    -1 -11 -1 0.4
    1 -11 1 0.57
    1 11 1 0.7
    -1 11 -1 0.91
    -1 11 -1 0.77
    1 11 1 0.9
    -1 11 -1 0.49
    1 11 1 0.76
    -2 -11 -1 12.21
    -2 -11 -1 12.06
    2 -11 1 13.02
    -2 -11 -1 12.68
    -2 -11 -1 12.41
    -2 -11 -1 12.66
    2 -11 1 12.07
    2 -11 1 12.33
    2 -11 1 12.59
    -2 -11 -1 12.53
    2 11 1 11.77
    -2 11 -1 12.91
    -2 11 -1 12.14
    2 11 1 11.44
    2 11 1 12.04
    -2 11 -1 11.44
    -3 -11 -1 10.86
    -3 -11 -1 11.57
    -3 -11 -1 10.93
    3 -11 1 11.22
    -3 -11 -1 11.36
    3 -11 1 10.61
    3 -11 1 11.21
    3 11 1 11.08
    3 11 1 10.79
    3 11 1 11.37
    -3 11 -1 11.22
    -3 11 -1 11.29
    -3 11 -1 10.9
    4 -11 1 -0.09
    -4 -11 -1 0.05
    -4 -11 -1 0.1
    4 -11 1 0.07
    -4 -11 -1 0.4
    4 -11 1 -0.09
    -4 -11 -1 0.09
    -4 11 -1 -0.15
    -4 11 -1 0.15
    4 11 1 0.06
    -4 11 -1 0.23
    4 11 1 -0.06
    -5 -11 -1 27.13
    -5 -11 -1 25.28
    5 -11 1 24.72
    5 -11 1 25.51
    -5 -11 -1 25.56
    5 -11 1 26.2
    -5 11 -1 26.06
    5 11 1 24.63
    -5 11 -1 25.36
    5 11 1 25.92
    -6 -11 -1 2.47
    -6 -11 -1 2.35
    6 -11 1 2.71
    6 -11 1 2.68
    -6 11 -1 2.76
    -6 11 -1 3.06
    6 11 1 2.55
    6 11 1 2.39
    6 11 1 2.43
    7 -11 1 0
    -7 -11 -1 -0.01
    -7 -11 -1 0.18
    7 -11 1 -0.15
    -7 11 -1 -0.12
    -7 11 -1 0.38
    8 -11 1 -0.24
    -8 -11 -1 0.18
    -8 11 -1 -0.26
    8 11 1 0.27
    -8 11 -1 0.18
    8 -12 -1 0.22
    -8 12 1 0.44
    -8 12 1 0.42
    -7 -12 1 8.04
    7 -12 -1 7.88
    -7 -12 1 8.36
    -7 12 1 8.29
    -7 12 1 8.3
    6 -12 -1 1.01
    6 -12 -1 1.53
    -6 -12 1 1.26
    -6 -12 1 1.46
    6 12 -1 1.53
    -6 12 1 1.66
    6 12 -1 0.82
    -6 12 1 1.31
    6 12 -1 1.49
    5 -12 -1 2.84
    5 -12 -1 2.64
    5 -12 -1 2.22
    -5 -12 1 2.52
    5 12 -1 2.43
    -5 12 1 2.96
    5 12 -1 2.32
    -5 12 1 2.5
    5 12 -1 2.65
    4 -12 -1 4.78
    4 -12 -1 5.06
    -4 -12 1 5.6
    -4 -12 1 4.76
    -4 -12 1 5.12
    4 -12 -1 5.47
    -4 12 1 5.18
    4 12 -1 5.13
    -4 12 1 5.33
    4 12 -1 5.12
    4 12 -1 4.68
    -4 12 1 5.58
    3 -12 -1 0.52
    -3 -12 1 0.54
    -3 -12 1 0.34
    3 -12 -1 0.53
    3 -12 -1 0.41
    -3 -12 1 0.56
    -3 -12 1 0.77
    -3 -12 1 0.58
    3 12 -1 0.76
    3 12 -1 0.69
    -3 12 1 0.84
    -3 12 1 0.4
    3 12 -1 0.56
    -3 12 1 0.45
    -2 -12 1 18.18
    -2 -12 1 18.32
    2 -12 -1 18.63
    -2 -12 1 18.16
    -2 -12 1 17.91
    2 -12 -1 18.92
    2 -12 -1 19.15
    2 -12 -1 17.73
    -2 -12 1 17.76
    -2 -12 1 18.33
    -2 12 1 18.06
    -2 12 1 17.98
    2 12 -1 19.42
    2 12 -1 18.19
    -2 12 1 18.72
    2 12 -1 18
    -1 -12 1 17.76
    1 -12 -1 18.82
    1 -12 -1 17.97
    1 -12 -1 18.87
    1 -12 -1 18.83
    -1 -12 1 18.67
    -1 -12 1 18.27
    -1 -12 1 18.33
    -1 -12 1 17.32
    -1 -12 1 17.95
    -1 12 1 18.8
    -1 12 1 18.43
    1 12 -1 19.08
    1 12 -1 18.73
    -1 12 1 18.84
    1 12 -1 18.22
    0 -12 -1 8.5
    0 -12 1 8.01
    0 -12 -1 8.11
    0 -12 -1 7.98
    0 -12 1 8.06
    0 -12 -1 8.61
    0 -12 1 8.28
    0 -12 -1 8.14
    0 -12 1 8.66
    0 -12 1 8
    0 12 -1 8.19
    0 12 1 8.29
    0 12 -1 8.43
    0 12 1 8.68
    0 12 1 8.25
    0 12 -1 8.31
    -1 -12 -1 32.68
    -1 -12 -1 32.51
    1 -12 1 34.48
    1 -12 1 32.84
    -1 -12 -1 33.09
    -1 -12 -1 32.96
    -1 -12 -1 32.06
    1 -12 1 32.79
    1 -12 1 31.99
    1 -12 1 31.42
    -1 12 -1 31.25
    -1 12 -1 32.09
    -1 12 -1 31.59
    1 12 1 30.58
    1 12 1 32.32
    1 12 1 31.1
    -2 -12 -1 1.69
    -2 -12 -1 1.84
    2 -12 1 1.78
    -2 -12 -1 1.73
    -2 -12 -1 1.51
    -2 -12 -1 1.63
    2 -12 1 1.37
    2 -12 1 1.57
    -2 12 -1 1.25
    2 12 1 1.71
    -2 12 -1 1.67
    -2 12 -1 1.54
    2 12 1 1.71
    2 12 1 1.42
    3 -12 1 0.01
    -3 -12 -1 0.02
    -3 -12 -1 0.05
    -3 -12 -1 -0.1
    -3 -12 -1 -0.02
    3 -12 1 -0.23
    -3 -12 -1 0.08
    3 -12 1 0
    -3 12 -1 0.09
    3 12 1 0.02
    -3 12 -1 0.1
    3 12 1 0.03
    -3 12 -1 0.18
    4 -12 1 -0.05
    4 -12 1 0.05
    -4 -12 -1 0.01
    -4 -12 -1 0
    -4 -12 -1 0.02
    -4 -12 -1 -0.24
    -4 -12 -1 0.15
    4 -12 1 0.14
    -4 12 -1 -0.09
    -4 12 -1 -0.26
    4 12 1 -0.07
    -4 12 -1 0.07
    4 12 1 0.27
    -5 -12 -1 1.01
    -5 -12 -1 1.5
    5 -12 1 1.81
    5 -12 1 1.19
    -5 -12 -1 1.58
    5 12 1 1.35
    5 12 1 0.98
    -5 12 -1 1.43
    -5 12 -1 1.66
    -6 -12 -1 7.86
    6 -12 1 7.4
    6 -12 1 7.18
    -6 -12 -1 7.14
    -6 12 -1 7.06
    -6 12 -1 7.52
    6 12 1 7.4
    7 -12 1 11.76
    -7 -12 -1 12.23
    7 -12 1 13.16
    7 12 1 11.76
    -7 12 -1 12.6
    -7 12 -1 13.69
    8 -12 1 -0.41
    -8 -12 -1 0.12
    -8 12 -1 0.35
    -8 12 -1 0.06
    8 12 1 -0.06
    7 -13 -1 2.42
    7 -13 -1 2.64
    -7 -13 1 2.47
    -7 13 1 2.72
    -7 13 1 1.95
    -6 -13 1 0.8
    -6 -13 1 1.05
    6 -13 -1 0.29
    6 -13 -1 1.22
    -6 13 1 0.76
    6 13 -1 0.56
    -6 13 1 0.88
    -5 -13 1 2.81
    -5 -13 1 3.08
    5 -13 -1 3.36
    5 -13 -1 2.05
    5 -13 -1 3.03
    5 13 -1 3.04
    -5 13 1 3.85
    -5 13 1 3.14
    5 13 -1 2.78
    4 -13 -1 3.23
    4 -13 -1 2.58
    -4 -13 1 3.48
    -4 -13 1 3.1
    -4 -13 1 3.16
    4 13 -1 2.8
    4 13 -1 3.18
    -4 13 1 3.44
    -4 13 1 3.25
    -3 -13 1 3.61
    3 -13 -1 4.11
    3 -13 -1 3.58
    -3 -13 1 4.12
    -3 -13 1 3.86
    -3 -13 1 3.74
    -3 13 1 3.55
    -3 13 1 3.53
    -3 13 1 4.9
    3 13 -1 3.25
    3 13 -1 3.71
    3 13 -1 3.92
    2 -13 -1 20.05
    2 -13 -1 20
    -2 -13 1 19.12
    2 -13 -1 19.79
    -2 -13 1 18.8
    -2 -13 1 20.45
    -2 13 1 20.92
    2 13 -1 19.9
    2 13 -1 19.85
    -2 13 1 20.2
    2 13 -1 20.3
    -2 13 1 20.57
    -1 -13 1 0.98
    1 -13 -1 1.04
    -1 -13 1 0.66
    1 -13 -1 1.35
    1 -13 -1 1.04
    1 -13 -1 1.08
    -1 -13 1 1.2
    -1 -13 1 1.09
    -1 -13 1 1.17
    -1 13 1 0.58
    -1 13 1 0.91
    1 13 -1 1.1
    1 13 -1 1.01
    1 13 -1 0.83
    -1 13 1 0.75
    0 -13 1 35.57
    0 -13 1 35.42
    0 -13 -1 35.44
    0 -13 -1 34.99
    0 -13 -1 34.97
    0 -13 -1 34.82
    0 -13 -1 33.15
    0 -13 1 39.16
    0 -13 1 35.33
    0 13 1 33.86
    0 13 1 35.09
    0 13 1 34.28
    0 13 -1 34.88
    0 13 -1 36.18
    0 13 -1 34.6
    -1 -13 -1 14.76
    -1 -13 -1 14.76
    -1 -13 -1 14.64
    -1 -13 -1 15.59
    1 -13 1 14.62
    -1 -13 -1 14.49
    1 -13 1 15.54
    1 -13 1 12.94
    -1 13 -1 14.93
    -1 13 -1 15.45
    1 13 1 15.3
    1 13 1 14.62
    1 13 1 14.07
    -1 13 -1 15.13
    2 -13 1 11.58
    -2 -13 -1 11.3
    -2 -13 -1 10.88
    2 -13 1 11.19
    -2 -13 -1 11.15
    -2 -13 -1 10.16
    2 -13 1 11.38
    -2 13 -1 11.01
    2 13 1 11.51
    -2 13 -1 11.35
    2 13 1 10.85
    -2 13 -1 10.23
    -3 -13 -1 8.67
    -3 -13 -1 8.05
    3 -13 1 7.97
    3 -13 1 8.35
    -3 -13 -1 7.89
    -3 -13 -1 6.24
    3 -13 1 7.97
    3 13 1 7.4
    -3 13 -1 8.2
    -3 13 -1 7.99
    3 13 1 7.85
    -3 13 -1 7.31
    4 -13 1 15.51
    -4 -13 -1 14.64
    4 -13 1 13.53
    -4 -13 -1 15.78
    4 -13 1 15.71
    -4 -13 -1 15.37
    -4 13 -1 15.61
    4 13 1 14.9
    -4 13 -1 15.49
    4 13 1 15.49
    5 -13 1 5.13
    -5 -13 -1 5.08
    -5 -13 -1 4.22
    -5 13 -1 4.49
    -5 13 -1 5.13
    5 13 1 4.96
    5 13 1 4.95
    6 -13 1 7.87
    -6 -13 -1 6.81
    6 -13 1 7.22
    -6 -13 -1 7.81
    -6 13 -1 7.59
    -6 13 -1 7.37
    6 13 1 8.28
    7 -13 1 0.07
    -7 -13 -1 -0.08
    7 -13 1 0.36
    -7 -13 -1 0.09
    7 13 1 -0.19
    -7 13 -1 0.16
    -7 13 -1 0.33
    -7 -14 1 7.67
    7 -14 -1 6.81
    7 -14 -1 8.35
    -7 14 1 7.35
    -7 14 1 6.41
    6 -14 -1 0.93
    -6 -14 1 1.27
    6 -14 -1 1.28
    -6 14 1 1.31
    -6 14 1 0.97
    5 -14 -1 0.28
    -5 -14 1 0.26
    -5 -14 1 0.25
    -5 -14 1 0.24
    5 -14 -1 0.45
    -5 14 1 0.31
    5 14 -1 0.22
    -5 14 1 0.84
    5 14 -1 0.32
    -4 -14 1 3.34
    4 -14 -1 2.66
    4 -14 -1 2.11
    4 -14 -1 2.91
    -4 -14 1 3.07
    -4 -14 1 2.65
    4 14 -1 3.39
    4 14 -1 3.05
    -4 14 1 3.25
    -4 14 1 3.57
    -3 -14 1 2.74
    3 -14 -1 3.04
    -3 -14 1 3.28
    -3 -14 1 3.01
    3 -14 -1 2.84
    3 -14 -1 3.39
    -3 14 1 3.07
    3 14 -1 2.97
    -3 14 1 3.38
    3 14 -1 2.66
    -2 -14 1 0.64
    -2 -14 1 0.74
    2 -14 -1 0.46
    2 -14 -1 0.82
    -2 -14 1 0.77
    -2 -14 1 0.24
    2 -14 -1 0.8
    -2 14 1 0.61
    -2 14 1 0.95
    2 14 -1 0.88
    -2 14 1 0.71
    2 14 -1 0.64
    2 14 -1 0.68
    1 -14 -1 6.56
    -1 -14 1 6.95
    -1 -14 1 6.8
    -1 -14 1 6.63
    1 -14 -1 7.09
    1 -14 -1 7.07
    1 14 -1 6.62
    -1 14 1 6.49
    1 14 -1 7.6
    -1 14 1 6.95
    1 14 -1 6.59
    -1 14 1 7.01
    0 -14 -1 2.13
    0 -14 -1 1.79
    0 -14 1 2.05
    0 -14 -1 1.99
    0 -14 -1 1.87
    0 -14 1 1.38
    0 -14 1 1.96
    0 14 1 1.99
    0 14 1 1.32
    0 14 -1 1.92
    0 14 1 1.5
    0 14 -1 2.2
    0 14 -1 2.05
    -1 -14 -1 18.27
    -1 -14 -1 17.59
    -1 -14 -1 16.17
    1 -14 1 18.76
    1 -14 1 18.44
    -1 -14 -1 19.15
    1 -14 1 17.81
    -1 -14 -1 18.35
    -1 14 -1 18.56
    1 14 1 18.63
    -1 14 -1 17.51
    1 14 1 18.56
    -2 -14 -1 0.34
    -2 -14 -1 0.35
    -2 -14 -1 0.02
    2 -14 1 0.22
    -2 -14 -1 0.32
    2 -14 1 0.45
    2 -14 1 0.26
    2 14 1 0.34
    -2 14 -1 0.5
    2 14 1 0.46
    -2 14 -1 0.2
    3 -14 1 0.78
    -3 -14 -1 1
    3 -14 1 0.98
    3 -14 1 1.04
    -3 -14 -1 0.99
    -3 -14 -1 1.32
    3 14 1 1.3
    -3 14 -1 1.11
    3 14 1 0.99
    -3 14 -1 1.06
    4 -14 1 4.64
    -4 -14 -1 4.31
    -4 -14 -1 3.89
    4 -14 1 4.39
    -4 14 -1 4.24
    4 14 1 4.45
    4 14 1 3.81
    -4 14 -1 3.56
    -5 -14 -1 0.56
    5 -14 1 0.14
    -5 -14 -1 0.29
    5 -14 1 -0.05
    -5 14 -1 0.26
    -5 14 -1 0.05
    6 -14 1 0.49
    -6 -14 -1 0.3
    6 -14 1 0.47
    -6 -14 -1 0.47
    -6 14 -1 0.5
    -6 14 -1 0.08
    6 14 1 0.16
    -7 -14 -1 0.8
    7 -14 1 0.25
    -7 -14 -1 -0.25
    7 14 1 0.45
    -7 14 -1 0.61
    -7 14 -1 0.39
    -6 -15 1 0.96
    6 -15 -1 1.47
    6 -15 -1 0.68
    -6 15 1 1.16
    -6 15 1 0.67
    -5 -15 1 1.26
    5 -15 -1 0.63
    5 -15 -1 1.23
    -5 15 1 0.65
    -5 15 1 1.15
    4 -15 -1 3.6
    4 -15 -1 4.02
    -4 -15 1 3.9
    -4 -15 1 3.55
    -4 -15 1 4.07
    -4 15 1 4.55
    -4 15 1 3.98
    4 15 -1 4.23
    4 15 -1 4.04
    3 -15 -1 0.52
    -3 -15 1 0.09
    -3 -15 1 0.47
    -3 -15 1 0.29
    3 -15 -1 0.23
    3 -15 -1 0.62
    3 15 -1 0.45
    3 15 -1 0.32
    -3 15 1 0.3
    -3 15 1 0.47
    2 -15 -1 30.03
    -2 -15 1 28.98
    -2 -15 1 30.34
    -2 -15 1 28.96
    2 -15 -1 30.16
    2 -15 -1 29.5
    -2 15 1 29.01
    2 15 -1 29.49
    -2 15 1 29.81
    2 15 -1 30.56
    1 -15 -1 21.08
    -1 -15 1 19.72
    1 -15 -1 20.12
    -1 -15 1 21.13
    1 -15 -1 20.69
    -1 -15 1 20.83
    1 15 -1 21.16
    1 15 -1 20.02
    -1 15 1 19.6
    -1 15 1 20.6
    0 -15 1 32.69
    0 -15 -1 33.93
    0 -15 1 32.9
    0 -15 -1 32.54
    0 -15 1 32.18
    0 -15 -1 32.06
    0 15 -1 32.81
    0 15 1 32.45
    0 15 1 31.62
    0 15 -1 33.18
    1 -15 1 0.18
    -1 -15 -1 0.07
    -1 -15 -1 -0.14
    1 -15 1 0.15
    -1 -15 -1 0.08
    1 -15 1 -0.01
    -1 15 -1 -0.06
    -1 15 -1 -0.02
    1 15 1 0.03
    -2 -15 -1 0.69
    2 -15 1 0.61
    2 -15 1 0.46
    -2 -15 -1 0.65
    -2 -15 -1 0.54
    -2 15 -1 0.47
    2 15 1 0.9
    -2 15 -1 0.85
    3 -15 1 0.37
    -3 -15 -1 0.66
    -3 -15 -1 1.05
    3 -15 1 0.55
    -3 15 -1 0.95
    3 15 1 0.46
    -3 15 -1 0.47
    4 -15 1 0.33
    4 -15 1 0.1
    -4 -15 -1 0.51
    -4 -15 -1 0.3
    -4 15 -1 -0.3
    4 15 1 -0.04
    -4 15 -1 0.07
    5 -15 1 0.91
    -5 -15 -1 1.17
    5 -15 1 0.62
    -5 -15 -1 0.38
    -5 15 -1 0.32
    -5 15 -1 1.28
    5 15 1 0.78
    -6 -15 -1 7.01
    6 -15 1 6.29
    -6 -15 -1 5.93
    6 -15 1 5.93
    -6 15 -1 5.28
    -6 15 -1 4.12
    6 15 1 5.55
    5 -16 -1 4.61
    -5 -16 1 5.32
    5 -16 -1 5.94
    -5 16 1 4.6
    -5 16 1 5.15
    4 -16 -1 0.6
    4 -16 -1 1.34
    -4 -16 1 0.8
    -4 16 1 0.93
    -4 16 1 0.97
    -3 -16 1 0.97
    -3 -16 1 0.97
    3 -16 -1 1.13
    3 -16 -1 0.86
    3 16 -1 1.56
    -3 16 1 0.96
    3 16 -1 1.21
    -3 16 1 0.82
    -2 -16 1 0.86
    2 -16 -1 1
    2 -16 -1 0.69
    -2 -16 1 0.91
    -2 16 1 0.77
    -2 16 1 1.04
    2 16 -1 1.06
    2 16 -1 1.01
    1 -16 -1 1.75
    1 -16 -1 2
    -1 -16 1 1.84
    -1 -16 1 2.31
    1 -16 -1 1.27
    1 16 -1 1.75
    1 16 -1 2.3
    -1 16 1 1.92
    -1 16 1 2.02
    0 -16 1 0.33
    0 -16 -1 0.36
    0 -16 1 0.4
    0 -16 -1 0.36
    0 -16 -1 0.4
    0 16 1 0.47
    0 16 1 0.43
    0 16 -1 0.18
    -1 -16 -1 9.84
    -1 -16 -1 9.92
    1 -16 1 9.69
    1 -16 1 9.54
    -1 -16 -1 9.28
    1 16 1 9.35
    -1 16 -1 9.34
    1 16 1 9.66
    2 -16 1 0.23
    2 -16 1 0.59
    -2 -16 -1 0.44
    -2 -16 -1 0.09
    -2 16 -1 0.57
    -2 16 -1 0.45
    2 16 1 0.45
    2 16 1 0.54
    3 -16 1 10.73
    -3 -16 -1 10.6
    3 -16 1 10.58
    -3 -16 -1 9.68
    3 16 1 9.88
    -3 16 -1 9.37
    -3 16 -1 10.29
    4 -16 1 2.37
    -4 -16 -1 2.86
    4 -16 1 2.97
    -4 16 -1 2.47
    4 16 1 2.71
    -4 16 -1 2.52
    5 -16 1 0.17
    5 -16 1 0.19
    -5 -16 -1 0.09
    -5 -16 -1 0.16
    5 16 1 0.2
    -5 16 -1 0.19
    -5 16 -1 0.8
    4 -17 -1 1.08
    4 -17 -1 1.77
    -4 -17 1 1.68
    -4 17 1 1.82
    -3 -17 1 0.2
    3 -17 -1 -0.08
    3 -17 -1 0.38
    -3 17 1 0.11
    -3 17 1 0.32
    2 -17 -1 9.4
    -2 -17 1 9.89
    2 -17 -1 10.06
    2 17 -1 9.33
    -2 17 1 10.14
    2 17 -1 9.21
    -2 17 1 9.68
    1 -17 -1 2.53
    -1 -17 1 3.05
    1 -17 -1 2.88
    -1 -17 1 3.48
    1 17 -1 2.72
    1 17 -1 2.96
    -1 17 1 2.7
    -1 17 1 2.61
    0 -17 1 1.81
    0 -17 -1 2.35
    0 -17 1 1.77
    0 17 -1 1.49
    0 17 -1 1.78
    0 17 1 1.76
    0 17 1 2.11
    1 -17 1 1.64
    -1 -17 -1 1.61
    1 -17 1 1.93
    -1 17 -1 1.53
    -1 17 -1 1.62
    1 17 1 1.61
    2 -17 1 1.08
    -2 -17 -1 0.64
    2 -17 1 1.32
    2 17 1 1.38
    -2 17 -1 1.74
    -2 17 -1 1.03
    3 -17 1 5.97
    -3 -17 -1 4.7
    3 -17 1 5.13
    -3 17 -1 5.55
    -3 17 -1 5.4
    3 17 1 5.14
    -4 -17 -1 -0.21
    4 -17 1 -0.09
    4 -17 1 -0.16
    -4 17 -1 -0.32
    4 17 1 -0.12
    -4 17 -1 -0.25
    -2 -18 1 1.16
    2 -18 -1 1.38
    -2 18 1 1.51
    1 -18 -1 0.79
    -1 -18 1 0.59
    1 18 -1 0.3
    1 18 -1 0.29
    -1 18 1 0.25
    0 -18 1 2.78
    0 -18 1 4.39
    0 -18 -1 4.42
    0 18 -1 3.76
    0 18 1 3.95
    0 18 -1 4.13
    1 -18 1 0.83
    -1 -18 -1 1.13
    1 -18 1 0.98
    1 18 1 0.93
    -1 18 -1 1.05
    -1 18 -1 0.62
    -2 -18 -1 0.82
    2 -18 1 0.58
    2 -18 1 0.8
    -2 18 -1 0.75
    2 18 1 0.68
    -2 18 -1 0.38
    -10 0 2 1.03
    -10 0 2 0.69
    10 0 -2 0.92
    -9 0 2 -0.23
    9 0 -2 0.24
    -9 0 2 0.11
    9 0 -2 -0.03
    -8 0 2 8.91
    -8 0 2 8.88
    -8 0 2 8.47
    -8 0 2 8.29
    8 0 -2 8.6
    -8 0 2 8.6
    7 0 -2 -0.12
    7 0 -2 -0.09
    -7 0 2 -0.05
    -7 0 2 -0.12
    -7 0 2 0.02
    -7 0 2 0.09
    7 0 -2 -0.02
    -7 0 2 -0.01
    6 0 -2 8.12
    -6 0 2 7.83
    6 0 -2 8.19
    -6 0 2 8.11
    6 0 -2 7.56
    -6 0 2 7.76
    -6 0 2 7.9
    -6 0 2 7.64
    6 0 -2 8.06
    -6 0 2 7.49
    -5 0 2 0.06
    -5 0 2 0.02
    5 0 -2 0.03
    5 0 -2 0.04
    -5 0 2 0.07
    5 0 -2 -0.03
    5 0 -2 -0.06
    -5 0 2 0.07
    -5 0 2 0.02
    -5 0 2 0.02
    -4 0 2 78.74
    4 0 -2 80.89
    4 0 -2 80.02
    -4 0 2 78.92
    -4 0 2 77.96
    -4 0 2 82
    4 0 -2 80.13
    -3 0 2 0.02
    3 0 -2 0.02
    -3 0 2 0.02
    3 0 -2 -0.05
    -3 0 2 -0.01
    3 0 -2 -0.04
    -3 0 2 0.02
    3 0 -2 0.04
    3 0 -2 -0.04
    -3 0 2 0.04
    -2 0 2 23.01
    -2 0 2 21.71
    2 0 -2 22.66
    -2 0 2 22.52
    2 0 -2 21.81
    -2 0 2 22.53
    -2 0 2 22.55
    1 0 -2 -0.09
    -1 0 2 -0.02
    1 0 -2 -0.06
    -1 0 2 -0.08
    1 0 -2 -0.09
    -1 0 2 -0.08
    1 0 -2 -0.06
    -1 0 2 -0.05
    -1 0 2 -0.09
    0 0 2 78.89
    0 0 2 76.93
    0 0 2 73.64
    0 0 -2 77.93
    0 0 -2 74.95
    0 0 2 76.22
    0 0 -2 74.35
    0 0 -2 72.18
    0 0 2 75.12
    1 0 2 0
    -1 0 -2 -0.01
    1 0 2 -0.02
    1 0 2 0.03
    1 0 2 0.01
    -1 0 -2 0
    -1 0 -2 0.01
    -1 0 -2 0
    -2 0 -2 60.96
    2 0 2 57.31
    2 0 2 60.74
    -2 0 -2 60.68
    2 0 2 61.11
    -2 0 -2 60.36
    2 0 2 60.88
    2 0 2 59.02
    -3 0 -2 -0.04
    -3 0 -2 -0.06
    3 0 2 -0.03
    3 0 2 -0.01
    3 0 2 -0.03
    3 0 2 -0.01
    -3 0 -2 -0.02
    3 0 2 -0.03
    -3 0 -2 -0.02
    4 0 2 225.89
    -4 0 -2 229.23
    -4 0 -2 225.39
    -4 0 -2 220.68
    4 0 2 226.64
    4 0 2 231.19
    4 0 2 231.26
    -4 0 -2 221.2
    5 0 2 0.07
    -5 0 -2 -0.02
    5 0 2 0.01
    5 0 2 -0.14
    -5 0 -2 -0.05
    5 0 2 0.03
    -5 0 -2 -0.02
    -6 0 -2 19.44
    -6 0 -2 18.68
    6 0 2 19.21
    -6 0 -2 19.39
    6 0 2 19.11
    -6 0 -2 19.34
    -7 0 -2 -0.01
    -7 0 -2 0.15
    7 0 2 -0.08
    -7 0 -2 0.03
    7 0 2 -0.03
    8 0 2 1.83
    -8 0 -2 1.96
    -8 0 -2 1.97
    8 0 2 1.54
    -8 0 -2 1.92
    -9 0 -2 0.18
    9 0 2 0.47
    -9 0 -2 0.16
    -10 0 -2 0.37
    -10 0 -2 0.61
    10 0 2 0.37
    10 -1 -2 0.18
    -10 -1 2 0.57
    -10 -1 2 0.62
    -10 1 2 -0.02
    -10 1 2 -0.04
    10 1 -2 0.25
    9 -1 -2 23.75
    9 -1 -2 23.81
    -9 -1 2 22.22
    -9 -1 2 24.35
    -9 1 2 23.87
    9 1 -2 23.16
    9 1 -2 22.82
    -9 1 2 22.95
    -8 -1 2 4.86
    8 -1 -2 4.28
    -8 -1 2 4.37
    8 -1 -2 3.96
    -8 -1 2 4.4
    -8 -1 2 5.01
    -8 -1 2 3.6
    -8 1 2 3.97
    8 1 -2 4.17
    -8 1 2 4.64
    8 1 -2 4.23
    -8 1 2 4.56
    -8 1 2 4.53
    -8 1 2 4.34
    -7 -1 2 41.95
    -7 -1 2 43.39
    -7 -1 2 42.14
    7 -1 -2 42.53
    -7 -1 2 43.1
    7 -1 -2 42.04
    -7 -1 2 43.1
    7 -1 -2 41.49
    7 1 -2 42.09
    7 1 -2 41.58
    7 1 -2 40.99
    7 1 -2 42.72
    -7 1 2 42.29
    -7 1 2 42.61
    -7 1 2 43.66
    -7 1 2 41.94
    -7 1 2 42.5
    6 -1 -2 41.49
    -6 -1 2 42.88
    -6 -1 2 42.84
    -6 -1 2 42.41
    6 -1 -2 42.61
    -6 -1 2 41.74
    -6 -1 2 41.88
    6 -1 -2 42.06
    6 -1 -2 42.77
    6 1 -2 41.65
    6 1 -2 41.64
    -6 1 2 43.03
    -6 1 2 43.16
    -6 1 2 42.13
    6 1 -2 42.09
    -6 1 2 41.5
    6 1 -2 41.72
    -6 1 2 42.7
    -5 -1 2 17.38
    -5 -1 2 17.43
    -5 -1 2 17.54
    5 -1 -2 17.08
    -5 -1 2 17.46
    5 -1 -2 17.51
    -5 -1 2 17.42
    5 -1 -2 17.09
    -5 -1 2 17.37
    -5 1 2 18.18
    5 1 -2 17.06
    -5 1 2 17.19
    -5 1 2 17.3
    5 1 -2 17.42
    -5 1 2 17.64
    -5 1 2 17.55
    5 1 -2 17.2
    5 1 -2 17.26
    4 -1 -2 1.71
    4 -1 -2 2.11
    -4 -1 2 2.05
    -4 -1 2 2.01
    4 -1 -2 1.98
    -4 -1 2 2.11
    -4 -1 2 1.95
    -4 -1 2 2.15
    -4 1 2 2.08
    4 1 -2 2.03
    4 1 -2 1.8
    -4 1 2 2.23
    -4 1 2 1.85
    4 1 -2 1.87
    4 1 -2 2.16
    -3 -1 2 127.17
    -3 -1 2 128.38
    3 -1 -2 124.63
    -3 -1 2 126.41
    3 -1 -2 126.05
    -3 -1 2 134.38
    3 -1 -2 131.81
    -3 -1 2 132.03
    3 -1 -2 126.85
    3 1 -2 125.65
    3 1 -2 130.97
    -3 1 2 121.93
    -3 1 2 130.21
    3 1 -2 124.4
    -3 1 2 129.75
    -3 1 2 128.43
    3 1 -2 123.57
    -3 1 2 127.46
    2 -1 -2 4.76
    -2 -1 2 4.64
    2 -1 -2 4.35
    -2 -1 2 3.98
    -2 -1 2 4.6
    -2 -1 2 4.71
    -2 -1 2 4.55
    2 -1 -2 4.61
    2 -1 -2 4.52
    -2 1 2 4.58
    -2 1 2 4.46
    -2 1 2 4.54
    2 1 -2 4.44
    2 1 -2 4.75
    -2 1 2 4.71
    2 1 -2 4.52
    -2 1 2 4.45
    -1 -1 2 20.77
    -1 -1 2 18.48
    -1 -1 2 20.76
    1 -1 -2 21.06
    1 -1 -2 20.03
    -1 -1 2 20.8
    1 -1 -2 20.52
    1 -1 -2 20.72
    -1 -1 2 20.92
    -1 1 2 20.64
    1 1 -2 20.38
    1 1 -2 21.62
    1 1 -2 20.05
    -1 1 2 20.57
    -1 1 2 20.33
    -1 1 2 20.04
    -1 1 2 21.01
    0 -1 -2 10.95
    0 -1 2 10.79
    0 -1 -2 10.89
    0 -1 2 10.81
    0 -1 -2 11.83
    0 -1 2 10.77
    0 -1 -2 10.74
    0 -1 2 10.86
    0 -1 -2 10.31
    0 -1 2 11.16
    0 1 2 10.52
    0 1 2 10.73
    0 1 2 10.61
    0 1 -2 10.91
    0 1 -2 10.6
    0 1 2 11.25
    0 1 2 10.83
    0 1 -2 11.06
    1 -1 2 151.07
    -1 -1 -2 154.92
    1 -1 2 151.53
    1 -1 2 152.4
    -1 -1 -2 151.15
    1 -1 2 147.21
    1 -1 2 154.49
    -1 -1 -2 149.69
    -1 1 -2 149.48
    1 1 2 155.49
    -1 1 -2 158.5
    1 1 2 152.25
    1 1 2 154.1
    -1 1 -2 154.04
    1 1 2 148.81
    1 1 2 156.33
    1 1 2 158.14
    2 -1 2 30.61
    -2 -1 -2 30.16
    2 -1 2 28.65
    2 -1 2 29.55
    -2 -1 -2 29.58
    2 -1 2 27.86
    2 -1 2 28.92
    2 -1 2 30.24
    -2 -1 -2 29.05
    2 1 2 30.2
    -2 1 -2 29.57
    2 1 2 30.32
    2 1 2 29.88
    2 1 2 25.97
    -2 1 -2 29.97
    3 -1 2 2.51
    -3 -1 -2 2.88
    -3 -1 -2 2.61
    3 -1 2 2.53
    -3 -1 -2 2.41
    -3 -1 -2 2.31
    3 -1 2 2.55
    -3 -1 -2 2.6
    3 -1 2 2.53
    3 -1 2 2.68
    3 1 2 2.6
    3 1 2 2.55
    -3 1 -2 2.52
    -3 1 -2 2.55
    3 1 2 2.56
    -3 1 -2 2.32
    -3 1 -2 2.22
    3 1 2 2.65
    4 -1 2 30.1
    -4 -1 -2 28.96
    -4 -1 -2 29.1
    -4 -1 -2 30.57
    4 -1 2 29.39
    4 -1 2 28.74
    4 -1 2 28.86
    -4 1 -2 28.72
    -4 1 -2 30.15
    4 1 2 29.3
    -4 1 -2 29.16
    4 1 2 29.7
    -4 1 -2 28.93
    4 1 2 28.8
    4 1 2 30.13
    5 -1 2 1.38
    -5 -1 -2 1.23
    -5 -1 -2 1.32
    5 -1 2 1.24
    5 -1 2 1.4
    -5 -1 -2 1.53
    5 -1 2 1.3
    -5 1 -2 1.52
    5 1 2 1.41
    -5 1 -2 1.4
    5 1 2 1.37
    5 1 2 1.36
    -5 1 -2 1.44
    5 1 2 1.28
    -6 -1 -2 0.47
    6 -1 2 0.27
    -6 -1 -2 0.38
    -6 -1 -2 0.47
    6 -1 2 0.36
    -6 -1 -2 0.26
    6 1 2 0.38
    6 1 2 0.18
    -6 1 -2 0.31
    -6 1 -2 0.45
    -6 1 -2 0.48
    -6 1 -2 0.5
    6 1 2 0.48
    7 -1 2 1.81
    -7 -1 -2 2.04
    -7 -1 -2 1.66
    -7 -1 -2 1.84
    -7 -1 -2 1.78
    7 -1 2 1.61
    -7 1 -2 1.78
    -7 1 -2 2.13
    7 1 2 1.5
    -7 1 -2 1.72
    7 1 2 1.93
    8 -1 2 5.75
    -8 -1 -2 5.68
    -8 -1 -2 5.68
    8 -1 2 6.27
    8 1 2 6.62
    8 1 2 5.76
    -8 1 -2 6.1
    -8 1 -2 6.09
    -8 1 -2 5.67
    -9 -1 -2 11.21
    -9 -1 -2 10.8
    9 -1 2 10.71
    9 1 2 8.85
    -9 1 -2 10.99
    -9 1 -2 11.06
    -10 -1 -2 0.82
    -10 -1 -2 0.59
    10 -1 2 0.67
    10 1 2 1.16
    -10 1 -2 1.16
    -10 1 -2 0.75
    10 -2 -2 3.37
    -10 -2 2 2.97
    -10 -2 2 2.76
    -10 2 2 2.21
    10 2 -2 2.98
    -10 2 2 2.64
    -9 -2 2 5.2
    -9 -2 2 5.26
    9 -2 -2 4.71
    9 -2 -2 4.78
    -9 2 2 5.81
    9 2 -2 5.3
    9 2 -2 5.75
    -9 2 2 4.81
    8 -2 -2 4.92
    -8 -2 2 4.91
    -8 -2 2 4.69
    -8 -2 2 4.53
    -8 -2 2 4.59
    8 -2 -2 5.02
    -8 -2 2 4.13
    -8 2 2 4.82
    -8 2 2 5.03
    -8 2 2 4.27
    8 2 -2 4.42
    -8 2 2 4.8
    -8 2 2 5.1
    8 2 -2 4.63
    -7 -2 2 64.21
    -7 -2 2 66.95
    7 -2 -2 66.13
    7 -2 -2 63.61
    -7 -2 2 64.12
    -7 -2 2 66.5
    7 -2 -2 67.12
    -7 -2 2 66.2
    -7 2 2 64.71
    7 2 -2 65.9
    7 2 -2 63.48
    -7 2 2 65.5
    7 2 -2 63.17
    7 2 -2 65.77
    -7 2 2 65.63
    -7 2 2 65.74
    -7 2 2 65.86
    -6 -2 2 0.27
    6 -2 -2 0.34
    6 -2 -2 0.3
    6 -2 -2 0.18
    -6 -2 2 0.23
    -6 -2 2 0.44
    -6 -2 2 0.31
    6 -2 -2 0.2
    -6 -2 2 0.34
    -6 -2 2 0.37
    -6 2 2 0.35
    6 2 -2 0.33
    6 2 -2 0.24
    -6 2 2 0.33
    6 2 -2 0.39
    6 2 -2 0.32
    -6 2 2 0.25
    -6 2 2 0.32
    5 -2 -2 4.92
    -5 -2 2 5.09
    -5 -2 2 4.73
    -5 -2 2 5.26
    5 -2 -2 4.84
    5 -2 -2 4.91
    -5 -2 2 4.91
    -5 -2 2 4.98
    5 -2 -2 4.96
    5 -2 -2 5.16
    -5 -2 2 4.85
    5 2 -2 5.18
    -5 2 2 5.11
    -5 2 2 5.09
    5 2 -2 5.06
    5 2 -2 5.22
    -5 2 2 4.89
    5 2 -2 4.83
    -5 2 2 4.93
    -5 2 2 4.95
    -4 -2 2 13.92
    4 -2 -2 13.53
    -4 -2 2 13.38
    -4 -2 2 13.88
    4 -2 -2 12.77
    4 -2 -2 13.94
    -4 -2 2 13.99
    4 -2 -2 13.49
    -4 -2 2 13.46
    4 2 -2 13.32
    4 2 -2 13.68
    -4 2 2 13.76
    4 2 -2 13.86
    -4 2 2 14.08
    -4 2 2 13.78
    -4 2 2 13.89
    -3 -2 2 0.82
    -3 -2 2 0.84
    3 -2 -2 0.82
    -3 -2 2 0.86
    3 -2 -2 0.8
    -3 -2 2 0.73
    -3 -2 2 0.87
    3 -2 -2 0.9
    -3 2 2 0.84
    -3 2 2 0.8
    -3 2 2 1.01
    3 2 -2 0.86
    3 2 -2 0.92
    3 2 -2 0.8
    2 -2 -2 229.22
    2 -2 -2 229.61
    -2 -2 2 240.04
    -2 -2 2 243.68
    -2 -2 2 222.63
    -2 -2 2 223.21
    2 -2 -2 235.4
    2 2 -2 247.03
    -2 2 2 235.96
    -2 2 2 234.45
    -2 2 2 238.19
    2 2 -2 239.75
    2 2 -2 241.48
    -2 2 2 235.27
    -1 -2 2 203.3
    1 -2 -2 188.76
    1 -2 -2 199.38
    -1 -2 2 195.67
    1 -2 -2 193.38
    -1 -2 2 193.6
    1 -2 -2 191.85
    -1 -2 2 205.47
    -1 2 2 203.56
    1 2 -2 199.36
    1 2 -2 202.51
    -1 2 2 192.58
    1 2 -2 196.86
    -1 2 2 201.85
    -1 2 2 202.4
    0 -2 2 7.9
    0 -2 2 8.88
    0 -2 2 8.76
    0 -2 -2 8.45
    0 -2 -2 8.69
    0 -2 -2 8.37
    0 -2 2 8.65
    0 2 2 7.98
    0 2 2 8.49
    0 2 -2 8.79
    0 2 -2 8.42
    0 2 2 9.41
    0 2 -2 8.43
    0 2 -2 8.38
    0 2 -2 8.56
    1 -2 2 0.32
    -1 -2 -2 0.41
    1 -2 2 0.31
    1 -2 2 0.41
    1 -2 2 0.35
    -1 -2 -2 0.37
    1 -2 2 0.25
    1 -2 2 0.38
    -1 -2 -2 0.37
    1 2 2 0.27
    -1 2 -2 0.31
    -1 2 -2 0.28
    1 2 2 0.34
    1 2 2 0.36
    -1 2 -2 0.35
    1 2 2 0.44
    1 2 2 0.31
    1 2 2 0.38
    -1 2 -2 0.34
    -2 -2 -2 15.29
    2 -2 2 14.55
    -2 -2 -2 14.24
    -2 -2 -2 14.93
    2 -2 2 14.96
    2 -2 2 14.97
    -2 -2 -2 15.27
    -2 2 -2 15.27
    2 2 2 14.83
    2 2 2 14.71
    2 2 2 14.7
    -2 2 -2 15.01
    2 2 2 15.25
    -2 2 -2 14.8
    3 -2 2 7.85
    3 -2 2 7.77
    -3 -2 -2 8.2
    3 -2 2 7.93
    -3 -2 -2 7.49
    -3 -2 -2 8.27
    -3 -2 -2 7.85
    3 -2 2 7.8
    3 -2 2 7.58
    -3 2 -2 7.59
    3 2 2 7.99
    3 2 2 7.82
    -3 2 -2 7.64
    3 2 2 7.7
    -3 2 -2 7.82
    -3 2 -2 7.5
    3 2 2 7.81
    3 2 2 7.96
    -4 -2 -2 6.76
    4 -2 2 6.41
    4 -2 2 6.48
    -4 -2 -2 6.7
    -4 -2 -2 6.41
    4 -2 2 6.35
    4 -2 2 6.26
    -4 -2 -2 6.83
    4 2 2 6.62
    4 2 2 6.48
    4 2 2 6.76
    -4 2 -2 6.43
    4 2 2 6.6
    -4 2 -2 6.41
    4 2 2 6.61
    -4 2 -2 6.31
    -4 2 -2 6.83
    -5 -2 -2 0.06
    5 -2 2 0.06
    5 -2 2 -0.02
    -5 -2 -2 0.16
    5 -2 2 0.04
    5 -2 2 0.15
    -5 -2 -2 0.02
    -5 -2 -2 -0.01
    5 2 2 0.06
    -5 2 -2 0.03
    5 2 2 -0.03
    -5 2 -2 0.17
    5 2 2 0.26
    5 2 2 0.06
    -5 2 -2 0.09
    -6 -2 -2 12.94
    -6 -2 -2 13.31
    6 -2 2 12.84
    6 -2 2 13.48
    -6 -2 -2 11.99
    -6 -2 -2 12.92
    -6 2 -2 12.92
    6 2 2 13.06
    -6 2 -2 12.74
    6 2 2 12.95
    -6 2 -2 13.08
    6 2 2 13.78
    -7 -2 -2 7.54
    -7 -2 -2 7.2
    -7 -2 -2 6.61
    7 -2 2 7.44
    -7 -2 -2 6.41
    7 -2 2 7.27
    -7 2 -2 7.36
    7 2 2 7.03
    -7 2 -2 7.46
    7 2 2 7.51
    -7 2 -2 6.52
    8 -2 2 -0.04
    8 -2 2 -0.11
    -8 -2 -2 0.22
    -8 -2 -2 0.09
    -8 2 -2 0.1
    -8 2 -2 0.06
    8 2 2 0.09
    -8 2 -2 0.18
    8 2 2 -0.2
    9 -2 2 -0.05
    -9 -2 -2 0.21
    -9 -2 -2 -0.11
    -9 2 -2 0.11
    9 2 2 0.28
    -9 2 -2 -0.08
    -10 -2 -2 4.37
    -10 -2 -2 4.37
    10 -2 2 3.92
    10 2 2 3.02
    -10 2 -2 3.31
    -10 2 -2 3.7
    -10 -3 2 1.1
    10 -3 -2 0.94
    -10 -3 2 1.19
    10 3 -2 0.55
    -10 3 2 0.75
    -10 3 2 0.62
    -9 -3 2 9.91
    9 -3 -2 11.17
    -9 -3 2 10.51
    -9 3 2 10.65
    -9 3 2 10.66
    9 3 -2 10.52
    9 3 -2 10.83
    -8 -3 2 0.48
    -8 -3 2 0.63
    -8 -3 2 0.46
    -8 -3 2 0.44
    8 -3 -2 0.33
    8 -3 -2 0.76
    -8 3 2 0.82
    8 3 -2 0.58
    -8 3 2 0.81
    -8 3 2 0.65
    -8 3 2 0.98
    8 3 -2 0.75
    -7 -3 2 -0.06
    -7 -3 2 -0.03
    -7 -3 2 -0.06
    7 -3 -2 -0.34
    7 -3 -2 -0.09
    -7 -3 2 0.08
    -7 -3 2 0.09
    7 -3 -2 -0.16
    7 3 -2 0.02
    7 3 -2 -0.06
    -7 3 2 -0.01
    -7 3 2 -0.11
    -7 3 2 0.1
    7 3 -2 0.07
    7 3 -2 0.07
    -7 3 2 0.12
    6 -3 -2 1.29
    -6 -3 2 1.52
    6 -3 -2 1.82
    6 -3 -2 1.56
    -6 -3 2 1.42
    -6 -3 2 1.73
    6 -3 -2 1.77
    6 -3 -2 1.45
    -6 -3 2 1.71
    -6 -3 2 1.31
    -6 3 2 1.31
    -6 3 2 1.33
    6 3 -2 1.47
    6 3 -2 1.32
    6 3 -2 1.61
    6 3 -2 1.53
    -6 3 2 1.43
    -6 3 2 1.27
    5 -3 -2 12.85
    -5 -3 2 12.56
    5 -3 -2 12.39
    -5 -3 2 12.61
    -5 -3 2 12.99
    -5 -3 2 12.72
    5 -3 -2 12.63
    -5 -3 2 12.47
    -5 -3 2 13.22
    5 -3 -2 12.52
    5 3 -2 13.25
    -5 3 2 12.57
    -5 3 2 12.95
    -5 3 2 12.35
    -5 3 2 12.62
    5 3 -2 13.35
    5 3 -2 12.8
    5 3 -2 13.23
    4 -3 -2 65.3
    4 -3 -2 62.87
    4 -3 -2 63.22
    -4 -3 2 62.14
    -4 -3 2 64.69
    4 -3 -2 63.88
    -4 -3 2 63.05
    4 -3 -2 62.76
    -4 -3 2 65.9
    -4 3 2 67.3
    4 3 -2 64.22
    -4 3 2 67.62
    4 3 -2 65.5
    -4 3 2 65.45
    4 3 -2 62.39
    4 3 -2 63.59
    -4 3 2 63.39
    -3 -3 2 1.49
    -3 -3 2 1.52
    3 -3 -2 1.5
    3 -3 -2 1.61
    3 -3 -2 1.58
    3 -3 -2 1.51
    -3 -3 2 1.35
    -3 -3 2 1.44
    -3 -3 2 1.52
    3 3 -2 1.37
    3 3 -2 1.48
    -3 3 2 1.52
    -3 3 2 1.27
    3 3 -2 1.83
    -3 3 2 1.39
    3 3 -2 1.61
    -3 3 2 1.45
    -3 3 2 1.52
    2 -3 -2 3.76
    -2 -3 2 4.22
    -2 -3 2 4.08
    2 -3 -2 4.03
    2 -3 -2 4.36
    2 -3 -2 4.22
    -2 -3 2 4.22
    2 -3 -2 4.38
    2 3 -2 4.17
    -2 3 2 4.25
    -2 3 2 4.18
    -2 3 2 4.17
    -2 3 2 4.24
    2 3 -2 4.23
    2 3 -2 3.81
    1 -3 -2 640.5
    1 -3 -2 623.55
    -1 -3 2 628.03
    1 -3 -2 625.58
    -1 -3 2 679.18
    -1 -3 2 611.06
    1 -3 -2 642.15
    -1 3 2 639.71
    1 3 -2 637.82
    -1 3 2 621.39
    -1 3 2 642.19
    1 3 -2 665.4
    -1 3 2 661.66
    1 3 -2 675.41
    0 -3 2 166.52
    0 -3 2 176.16
    0 -3 -2 174.67
    0 -3 -2 174.87
    0 -3 2 172.88
    0 -3 2 171.85
    0 -3 -2 175.25
    0 -3 -2 169.59
    0 -3 2 179.87
    0 3 -2 169.43
    0 3 -2 172.32
    0 3 -2 176.26
    0 3 2 175.33
    0 3 -2 176.99
    0 3 2 172.22
    0 3 2 173.52
    0 3 2 168.19
    0 3 -2 169.61
    1 -3 2 32
    1 -3 2 32.5
    -1 -3 -2 31.83
    1 -3 2 29.61
    1 -3 2 30.23
    -1 -3 -2 31.04
    -1 3 -2 31.78
    -1 3 -2 32.63
    1 3 2 31.41
    -1 3 -2 31.94
    1 3 2 31.4
    1 3 2 31.27
    2 -3 2 161.14
    2 -3 2 159.91
    2 -3 2 162.63
    -2 -3 -2 160.7
    2 -3 2 160.65
    2 -3 2 165.62
    -2 -3 -2 160.01
    -2 -3 -2 164.91
    2 3 2 164.59
    2 3 2 150.96
    2 3 2 165.24
    -2 3 -2 162.49
    -2 3 -2 162.89
    2 3 2 171.98
    -2 3 -2 161.44
    -2 3 -2 162.92
    2 3 2 166.61
    -2 3 -2 158.34
    2 3 2 162.03
    -3 -3 -2 53.97
    3 -3 2 53.04
    3 -3 2 54.38
    -3 -3 -2 53.3
    3 -3 2 51.67
    3 -3 2 54.43
    -3 -3 -2 52.12
    3 -3 2 52.78
    -3 3 -2 52.12
    -3 3 -2 51.26
    3 3 2 54.51
    -3 3 -2 52.5
    3 3 2 53.16
    3 3 2 53.49
    3 3 2 49.78
    3 3 2 51
    -3 3 -2 53.64
    -3 3 -2 50.07
    4 -3 2 134.03
    4 -3 2 134.14
    -4 -3 -2 133.95
    -4 -3 -2 133.58
    4 -3 2 130.6
    4 -3 2 135.84
    -4 -3 -2 140.12
    -4 -3 -2 132.12
    4 -3 2 130.69
    4 3 2 133.39
    4 3 2 130.89
    4 3 2 134.26
    -4 3 -2 132.49
    -4 3 -2 129.41
    -4 3 -2 134.44
    4 3 2 135.83
    4 3 2 132.29
    -4 3 -2 134.27
    -4 3 -2 133.81
    -5 -3 -2 4.23
    5 -3 2 4.19
    -5 -3 -2 4.26
    -5 -3 -2 4.39
    -5 -3 -2 4.32
    -5 -3 -2 4.57
    5 -3 2 4.38
    5 -3 2 4.01
    5 -3 2 4.28
    5 3 2 4.18
    -5 3 -2 4.06
    5 3 2 4.3
    -5 3 -2 4.37
    -5 3 -2 4.48
    5 3 2 4.36
    5 3 2 4.14
    5 3 2 4.25
    6 -3 2 10.11
    -6 -3 -2 10.86
    -6 -3 -2 9.82
    -6 -3 -2 10.25
    6 -3 2 10.6
    -6 -3 -2 10.61
    6 3 2 9.15
    -6 3 -2 10.08
    6 3 2 10.04
    -6 3 -2 11
    -6 3 -2 10.89
    6 3 2 10.17
    7 -3 2 40.35
    -7 -3 -2 41.24
    -7 -3 -2 41.85
    -7 -3 -2 39.95
    -7 -3 -2 41.14
    7 -3 2 41.97
    7 3 2 40.33
    7 3 2 40
    -7 3 -2 41.36
    -7 3 -2 41.16
    -7 3 -2 40.89
    -8 -3 -2 0.05
    8 -3 2 0.35
    -8 3 -2 -0.03
    8 3 2 0.43
    8 3 2 -0.02
    -8 3 -2 -0.02
    -9 -3 -2 11.42
    -9 -3 -2 11.05
    9 -3 2 11.41
    -9 3 -2 11.68
    -9 3 -2 11.13
    9 3 2 11.53
    -10 -3 -2 7.96
    -10 -3 -2 6.94
    10 -3 2 7.76
    10 3 2 7.15
    -10 3 -2 7.92
    -10 3 -2 7.97
    10 -4 -2 1.04
    -10 -4 2 0.92
    -10 -4 2 0.67
    -10 4 2 1.01
    10 4 -2 0.94
    -10 4 2 0.63
    9 -4 -2 13.21
    -9 -4 2 12.82
    -9 -4 2 12.45
    -9 4 2 12.81
    -9 4 2 12.83
    9 4 -2 12.76
    8 -4 -2 0.29
    -8 -4 2 0.4
    -8 -4 2 0.11
    8 -4 -2 0.36
    -8 -4 2 0.28
    -8 -4 2 0.47
    8 4 -2 0.39
    -8 4 2 0.51
    8 4 -2 0.42
    -8 4 2 0.5
    -8 4 2 0.13
    -7 -4 2 0.09
    7 -4 -2 -0.06
    -7 -4 2 0.25
    7 -4 -2 0.1
    -7 -4 2 0.11
    -7 -4 2 0.12
    -7 -4 2 -0.21
    7 -4 -2 0.13
    7 -4 -2 0
    -7 4 2 0.15
    -7 4 2 -0.07
    7 4 -2 -0.13
    7 4 -2 0.07
    -7 4 2 0.18
    7 4 -2 0.03
    -7 4 2 0.04
    7 4 -2 0.23
    -6 -4 2 0.18
    -6 -4 2 0.32
    -6 -4 2 0.25
    6 -4 -2 0.12
    -6 -4 2 0.27
    -6 -4 2 0.24
    6 -4 -2 0.14
    6 -4 -2 0.31
    6 -4 -2 0.16
    -6 -4 2 -0.05
    -6 4 2 0.2
    6 4 -2 0.24
    -6 4 2 0.18
    -6 4 2 0.18
    6 4 -2 0.45
    6 4 -2 0.34
    -6 4 2 0.22
    6 4 -2 0.25
    -5 -4 2 0.22
    5 -4 -2 0.49
    5 -4 -2 0.36
    -5 -4 2 0.31
    -5 -4 2 0.55
    5 -4 -2 0.41
    -5 -4 2 0.36
    5 -4 -2 0.47
    -5 -4 2 0.41
    5 -4 -2 0.35
    -5 4 2 0.37
    -5 4 2 0.43
    5 4 -2 0.37
    -5 4 2 0.46
    5 4 -2 0.44
    5 4 -2 0.27
    -5 4 2 0.52
    5 4 -2 0.36
    -5 4 2 0.49
    4 -4 -2 7.31
    -4 -4 2 7.09
    -4 -4 2 7.22
    -4 -4 2 6.9
    4 -4 -2 6.86
    4 -4 -2 7.07
    4 -4 -2 7.41
    -4 -4 2 7.23
    -4 -4 2 7.1
    -4 4 2 6.91
    -4 4 2 7.53
    -4 4 2 7.02
    -4 4 2 6.83
    -4 4 2 7.13
    4 4 -2 7.27
    4 4 -2 7.13
    4 4 -2 7.33
    3 -4 -2 9.73
    -3 -4 2 9.85
    3 -4 -2 9.6
    -3 -4 2 9.53
    3 -4 -2 9.9
    -3 -4 2 9.8
    3 -4 -2 9.55
    -3 -4 2 9.73
    -3 4 2 9.65
    -3 4 2 9.6
    3 4 -2 9.75
    3 4 -2 9.94
    -3 4 2 9.54
    3 4 -2 9.85
    -3 4 2 9.92
    -3 4 2 9.88
    3 4 -2 10.09
    3 4 -2 9.74
    2 -4 -2 7.39
    -2 -4 2 7.14
    -2 -4 2 7.19
    2 -4 -2 7.15
    -2 -4 2 7.36
    2 -4 -2 7.41
    -2 -4 2 7.27
    2 -4 -2 7.51
    2 4 -2 7.4
    2 4 -2 7.27
    -2 4 2 7.56
    2 4 -2 7.2
    2 4 -2 7.23
    -2 4 2 7.37
    2 4 -2 7.41
    -2 4 2 7.22
    -2 4 2 8.05
    2 4 -2 7.41
    1 -4 -2 43.6
    -1 -4 2 45.14
    -1 -4 2 44.9
    1 -4 -2 43.93
    -1 -4 2 43.72
    1 -4 -2 42.51
    1 -4 -2 44.28
    -1 -4 2 43.75
    -1 -4 2 44.36
    -1 4 2 45.23
    -1 4 2 46.68
    -1 4 2 45.34
    -1 4 2 44.42
    1 4 -2 43.47
    1 4 -2 45.93
    1 4 -2 45.75
    -1 4 2 43.36
    1 4 -2 44.2
    0 -4 -2 7.94
    0 -4 2 7.43
    0 -4 2 8.12
    0 -4 -2 8.08
    0 -4 -2 8.08
    0 -4 -2 8.5
    0 -4 2 7.99
    0 -4 2 7.37
    0 -4 2 7.98
    0 4 2 8.09
    0 4 -2 7.51
    0 4 -2 8.06
    0 4 2 8.44
    0 4 2 7.57
    0 4 -2 7.61
    0 4 2 8.26
    0 4 2 8.03
    -1 -4 -2 8.68
    1 -4 2 9.23
    -1 -4 -2 8.95
    1 -4 2 8.75
    1 -4 2 9.12
    1 -4 2 8.2
    -1 -4 -2 8.43
    -1 4 -2 8.74
    1 4 2 8.95
    1 4 2 8.9
    1 4 2 8.66
    -1 4 -2 8.88
    -1 4 -2 8.45
    -1 4 -2 8.93
    2 -4 2 18.21
    -2 -4 -2 18.56
    2 -4 2 18.73
    2 -4 2 18.95
    2 -4 2 18.94
    2 -4 2 17.87
    -2 4 -2 18.44
    -2 4 -2 18.69
    2 4 2 19.6
    2 4 2 17.7
    -2 4 -2 18.47
    -2 4 -2 18.87
    3 -4 2 3.38
    3 -4 2 3.58
    -3 -4 -2 3.57
    3 -4 2 3.64
    -3 -4 -2 3.71
    3 -4 2 3.5
    -3 -4 -2 3.56
    -3 4 -2 3.58
    -3 4 -2 3.53
    -3 4 -2 3.56
    3 4 2 3.57
    3 4 2 3.67
    3 4 2 3.66
    3 4 2 3.56
    -3 4 -2 3.66
    3 4 2 3.38
    -3 4 -2 3.42
    4 -4 2 17.38
    4 -4 2 18.14
    -4 -4 -2 17.76
    -4 -4 -2 17.22
    4 -4 2 17.91
    -4 -4 -2 18.66
    -4 -4 -2 18.47
    4 -4 2 18.32
    4 -4 2 17.99
    4 4 2 18.75
    4 4 2 17.78
    -4 4 -2 18.4
    4 4 2 17.71
    4 4 2 19.37
    4 4 2 18.5
    -4 4 -2 18.16
    -4 4 -2 17.43
    5 -4 2 -0.04
    5 -4 2 -0.04
    -5 -4 -2 -0.06
    5 -4 2 0.04
    -5 -4 -2 0
    -5 -4 -2 0.04
    5 -4 2 0.06
    -5 -4 -2 -0.04
    5 -4 2 -0.11
    5 4 2 0
    -5 4 -2 0.01
    5 4 2 0.01
    -5 4 -2 -0.05
    -5 4 -2 0.05
    5 4 2 0
    5 4 2 -0.11
    5 4 2 0
    -5 4 -2 0.14
    -6 -4 -2 3.17
    -6 -4 -2 2.91
    6 -4 2 2.82
    -6 -4 -2 2.16
    -6 -4 -2 2.81
    6 -4 2 2.59
    6 4 2 2.91
    6 4 2 2.97
    -6 4 -2 2.26
    6 4 2 3.02
    -6 4 -2 3.25
    -6 4 -2 2.57
    -7 -4 -2 2.4
    7 -4 2 2.59
    -7 -4 -2 2.68
    7 -4 2 2.37
    -7 -4 -2 1.95
    -7 -4 -2 2.25
    7 4 2 2.45
    -7 4 -2 2.3
    -7 4 -2 2.37
    7 4 2 2.33
    -7 4 -2 2.54
    8 -4 2 1.2
    8 4 2 1.07
    -8 4 -2 1.15
    -8 4 -2 1.06
    9 -4 2 1.84
    -9 -4 -2 1.64
    -9 4 -2 1.8
    9 4 2 1.45
    -9 4 -2 1.55
    10 -4 2 1.09
    -10 -4 -2 0.8
    10 4 2 0.99
    -10 4 -2 1.09
    -10 4 -2 0.76
    -10 -5 2 2.31
    10 -5 -2 2.37
    10 5 -2 2.7
    -10 5 2 3.6
    -10 5 2 2.94
    9 -5 -2 -0.41
    -9 -5 2 -0.5
    9 5 -2 0.13
    -9 5 2 0.16
    -9 5 2 0.19
    8 -5 -2 6.54
    -8 -5 2 6.01
    8 -5 -2 6.54
    8 -5 -2 6.23
    -8 -5 2 6.34
    8 5 -2 6.07
    -8 5 2 6.45
    -8 5 2 6.26
    8 5 -2 6.69
    7 -5 -2 10.65
    -7 -5 2 10.43
    -7 -5 2 10.98
    7 -5 -2 10.86
    -7 -5 2 11.42
    7 -5 -2 10.17
    -7 -5 2 10.8
    7 5 -2 11.08
    7 5 -2 10.76
    -7 5 2 11.02
    -7 5 2 11.21
    -7 5 2 10.62
    -7 5 2 10.47
    7 5 -2 10.6
    6 -5 -2 9.63
    -6 -5 2 10.07
    -6 -5 2 10.13
    6 -5 -2 10.32
    6 -5 -2 10.37
    -6 -5 2 10.45
    -6 -5 2 10.03
    6 -5 -2 10
    -6 -5 2 9.95
    -6 5 2 10.69
    -6 5 2 10.04
    -6 5 2 10.43
    -6 5 2 10.01
    6 5 -2 9.83
    6 5 -2 10.7
    6 5 -2 10.7
    5 -5 -2 3.18
    -5 -5 2 3.26
    5 -5 -2 3.78
    5 -5 -2 3.24
    -5 -5 2 3.62
    -5 -5 2 3.28
    5 -5 -2 3.82
    -5 -5 2 3.74
    5 -5 -2 3.59
    -5 5 2 3.74
    5 5 -2 3.77
    5 5 -2 3.68
    -5 5 2 3.87
    5 5 -2 3.89
    -5 5 2 3.03
    -5 5 2 3.89
    -5 5 2 3.66
    5 5 -2 3.72
    -4 -5 2 31.37
    4 -5 -2 28.86
    4 -5 -2 31.95
    -4 -5 2 30.78
    4 -5 -2 30.98
    -4 -5 2 31.94
    4 -5 -2 30.92
    -4 -5 2 31.65
    4 -5 -2 31.45
    4 5 -2 31.53
    4 5 -2 31.57
    -4 5 2 32.09
    4 5 -2 30.98
    -4 5 2 30.87
    -4 5 2 31.38
    4 5 -2 31.88
    -4 5 2 31.73
    -4 5 2 31.63
    4 5 -2 31.51
    4 5 -2 31.87
    3 -5 -2 23.96
    -3 -5 2 25.59
    -3 -5 2 26.75
    3 -5 -2 25.8
    3 -5 -2 24.6
    -3 -5 2 25.8
    -3 -5 2 25.57
    3 -5 -2 26.12
    -3 5 2 25.29
    -3 5 2 26.43
    3 5 -2 25.22
    3 5 -2 26.29
    3 5 -2 23.83
    -3 5 2 25.9
    3 5 -2 25.74
    -3 5 2 25.57
    -3 5 2 26.22
    3 5 -2 25.68
    2 -5 -2 1.59
    2 -5 -2 1.41
    -2 -5 2 1.74
    -2 -5 2 1.52
    -2 -5 2 1.48
    2 -5 -2 1.39
    -2 -5 2 1.52
    2 -5 -2 1.27
    2 -5 -2 1.49
    2 5 -2 1.45
    -2 5 2 1.43
    2 5 -2 1.6
    -2 5 2 1.43
    -2 5 2 1.55
    -2 5 2 1.51
    2 5 -2 1.62
    2 5 -2 1.32
    -2 5 2 1.57
    2 5 -2 1.37
    -1 -5 2 6.79
    1 -5 -2 6.66
    -1 -5 2 6.83
    1 -5 -2 6.84
    -1 -5 2 6.84
    1 -5 -2 6.71
    -1 -5 2 6.96
    1 -5 -2 6.23
    -1 -5 2 6.99
    1 -5 -2 7.03
    -1 5 2 6.85
    1 5 -2 6.73
    1 5 -2 7.09
    -1 5 2 7.13
    -1 5 2 6.8
    -1 5 2 6.55
    1 5 -2 6.68
    -1 5 2 6.45
    1 5 -2 6.81
    0 -5 2 33.56
    0 -5 -2 34.07
    0 -5 2 32.79
    0 -5 2 32.19
    0 -5 -2 33.45
    0 -5 -2 31.83
    0 -5 2 32.8
    0 -5 2 33.57
    0 -5 -2 33.46
    0 -5 -2 33.72
    0 5 2 32.06
    0 5 -2 33.38
    0 5 2 33.86
    0 5 2 31.29
    0 5 2 33.34
    0 5 -2 32.93
    0 5 2 34.22
    1 -5 2 38.76
    1 -5 2 40.56
    1 -5 2 38.41
    -1 -5 -2 38.92
    -1 -5 -2 38.03
    1 -5 2 38.52
    1 -5 2 39.91
    -1 -5 -2 39.68
    1 -5 2 39.51
    -1 -5 -2 41.14
    1 5 2 38.87
    -1 5 -2 38.35
    1 5 2 39.71
    1 5 2 40.06
    -1 5 -2 39.01
    1 5 2 39.66
    -2 -5 -2 2.48
    -2 -5 -2 2.51
    2 -5 2 2.53
    2 -5 2 2.51
    2 -5 2 2.52
    -2 -5 -2 2.5
    2 -5 2 2.63
    2 -5 2 2.28
    2 5 2 2.4
    2 5 2 2.29
    -2 5 -2 2.36
    -2 5 -2 2.58
    2 5 2 2.53
    -2 5 -2 2.46
    2 5 2 2.49
    -2 5 -2 2.59
    -3 -5 -2 3.38
    3 -5 2 2.85
    3 -5 2 3.01
    -3 -5 -2 3.13
    3 -5 2 2.94
    3 -5 2 3.14
    -3 -5 -2 2.94
    -3 -5 -2 2.86
    3 -5 2 2.98
    3 5 2 3.01
    -3 5 -2 3.05
    3 5 2 3.09
    -3 5 -2 3.2
    -3 5 -2 2.92
    -3 5 -2 3.33
    3 5 2 3.16
    3 5 2 3
    3 5 2 3.33
    3 5 2 3.34
    4 -5 2 53.2
    -4 -5 -2 54.07
    4 -5 2 53.74
    4 -5 2 54.16
    -4 -5 -2 54.82
    4 -5 2 52.25
    -4 -5 -2 54.64
    -4 -5 -2 53.23
    -4 5 -2 54.9
    4 5 2 53.94
    4 5 2 55.1
    4 5 2 53.9
    4 5 2 54.09
    4 5 2 56.07
    4 5 2 53.93
    -4 5 -2 54.21
    -4 5 -2 54.34
    -4 5 -2 45.04
    5 -5 2 52.7
    5 -5 2 51.62
    -5 -5 -2 53.03
    5 -5 2 51.12
    5 -5 2 50.38
    -5 -5 -2 52.78
    -5 -5 -2 52.56
    -5 -5 -2 54.27
    5 -5 2 52.34
    5 5 2 53.53
    5 5 2 53.96
    -5 5 -2 53.69
    5 5 2 53.85
    -5 5 -2 51.19
    -5 5 -2 52.38
    -5 5 -2 54.21
    5 5 2 51.63
    5 5 2 50.53
    6 -5 2 54.72
    -6 -5 -2 56.32
    6 -5 2 56.21
    -6 -5 -2 55.46
    -6 -5 -2 55.87
    6 -5 2 55.11
    -6 -5 -2 55.33
    6 5 2 54.94
    6 5 2 54.62
    -6 5 -2 54.57
    -6 5 -2 54.7
    -6 5 -2 54.94
    -6 5 -2 54.77
    -7 -5 -2 8.17
    -7 -5 -2 8.56
    7 -5 2 7.8
    7 -5 2 8.13
    -7 -5 -2 8.13
    -7 -5 -2 8.26
    -7 5 -2 8.45
    -7 5 -2 8.47
    7 5 2 8.37
    7 5 2 8.21
    -7 5 -2 7.97
    8 -5 2 20.55
    -8 -5 -2 19.97
    8 5 2 20.54
    -8 5 -2 21.07
    -8 5 -2 21.24
    -9 -5 -2 4.43
    9 -5 2 3.53
    -9 5 -2 3.69
    9 5 2 3.81
    -9 5 -2 3.59
    10 -5 2 5.52
    -10 -5 -2 5.24
    -10 5 -2 6.36
    -10 5 -2 5.3
    10 -6 -2 2.97
    -10 6 2 2.96
    -10 6 2 3.59
    10 6 -2 3.29
    -9 -6 2 0.37
    9 -6 -2 0.1
    9 6 -2 0.18
    -9 6 2 0.11
    8 -6 -2 2.31
    8 -6 -2 2.33
    8 -6 -2 2.73
    -8 -6 2 2.17
    -8 -6 2 2.94
    -8 6 2 2.58
    8 6 -2 2.85
    -8 6 2 2.95
    8 6 -2 2.63
    -7 -6 2 6.79
    -7 -6 2 6.78
    -7 -6 2 7.33
    7 -6 -2 6.92
    7 -6 -2 6.35
    7 -6 -2 7
    -7 -6 2 6.99
    -7 6 2 6.6
    -7 6 2 6.45
    7 6 -2 6.82
    7 6 -2 7.09
    -7 6 2 7.29
    7 6 -2 7.03
    -7 6 2 7.14
    -6 -6 2 9.21
    6 -6 -2 9.5
    -6 -6 2 9.77
    -6 -6 2 9.62
    6 -6 -2 9.34
    6 -6 -2 9.94
    -6 -6 2 8.93
    6 -6 -2 8.77
    6 6 -2 9.62
    -6 6 2 10.06
    -6 6 2 8.71
    6 6 -2 9.22
    -6 6 2 9.54
    6 6 -2 9.88
    6 6 -2 9.67
    -6 6 2 9.97
    6 6 -2 9.65
    -5 -6 2 0.07
    -5 -6 2 0.05
    5 -6 -2 -0.09
    5 -6 -2 0
    5 -6 -2 0
    -5 -6 2 -0.01
    -5 -6 2 -0.11
    5 -6 -2 0.04
    5 6 -2 0.05
    5 6 -2 0.03
    -5 6 2 0.04
    5 6 -2 -0.04
    5 6 -2 0.03
    -5 6 2 -0.01
    5 6 -2 0.1
    -5 6 2 0.07
    -5 6 2 0.09
    5 6 -2 0.14
    4 -6 -2 3.76
    4 -6 -2 3.83
    4 -6 -2 4.01
    -4 -6 2 3.78
    4 -6 -2 3.8
    -4 -6 2 3.87
    -4 6 2 3.77
    4 6 -2 3.87
    -4 6 2 3.65
    4 6 -2 3.9
    -4 6 2 3.93
    4 6 -2 3.84
    4 6 -2 3.75
    -4 6 2 3.81
    -4 6 2 3.89
    4 6 -2 4.32
    4 6 -2 3.69
    3 -6 -2 6.68
    -3 -6 2 6.82
    3 -6 -2 6.46
    3 -6 -2 6.9
    -3 -6 2 6.59
    3 -6 -2 6.33
    3 -6 -2 6.51
    -3 -6 2 6.61
    -3 -6 2 6.98
    -3 6 2 6.61
    -3 6 2 6.59
    3 6 -2 6.48
    3 6 -2 6.74
    3 6 -2 6.79
    3 6 -2 6.82
    3 6 -2 6.86
    -3 6 2 6.52
    -3 6 2 6.62
    3 6 -2 6.87
    2 -6 -2 432.58
    -2 -6 2 426.83
    -2 -6 2 447.59
    2 -6 -2 423.66
    2 -6 -2 437.39
    2 -6 -2 430.41
    -2 -6 2 437.03
    -2 -6 2 414.51
    2 -6 -2 416.67
    -2 6 2 432.1
    2 6 -2 442.08
    2 6 -2 451.98
    2 6 -2 428.4
    -2 6 2 440.42
    2 6 -2 424.05
    -2 6 2 434.98
    2 6 -2 421.84
    -2 6 2 429.86
    1 -6 -2 0.03
    -1 -6 2 0.1
    -1 -6 2 0.08
    1 -6 -2 0.1
    1 -6 -2 0.06
    -1 -6 2 0.11
    -1 -6 2 0.13
    1 -6 -2 0.12
    -1 6 2 0.13
    1 6 -2 0.09
    -1 6 2 0.07
    1 6 -2 0.1
    -1 6 2 0.04
    1 6 -2 0.1
    -1 6 2 0.04
    1 6 -2 0.18
    -1 6 2 0.14
    1 6 -2 0.24
    0 -6 -2 2.21
    0 -6 2 2.1
    0 -6 -2 2.28
    0 -6 -2 2.26
    0 -6 2 2.21
    0 -6 -2 2.19
    0 -6 2 2.28
    0 -6 -2 2.19
    0 -6 2 2.22
    0 -6 2 2.25
    0 6 -2 2.25
    0 6 -2 2.15
    0 6 2 2.34
    0 6 2 2.13
    0 6 -2 2.15
    0 6 2 2.16
    0 6 -2 2.09
    0 6 2 2.22
    0 6 2 2.15
    -1 -6 -2 0.55
    -1 -6 -2 0.57
    -1 -6 -2 0.42
    1 -6 2 0.63
    -1 -6 -2 0.48
    1 -6 2 0.6
    -1 -6 -2 0.64
    1 -6 2 0.55
    -1 -6 -2 0.57
    1 -6 2 0.49
    1 -6 2 0.57
    1 -6 2 0.49
    1 6 2 0.63
    1 6 2 0.44
    -1 6 -2 0.65
    1 6 2 0.35
    1 6 2 0.68
    -1 6 -2 0.46
    -1 6 -2 0.57
    -2 -6 -2 20.38
    2 -6 2 20.84
    2 -6 2 20.32
    -2 -6 -2 20.79
    -2 -6 -2 21.99
    2 -6 2 20.56
    2 -6 2 21.75
    2 -6 2 21
    -2 -6 -2 20.29
    -2 6 -2 21.07
    2 6 2 20.68
    -2 6 -2 20.62
    2 6 2 21.24
    -2 6 -2 21.45
    2 6 2 20.51
    2 6 2 21.16
    -3 -6 -2 5.07
    3 -6 2 5.13
    3 -6 2 5.26
    3 -6 2 5.03
    -3 -6 -2 5.32
    3 -6 2 5.18
    3 -6 2 5.19
    -3 -6 -2 4.93
    3 6 2 5.18
    3 6 2 4.86
    -3 6 -2 5.15
    3 6 2 5.35
    -3 6 -2 4.98
    -3 6 -2 4.84
    -3 6 -2 5.11
    3 6 2 5.09
    3 6 2 4.94
    4 -6 2 0.17
    -4 -6 -2 0.17
    -4 -6 -2 0.01
    4 -6 2 0.19
    -4 -6 -2 0.01
    4 -6 2 -0.02
    4 -6 2 -0.03
    -4 -6 -2 0.06
    4 -6 2 0.03
    -4 6 -2 0.02
    -4 6 -2 0.04
    4 6 2 -0.02
    4 6 2 0.11
    4 6 2 0.01
    4 6 2 0.08
    4 6 2 -0.06
    4 6 2 0
    -4 6 -2 0.03
    -4 6 -2 0.1
    5 -6 2 8.05
    -5 -6 -2 8.1
    -5 -6 -2 7.98
    5 -6 2 7.72
    5 -6 2 7.71
    -5 -6 -2 7.97
    5 6 2 8.05
    5 6 2 7.4
    5 6 2 7.96
    -5 6 -2 7.76
    5 6 2 7.09
    -5 6 -2 7.69
    -5 6 -2 8.1
    -5 6 -2 7.97
    5 6 2 8.11
    -6 -6 -2 17.5
    6 -6 2 17.04
    6 -6 2 17.03
    -6 -6 -2 16.89
    6 -6 2 17.15
    -6 -6 -2 17.66
    -6 -6 -2 17.82
    -6 6 -2 17.38
    -6 6 -2 17.2
    -6 6 -2 16.91
    6 6 2 17.68
    6 6 2 17.42
    6 6 2 17.07
    6 6 2 17.23
    -6 6 -2 17.15
    -7 -6 -2 4.43
    7 -6 2 5.25
    7 -6 2 4.77
    -7 -6 -2 4.91
    -7 -6 -2 5.02
    7 -6 2 4.5
    -7 -6 -2 5.05
    -7 6 -2 4.4
    7 6 2 4.71
    7 6 2 4.87
    7 6 2 4.71
    -7 6 -2 5.21
    -7 6 -2 4.74
    7 6 2 4.97
    -7 6 -2 5.14
    8 -6 2 0.74
    -8 -6 -2 0.84
    8 6 2 0.92
    -8 6 -2 0.63
    -8 6 -2 0.87
    8 6 2 0.55
    9 -6 2 0.64
    -9 -6 -2 0.66
    -9 6 -2 0.45
    9 6 2 0.13
    -9 6 -2 0.78
    9 6 2 0.33
    -10 -6 -2 1.81
    10 -6 2 1.51
    -10 6 -2 1.61
    -10 6 -2 1.22
    10 6 2 2.05
    -10 7 2 7.17
    10 7 -2 7.7
    -10 7 2 8.8
    -9 -7 2 3.7
    9 -7 -2 5.08
    9 7 -2 4.18
    -9 7 2 3.4
    -9 7 2 3.62
    9 7 -2 3.99
    -8 -7 2 9.26
    8 -7 -2 9.19
    8 -7 -2 8.76
    -8 -7 2 8.66
    8 -7 -2 9.02
    8 7 -2 9.04
    -8 7 2 9.25
    8 7 -2 8.49
    -8 7 2 8.86
    8 7 -2 9.94
    7 -7 -2 0.55
    7 -7 -2 0.42
    -7 -7 2 0.12
    -7 -7 2 0.44
    7 -7 -2 0.35
    -7 -7 2 0.61
    7 7 -2 0.44
    7 7 -2 0.55
    -7 7 2 0.55
    -7 7 2 0.73
    -7 7 2 0.32
    7 7 -2 0.42
    7 7 -2 0.73
    -7 7 2 0.88
    6 -7 -2 59.28
    6 -7 -2 57.67
    -6 -7 2 57.13
    -6 -7 2 59.34
    6 -7 -2 61.86
    6 -7 -2 59.61
    -6 -7 2 61.02
    6 7 -2 59.91
    6 7 -2 60.08
    -6 7 2 60.89
    -6 7 2 61.29
    -6 7 2 59.38
    6 7 -2 59.91
    6 7 -2 60.66
    -6 7 2 58.49
    6 7 -2 60.71
    5 -7 -2 1.43
    -5 -7 2 1.32
    -5 -7 2 1.73
    5 -7 -2 1.5
    -5 -7 2 1.5
    -5 -7 2 1.5
    5 -7 -2 1.38
    5 -7 -2 1.47
    -5 7 2 1.49
    5 7 -2 1.35
    -5 7 2 1.52
    5 7 -2 1.62
    -5 7 2 1.4
    -5 7 2 1.64
    5 7 -2 1.46
    5 7 -2 1.6
    5 7 -2 1.19
    5 7 -2 1.48
    4 -7 -2 46.39
    -4 -7 2 44.93
    -4 -7 2 45.4
    -4 -7 2 45.7
    4 -7 -2 45.81
    4 -7 -2 43.73
    4 -7 -2 44.75
    -4 -7 2 45.07
    4 -7 -2 45.51
    4 7 -2 45.03
    4 7 -2 44.97
    4 7 -2 45.2
    -4 7 2 44.91
    -4 7 2 44.47
    -4 7 2 44.72
    -4 7 2 45.07
    -4 7 2 44.45
    -3 -7 2 13.31
    -3 -7 2 13.53
    3 -7 -2 13.21
    3 -7 -2 12.41
    -3 -7 2 13.48
    3 -7 -2 13.04
    3 -7 -2 13.64
    3 -7 -2 13.01
    -3 -7 2 12.91
    3 7 -2 13.56
    3 7 -2 13.29
    3 7 -2 13.03
    3 7 -2 13.41
    3 7 -2 13.16
    -3 7 2 13.71
    -3 7 2 13.38
    -3 7 2 13.31
    -3 7 2 13.6
    -3 7 2 13.4
    2 -7 -2 93.3
    -2 -7 2 93.63
    -2 -7 2 92.21
    2 -7 -2 92.48
    -2 -7 2 95.1
    2 -7 -2 91.49
    -2 -7 2 95.06
    2 -7 -2 92.46
    -2 7 2 89
    2 7 -2 94.39
    -2 7 2 92.51
    2 7 -2 94.35
    -2 7 2 95.07
    2 7 -2 93.42
    -2 7 2 92.84
    -2 7 2 96.31
    2 7 -2 92.95
    2 7 -2 92.46
    -1 -7 2 55.1
    -1 -7 2 55.82
    1 -7 -2 53.81
    1 -7 -2 55.97
    -1 -7 2 56.79
    1 -7 -2 55.24
    -1 -7 2 54.21
    -1 -7 2 55.14
    1 -7 -2 54.8
    1 7 -2 55.53
    -1 7 2 54.87
    -1 7 2 56.59
    -1 7 2 54.25
    1 7 -2 53.98
    1 7 -2 52.96
    -1 7 2 54.46
    1 7 -2 53.85
    -1 7 2 54.66
    0 -7 -2 59.26
    0 -7 2 58.53
    0 -7 -2 59.03
    0 -7 -2 59.5
    0 -7 2 60.92
    0 -7 2 60.62
    0 -7 2 57.09
    0 -7 -2 58.78
    0 -7 2 57.69
    0 -7 -2 58.88
    0 7 -2 56.56
    0 7 2 57.6
    0 7 2 59.01
    0 7 -2 58.3
    0 7 2 59.29
    0 7 -2 59.4
    0 7 -2 60.29
    1 -7 2 3.15
    1 -7 2 3.17
    1 -7 2 3.27
    -1 -7 -2 3.43
    1 -7 2 3.33
    -1 -7 -2 3.24
    -1 -7 -2 3.44
    1 -7 2 3.38
    1 -7 2 3.37
    -1 -7 -2 3.29
    -1 -7 -2 3.34
    -1 -7 -2 3.48
    1 7 2 3.36
    -1 7 -2 3.56
    -1 7 -2 3.34
    1 7 2 3.14
    1 7 2 3.45
    1 7 2 3.43
    -1 7 -2 3.26
    -1 7 -2 3.59
    -2 -7 -2 50.11
    -2 -7 -2 51.9
    -2 -7 -2 50.53
    2 -7 2 52.1
    2 -7 2 50.47
    -2 -7 -2 51.55
    2 -7 2 50.59
    2 -7 2 52.54
    2 -7 2 51.09
    -2 7 -2 51.31
    2 7 2 51.57
    -2 7 -2 49.95
    2 7 2 52.24
    2 7 2 51.85
    2 7 2 51.62
    -2 7 -2 52.57
    -2 7 -2 51.91
    3 -7 2 51.4
    3 -7 2 51.29
    3 -7 2 48.89
    3 -7 2 51.66
    -3 -7 -2 52.57
    -3 -7 -2 51.53
    3 -7 2 52.44
    -3 -7 -2 51
    3 7 2 51.54
    -3 7 -2 52.47
    -3 7 -2 51.21
    -3 7 -2 50.61
    -3 7 -2 53.06
    3 7 2 53.37
    -3 7 -2 53.07
    3 7 2 51.42
    3 7 2 52.23
    3 7 2 52.13
    -4 -7 -2 36.79
    -4 -7 -2 37.55
    -4 -7 -2 37.3
    4 -7 2 36.14
    -4 -7 -2 37.04
    4 -7 2 35.94
    4 -7 2 36.44
    4 -7 2 36.31
    4 -7 2 34.34
    4 7 2 37.99
    4 7 2 36.22
    4 7 2 36.85
    4 7 2 37.43
    -4 7 -2 36.73
    -4 7 -2 34.67
    -4 7 -2 36.85
    -4 7 -2 36.73
    -4 7 -2 35.71
    4 7 2 36.35
    4 7 2 36.88
    -5 -7 -2 30.9
    -5 -7 -2 29.43
    5 -7 2 30.16
    5 -7 2 30.75
    -5 -7 -2 30.66
    5 -7 2 30.31
    -5 -7 -2 30.31
    -5 7 -2 30.67
    5 7 2 29.82
    -5 7 -2 31.2
    -5 7 -2 29.93
    5 7 2 29.78
    5 7 2 28.4
    5 7 2 30.78
    -5 7 -2 29.71
    5 7 2 30.25
    6 -7 2 3.7
    6 -7 2 3.99
    6 -7 2 3.62
    -6 -7 -2 4.16
    -6 -7 -2 3.94
    -6 -7 -2 3.63
    -6 -7 -2 4.05
    -6 7 -2 3.66
    6 7 2 3.6
    6 7 2 4.01
    -6 7 -2 3.8
    6 7 2 3.96
    6 7 2 3.63
    -6 7 -2 3.87
    -6 7 -2 3.97
    -7 -7 -2 1.82
    -7 -7 -2 1.7
    -7 -7 -2 1.49
    7 -7 2 1.78
    -7 -7 -2 0.89
    7 -7 2 2.09
    7 -7 2 1.58
    7 7 2 1.8
    7 7 2 1.67
    -7 7 -2 1.85
    7 7 2 2.36
    7 7 2 1.45
    -7 7 -2 1.8
    -7 7 -2 1.66
    -8 -7 -2 12.06
    8 -7 2 11.77
    -8 7 -2 11.35
    8 7 2 12.3
    8 7 2 11.9
    -8 7 -2 12.43
    -9 -7 -2 0.97
    9 -7 2 0.82
    -9 7 -2 1.29
    9 7 2 1.46
    -9 7 -2 0.85
    -10 -7 -2 1.82
    10 -7 2 1.56
    10 7 2 1.99
    -10 7 -2 2.34
    -9 -8 2 1.87
    9 -8 -2 1.62
    -9 8 2 1.07
    9 8 -2 1.67
    -9 8 2 1.85
    -8 -8 2 3.96
    8 -8 -2 4.74
    -8 -8 2 4.84
    8 -8 -2 3.9
    -8 8 2 4.49
    8 8 -2 3.88
    8 8 -2 4.15
    -8 8 2 4.09
    8 8 -2 4.09
    -7 -8 2 2.96
    7 -8 -2 3.23
    -7 -8 2 3.04
    7 -8 -2 2.89
    7 -8 -2 3.07
    7 8 -2 2.76
    -7 8 2 2.52
    7 8 -2 3.38
    -7 8 2 3.09
    7 8 -2 2.67
    -7 8 2 2.47
    -6 -8 2 4.31
    -6 -8 2 4.07
    6 -8 -2 4.56
    6 -8 -2 4.18
    6 -8 -2 4.51
    -6 -8 2 4.33
    6 8 -2 4.12
    -6 8 2 4.31
    6 8 -2 5.01
    6 8 -2 4.45
    6 8 -2 4.46
    -6 8 2 3.93
    -6 8 2 3.87
    6 8 -2 4.28
    -6 8 2 4.21
    -5 -8 2 8.03
    -5 -8 2 7.82
    -5 -8 2 7.75
    5 -8 -2 8.5
    5 -8 -2 7.59
    5 -8 -2 7.87
    5 -8 -2 7.54
    -5 -8 2 7.64
    -5 8 2 7.53
    5 8 -2 7.81
    -5 8 2 7.99
    5 8 -2 8.12
    -5 8 2 7.8
    5 8 -2 7.98
    5 8 -2 7.71
    5 8 -2 6.99
    5 8 -2 7.95
    -5 8 2 8.36
    4 -8 -2 9.46
    4 -8 -2 9.74
    -4 -8 2 9.14
    -4 -8 2 9.11
    -4 -8 2 9.41
    4 -8 -2 9.6
    4 -8 -2 9.47
    -4 -8 2 9.18
    -4 8 2 9.8
    4 8 -2 9.75
    -4 8 2 9.29
    4 8 -2 9.61
    4 8 -2 9.34
    -4 8 2 8.32
    4 8 -2 9.14
    4 8 -2 9.84
    -4 8 2 8.93
    -4 8 2 9.88
    4 8 -2 9.11
    3 -8 -2 2.24
    3 -8 -2 2.2
    3 -8 -2 2.26
    -3 -8 2 2.26
    -3 -8 2 2.21
    3 -8 -2 2.1
    -3 -8 2 2.26
    -3 -8 2 2.49
    3 -8 -2 2.29
    3 8 -2 2.3
    -3 8 2 2.31
    3 8 -2 2.14
    3 8 -2 2.29
    -3 8 2 2.05
    -3 8 2 2.43
    -3 8 2 1.92
    3 8 -2 2.17
    3 8 -2 2.55
    -3 8 2 2.24
    -2 -8 2 0.01
    -2 -8 2 0.06
    2 -8 -2 0.08
    2 -8 -2 0.16
    -2 -8 2 0.05
    -2 -8 2 0.1
    -2 -8 2 0.13
    2 -8 -2 0.04
    2 -8 -2 0.06
    2 -8 -2 0.15
    2 8 -2 0.12
    2 8 -2 0.01
    2 8 -2 -0.08
    -2 8 2 0.12
    -2 8 2 0.13
    -2 8 2 0.22
    -2 8 2 0.06
    2 8 -2 0.07
    2 8 -2 0.04
    -2 8 2 0.12
    1 -8 -2 3.77
    -1 -8 2 4
    -1 -8 2 3.6
    1 -8 -2 3.55
    -1 -8 2 3.88
    1 -8 -2 4.02
    1 -8 -2 3.77
    -1 -8 2 3.93
    1 8 -2 3.94
    1 8 -2 3.55
    -1 8 2 3.91
    -1 8 2 3.69
    -1 8 2 3.62
    -1 8 2 3.89
    1 8 -2 3.9
    1 8 -2 3.76
    0 -8 2 1.14
    0 -8 -2 1.2
    0 -8 2 1.09
    0 -8 2 1.16
    0 -8 2 1.13
    0 -8 -2 1.32
    0 -8 -2 1.21
    0 -8 -2 1.2
    0 -8 2 1.11
    0 -8 2 1.08
    0 8 2 1.07
    0 8 2 1.24
    0 8 -2 1.15
    0 8 -2 1.08
    0 8 2 1.29
    0 8 2 1.39
    0 8 -2 1.15
    0 8 -2 1.08
    0 8 2 1.23
    1 -8 2 9.43
    -1 -8 -2 9.28
    1 -8 2 9.66
    -1 -8 -2 9.45
    1 -8 2 9.36
    -1 -8 -2 8.25
    -1 -8 -2 10.11
    -1 -8 -2 9.69
    1 -8 2 9.28
    1 -8 2 9.97
    -1 -8 -2 9.51
    1 -8 2 9.92
    1 8 2 9.93
    1 8 2 9.81
    -1 8 -2 9.87
    -1 8 -2 9.42
    -1 8 -2 9.49
    -1 8 -2 9.88
    1 8 2 9.34
    1 8 2 9.92
    -2 -8 -2 20.12
    2 -8 2 19.74
    -2 -8 -2 20.75
    2 -8 2 19.8
    -2 -8 -2 20.28
    -2 -8 -2 20.84
    2 -8 2 19.98
    2 -8 2 19.27
    2 -8 2 19.73
    -2 8 -2 20.58
    -2 8 -2 19.59
    -2 8 -2 20.51
    2 8 2 19.78
    2 8 2 20.36
    -2 8 -2 20.59
    2 8 2 19.81
    2 8 2 19.56
    3 -8 2 0.98
    -3 -8 -2 1.03
    -3 -8 -2 1.14
    -3 -8 -2 0.94
    3 -8 2 1.13
    3 -8 2 0.69
    3 -8 2 1.02
    3 -8 2 0.8
    3 8 2 1.3
    -3 8 -2 1.09
    -3 8 -2 0.83
    -3 8 -2 0.96
    3 8 2 1.1
    3 8 2 0.88
    3 8 2 1
    -3 8 -2 0.86
    -3 8 -2 1.16
    4 -8 2 0.14
    -4 -8 -2 0.19
    -4 -8 -2 -0.01
    -4 -8 -2 0.1
    4 -8 2 0.08
    4 -8 2 -0.01
    4 8 2 0.11
    4 8 2 0.09
    4 8 2 -0.16
    -4 8 -2 -0.03
    -4 8 -2 0.04
    -4 8 -2 0.1
    -4 8 -2 0
    4 8 2 -0.15
    5 -8 2 0.02
    -5 -8 -2 0.23
    -5 -8 -2 0.19
    5 -8 2 0.17
    -5 -8 -2 0.26
    5 -8 2 0.02
    5 8 2 0.18
    -5 8 -2 0.17
    -5 8 -2 0.12
    5 8 2 0.15
    -5 8 -2 0.12
    -5 8 -2 0.37
    5 8 2 0.18
    5 8 2 0.09
    -6 -8 -2 2.75
    6 -8 2 1.75
    -6 -8 -2 2.67
    -6 -8 -2 2.9
    6 -8 2 2.33
    6 -8 2 2.93
    -6 -8 -2 2.73
    -6 8 -2 2.62
    6 8 2 2.57
    6 8 2 2.26
    -6 8 -2 2.45
    -6 8 -2 2.87
    -6 8 -2 2.44
    6 8 2 2.87
    6 8 2 2.49
    7 -8 2 3.4
    -7 -8 -2 3.05
    -7 -8 -2 3.09
    7 -8 2 3.04
    7 8 2 3.04
    -7 8 -2 3.43
    7 8 2 3.43
    -7 8 -2 3.78
    7 8 2 2.25
    8 -8 2 5.02
    -8 -8 -2 5.04
    -8 8 -2 5.16
    8 8 2 5.88
    -8 8 -2 5.48
    8 8 2 5.73
    9 -8 2 0.08
    -9 -8 -2 -0.2
    -9 8 -2 0.58
    -9 8 -2 -0.17
    9 8 2 0.44
    9 -9 -2 3.69
    9 9 -2 3.01
    -9 9 2 2.71
    -9 9 2 2.46
    -8 -9 2 32.31
    8 -9 -2 32.3
    8 -9 -2 31.72
    -8 -9 2 32.6
    -8 9 2 32.22
    -8 9 2 32.2
    8 9 -2 31.58
    -7 -9 2 12.08
    7 -9 -2 12.59
    -7 -9 2 12.63
    7 -9 -2 13.01
    7 -9 -2 12.37
    7 9 -2 12.62
    -7 9 2 12.5
    7 9 -2 12.54
    7 9 -2 12.37
    -7 9 2 11.76
    6 -9 -2 8.69
    -6 -9 2 8.79
    6 -9 -2 8.88
    -6 -9 2 9.02
    6 -9 -2 8.6
    6 9 -2 6.87
    -6 9 2 8.53
    -6 9 2 8.18
    6 9 -2 8.83
    6 9 -2 9.06
    -6 9 2 8.7
    6 9 -2 8.8
    6 9 -2 8.87
    -5 -9 2 0.25
    5 -9 -2 0.16
    -5 -9 2 0.27
    -5 -9 2 0.11
    5 -9 -2 0.16
    5 -9 -2 0.02
    -5 -9 2 -0.03
    5 -9 -2 0.16
    -5 9 2 0.07
    5 9 -2 0.17
    5 9 -2 0.2
    -5 9 2 0.15
    5 9 -2 0.12
    -5 9 2 -0.1
    5 9 -2 0.29
    5 9 -2 0.15
    4 -9 -2 2.7
    -4 -9 2 2.33
    4 -9 -2 2.31
    4 -9 -2 2.32
    4 -9 -2 2.1
    -4 -9 2 2.62
    -4 -9 2 2.11
    -4 -9 2 2.13
    4 9 -2 2.14
    4 9 -2 2.48
    -4 9 2 2.7
    -4 9 2 2.48
    -4 9 2 2.46
    4 9 -2 2.45
    4 9 -2 2.44
    4 9 -2 2.55
    -4 9 2 2.37
    -3 -9 2 0.41
    3 -9 -2 0.26
    3 -9 -2 0.47
    -3 -9 2 0.62
    -3 -9 2 0.4
    3 -9 -2 0.65
    -3 -9 2 0.4
    3 -9 -2 0.78
    -3 9 2 0.51
    -3 9 2 0.74
    3 9 -2 0.63
    3 9 -2 0.62
    -3 9 2 0.42
    3 9 -2 0.64
    3 9 -2 0.53
    3 9 -2 0.67
    3 9 -2 0.58
    -3 9 2 0.9
    -3 9 2 0.21
    -2 -9 2 42.26
    -2 -9 2 42.22
    2 -9 -2 42.83
    2 -9 -2 42.16
    2 -9 -2 43.51
    2 -9 -2 42.81
    -2 -9 2 42.62
    2 -9 -2 42.53
    -2 -9 2 42.35
    -2 -9 2 43.48
    -2 9 2 42.1
    2 9 -2 42.74
    -2 9 2 43.26
    -2 9 2 42.7
    2 9 -2 42.53
    -2 9 2 41.13
    -2 9 2 39.74
    2 9 -2 41.18
    2 9 -2 41.66
    2 9 -2 41.83
    1 -9 -2 5.95
    1 -9 -2 5.4
    -1 -9 2 6.17
    -1 -9 2 6.37
    -1 -9 2 6.08
    1 -9 -2 6.03
    -1 -9 2 6.1
    1 -9 -2 5.94
    1 -9 -2 5.74
    -1 -9 2 5.95
    -1 9 2 5.59
    1 9 -2 5.96
    -1 9 2 5.57
    -1 9 2 6
    1 9 -2 6.09
    1 9 -2 5.78
    -1 9 2 5.78
    0 -9 -2 108.53
    0 -9 -2 113.52
    0 -9 2 109.69
    0 -9 2 110.51
    0 -9 2 109.78
    0 -9 -2 111.29
    0 -9 2 109.6
    0 -9 2 111.92
    0 -9 2 107.31
    0 -9 -2 110.7
    0 9 -2 109.47
    0 9 2 108.66
    0 9 2 106.78
    0 9 2 108.97
    0 9 -2 108.26
    0 9 2 109.84
    0 9 -2 103.89
    0 9 -2 108.52
    -1 -9 -2 23.46
    -1 -9 -2 22.65
    1 -9 2 22.39
    1 -9 2 22.57
    -1 -9 -2 22.94
    1 -9 2 22.33
    -1 -9 -2 22.28
    1 -9 2 22.82
    -1 -9 -2 22.55
    -1 -9 -2 22.42
    1 -9 2 22.28
    1 -9 2 23.15
    -1 9 -2 22.59
    -1 9 -2 21.55
    1 9 2 22.59
    1 9 2 23.1
    1 9 2 22.57
    -1 9 -2 21.73
    1 9 2 22.48
    -1 9 -2 21.98
    2 -9 2 42.33
    -2 -9 -2 42.03
    2 -9 2 42.28
    -2 -9 -2 41.41
    2 -9 2 42.93
    -2 -9 -2 42.87
    -2 -9 -2 42.86
    -2 -9 -2 43.51
    2 -9 2 40.83
    2 9 2 42.2
    2 9 2 43.14
    -2 9 -2 42.94
    -2 9 -2 42.68
    2 9 2 43.28
    -2 9 -2 42.6
    -2 9 -2 42.77
    2 9 2 42.8
    3 -9 2 0.09
    -3 -9 -2 0.01
    -3 -9 -2 0.01
    3 -9 2 0.03
    3 -9 2 -0.09
    3 -9 2 0.03
    -3 -9 -2 0.14
    3 9 2 0.13
    3 9 2 0.03
    3 9 2 0.07
    -3 9 -2 0.05
    -3 9 -2 0.13
    -3 9 -2 0.03
    3 9 2 0.01
    -3 9 -2 0.11
    4 -9 2 0.04
    -4 -9 -2 -0.04
    -4 -9 -2 0.21
    4 -9 2 0.02
    4 -9 2 0.05
    -4 -9 -2 -0.06
    -4 9 -2 -0.14
    4 9 2 0.09
    4 9 2 -0.05
    -4 9 -2 -0.17
    4 9 2 -0.01
    -4 9 -2 0.15
    4 9 2 0.08
    -4 9 -2 0.04
    5 -9 2 4.18
    -5 -9 -2 4.29
    5 -9 2 4.29
    -5 -9 -2 4.24
    -5 -9 -2 4.66
    5 -9 2 4.13
    -5 9 -2 4.04
    -5 9 -2 4.38
    5 9 2 4.42
    -5 9 -2 3.9
    -5 9 -2 4.34
    5 9 2 4.38
    5 9 2 4.07
    6 -9 2 37.08
    6 -9 2 36.26
    -6 -9 -2 37.37
    -6 -9 -2 36.71
    -6 -9 -2 38.69
    6 -9 2 36.71
    6 9 2 34.96
    -6 9 -2 36.96
    6 9 2 37.81
    -6 9 -2 36.92
    6 9 2 37.13
    -6 9 -2 37.29
    -6 9 -2 35.44
    7 -9 2 6.93
    7 -9 2 6.9
    -7 -9 -2 7.08
    -7 -9 -2 6.9
    7 9 2 6.62
    -7 9 -2 6.68
    -7 9 -2 7.43
    -8 -9 -2 2.8
    8 -9 2 2.84
    -8 9 -2 2.54
    8 9 2 2.67
    -8 9 -2 2.66
    9 -9 2 2.7
    -9 -9 -2 2.67
    -9 9 -2 2.6
    -9 9 -2 2.87
    9 9 2 2.72
    9 -10 -2 0.19
    -9 10 2 -0.26
    -9 10 2 -0.46
    8 -10 -2 0.64
    8 -10 -2 0.56
    -8 -10 2 0.38
    -8 -10 2 0.45
    8 10 -2 0.63
    -8 10 2 0.66
    -8 10 2 0.55
    -7 -10 2 16.02
    -7 -10 2 16
    7 -10 -2 15.39
    7 -10 -2 16.66
    7 -10 -2 15.79
    7 10 -2 16.33
    -7 10 2 15.33
    7 10 -2 15.3
    7 10 -2 14.89
    -7 10 2 15.33
    -6 -10 2 0.06
    6 -10 -2 -0.01
    6 -10 -2 -0.02
    6 -10 -2 0.02
    -6 -10 2 0.01
    6 10 -2 -0.06
    6 10 -2 -0.19
    -6 10 2 -0.05
    -6 10 2 -0.05
    6 10 -2 0.11
    -5 -10 2 0.17
    5 -10 -2 0.12
    5 -10 -2 0.31
    -5 -10 2 0.21
    5 -10 -2 0.31
    -5 -10 2 0.27
    5 10 -2 0.24
    5 10 -2 -0.02
    5 10 -2 0.26
    -5 10 2 0.26
    -5 10 2 0.22
    5 10 -2 0.28
    5 10 -2 0.37
    -4 -10 2 2.55
    4 -10 -2 2.49
    4 -10 -2 1.85
    -4 -10 2 2.51
    4 -10 -2 2.64
    -4 -10 2 2.42
    4 -10 -2 2.03
    4 10 -2 2.55
    -4 10 2 1.94
    4 10 -2 2.27
    4 10 -2 2.5
    4 10 -2 2.54
    -4 10 2 2.13
    -4 10 2 2.87
    4 10 -2 2.36
    -3 -10 2 14.92
    -3 -10 2 14.34
    3 -10 -2 15.91
    -3 -10 2 15.07
    3 -10 -2 16.29
    3 -10 -2 15.31
    3 -10 -2 15.06
    -3 -10 2 15.39
    -3 10 2 15.79
    -3 10 2 14.76
    3 10 -2 15.51
    3 10 -2 16
    -3 10 2 15.01
    3 10 -2 15.39
    3 10 -2 15.75
    3 10 -2 15.15
    -3 10 2 15.99
    -2 -10 2 3.99
    -2 -10 2 3.58
    -2 -10 2 3.67
    -2 -10 2 3.43
    2 -10 -2 3.79
    -2 -10 2 4.2
    2 -10 -2 3.55
    2 -10 -2 3.82
    2 -10 -2 3.75
    2 10 -2 3.58
    -2 10 2 3.86
    2 10 -2 3.58
    -2 10 2 4.83
    -2 10 2 3.94
    -2 10 2 3.87
    2 10 -2 3.72
    1 -10 -2 19
    1 -10 -2 19
    1 -10 -2 19.28
    -1 -10 2 18.23
    1 -10 -2 18.48
    1 -10 -2 19.24
    -1 -10 2 18.2
    -1 -10 2 18.77
    -1 -10 2 19.21
    -1 -10 2 18.87
    -1 -10 2 18.53
    -1 10 2 19.42
    -1 10 2 18.42
    1 10 -2 19.58
    1 10 -2 19.18
    -1 10 2 18.78
    -1 10 2 18.77
    1 10 -2 18.54
    0 -10 2 4.86
    0 -10 2 5.08
    0 -10 -2 4.94
    0 -10 2 4.96
    0 -10 2 5.18
    0 -10 -2 4.61
    0 -10 2 4.95
    0 -10 -2 4.87
    0 -10 -2 4.85
    0 -10 -2 5.16
    0 -10 2 5.48
    0 10 2 4.78
    0 10 -2 5.05
    0 10 2 4.86
    0 10 -2 4.98
    0 10 -2 5.03
    -1 -10 -2 1
    -1 -10 -2 0.67
    -1 -10 -2 1.11
    1 -10 2 0.75
    1 -10 2 0.79
    -1 -10 -2 0.84
    1 -10 2 0.82
    -1 -10 -2 0.94
    -1 -10 -2 0.91
    1 -10 2 0.76
    1 -10 2 0.92
    1 -10 2 1.2
    -1 10 -2 0.6
    -1 10 -2 0.81
    1 10 2 0.95
    1 10 2 0.88
    -1 10 -2 1.15
    1 10 2 0.87
    -1 10 -2 1.06
    2 -10 2 4.08
    2 -10 2 3.58
    -2 -10 -2 4.2
    2 -10 2 4.19
    2 -10 2 4.2
    -2 -10 -2 3.67
    2 -10 2 4.08
    -2 -10 -2 3.72
    -2 -10 -2 3.77
    -2 -10 -2 3.98
    -2 -10 -2 3.35
    2 10 2 3.9
    -2 10 -2 3.88
    2 10 2 4.14
    -2 10 -2 4.2
    -2 10 -2 3.8
    -2 10 -2 3.98
    2 10 2 3.51
    3 -10 2 2.13
    -3 -10 -2 2
    -3 -10 -2 2.08
    3 -10 2 1.84
    -3 -10 -2 2.19
    3 -10 2 2.25
    -3 10 -2 2.27
    3 10 2 1.91
    -3 10 -2 1.99
    3 10 2 1.94
    -3 10 -2 1.94
    3 10 2 2.09
    -3 10 -2 2.1
    4 -10 2 0.9
    -4 -10 -2 1.1
    4 -10 2 0.85
    -4 -10 -2 0.7
    -4 -10 -2 0.67
    4 -10 2 0.86
    -4 10 -2 0.62
    -4 10 -2 1.12
    -4 10 -2 0.77
    4 10 2 0.91
    -4 10 -2 0.87
    4 10 2 0.58
    -5 -10 -2 7.71
    5 -10 2 8.38
    -5 -10 -2 8.71
    5 -10 2 8.06
    -5 -10 -2 7.91
    -5 10 -2 8.32
    5 10 2 7.97
    5 10 2 8.1
    -5 10 -2 8.54
    -5 10 -2 7.26
    -5 10 -2 7.98
    6 -10 2 -0.16
    -6 -10 -2 -0.06
    -6 -10 -2 -0.07
    6 -10 2 0.03
    6 10 2 0.3
    -6 10 -2 -0.24
    -6 10 -2 0.17
    -6 10 -2 0.03
    -7 -10 -2 1.01
    7 -10 2 1.05
    -7 -10 -2 0.73
    7 -10 2 0.42
    -7 10 -2 0.79
    7 10 2 1.08
    -7 10 -2 0.65
    8 -10 2 2.03
    -8 -10 -2 2.39
    -8 10 -2 1.84
    -8 10 -2 2.31
    8 10 2 2.53
    -9 -10 -2 0.15
    9 -10 2 0.26
    -9 10 -2 0.17
    9 10 2 -0.05
    -9 10 -2 -0.51
    -8 -11 2 6.47
    8 -11 -2 5.43
    -8 11 2 5.98
    -8 11 2 6.66
    8 11 -2 6.41
    -7 -11 2 2.8
    7 -11 -2 1.99
    7 -11 -2 2.82
    -7 -11 2 3.15
    -7 11 2 2.71
    7 11 -2 2.84
    -7 11 2 1.89
    7 11 -2 1.75
    6 -11 -2 -0.03
    -6 -11 2 0.2
    6 -11 -2 -0.14
    -6 -11 2 0.03
    6 -11 -2 0.13
    6 11 -2 0.09
    6 11 -2 0.05
    -6 11 2 0.08
    -6 11 2 -0.03
    6 11 -2 -0.17
    5 -11 -2 2.42
    5 -11 -2 1.82
    5 -11 -2 2.16
    -5 -11 2 2.13
    -5 -11 2 2.25
    5 11 -2 2.19
    -5 11 2 1.52
    5 11 -2 2
    -5 11 2 1.38
    5 11 -2 2.4
    5 11 -2 2.05
    -5 11 2 2.33
    5 11 -2 2.43
    4 -11 -2 2.1
    -4 -11 2 2.09
    -4 -11 2 2.36
    -4 -11 2 2.49
    4 -11 -2 2.66
    4 -11 -2 2.49
    4 -11 -2 1.91
    -4 11 2 2.67
    4 11 -2 2.51
    4 11 -2 2.56
    4 11 -2 2.29
    4 11 -2 2.64
    -4 11 2 2.66
    4 11 -2 2.4
    -4 11 2 2.1
    3 -11 -2 0.37
    -3 -11 2 0.22
    3 -11 -2 0.34
    3 -11 -2 0.1
    -3 -11 2 0.32
    -3 -11 2 0.41
    3 -11 -2 0.67
    -3 11 2 0.12
    -3 11 2 0.42
    3 11 -2 0.5
    3 11 -2 0.3
    3 11 -2 0.34
    -3 11 2 0.49
    -2 -11 2 26.97
    -2 -11 2 28.18
    2 -11 -2 27.94
    2 -11 -2 29.18
    -2 -11 2 28.22
    2 -11 -2 28.65
    2 -11 -2 29.43
    -2 -11 2 28.97
    -2 -11 2 29.01
    2 11 -2 29.69
    2 11 -2 28.23
    -2 11 2 28.02
    -2 11 2 28.49
    -2 11 2 28.53
    -2 11 2 28.47
    2 11 -2 28.79
    -1 -11 2 21.27
    -1 -11 2 20.63
    -1 -11 2 20.22
    1 -11 -2 21.55
    -1 -11 2 21.22
    1 -11 -2 20.67
    -1 -11 2 21.18
    1 -11 -2 20.97
    -1 -11 2 20.49
    1 -11 -2 21.86
    1 11 -2 20.11
    -1 11 2 20.58
    -1 11 2 20.61
    1 11 -2 21.15
    1 11 -2 19.77
    -1 11 2 20.73
    0 -11 -2 29.7
    0 -11 2 30.04
    0 -11 2 28.55
    0 -11 -2 31.16
    0 -11 2 29.86
    0 -11 2 31.91
    0 -11 2 29.81
    0 -11 -2 30.29
    0 -11 2 30.14
    0 -11 -2 30.45
    0 -11 -2 29.62
    0 11 -2 30.06
    0 11 -2 29.83
    0 11 -2 30
    0 11 2 29.27
    0 11 2 29.46
    0 11 2 30.03
    1 -11 2 14.69
    1 -11 2 16.81
    -1 -11 -2 14.4
    -1 -11 -2 15.54
    -1 -11 -2 14.91
    1 -11 2 15.19
    1 -11 2 15.14
    1 -11 2 15.47
    -1 -11 -2 15.02
    -1 11 -2 15.06
    1 11 2 14.31
    1 11 2 15.53
    1 11 2 14.85
    -1 11 -2 16.04
    -1 11 -2 14.41
    2 -11 2 0.04
    -2 -11 -2 0.13
    -2 -11 -2 0.13
    -2 -11 -2 0
    2 -11 2 0.23
    -2 -11 -2 0.05
    -2 -11 -2 0.06
    2 -11 2 0.16
    2 -11 2 -0.01
    2 11 2 0.06
    -2 11 -2 0.11
    2 11 2 -0.04
    -2 11 -2 0.16
    -2 11 -2 0.09
    2 11 2 0.09
    3 -11 2 43.95
    -3 -11 -2 44.48
    -3 -11 -2 45.61
    -3 -11 -2 45.71
    3 -11 2 42.69
    3 -11 2 45.47
    3 11 2 44.19
    -3 11 -2 41.91
    -3 11 -2 44.9
    3 11 2 45.5
    -3 11 -2 44.84
    -4 -11 -2 2.04
    4 -11 2 2.17
    4 -11 2 2.58
    -4 -11 -2 2.33
    4 -11 2 2.58
    -4 -11 -2 2.38
    4 11 2 2.02
    -4 11 -2 2.31
    -4 11 -2 2.26
    -4 11 -2 2.1
    4 11 2 2.08
    5 -11 2 21.37
    -5 -11 -2 21.89
    5 -11 2 20.36
    5 -11 2 21.48
    -5 -11 -2 20.86
    5 11 2 20.87
    -5 11 -2 20.73
    5 11 2 20.9
    -5 11 -2 21.79
    -6 -11 -2 0.17
    6 -11 2 0.07
    -6 -11 -2 0.18
    6 -11 2 0.28
    -6 11 -2 0.42
    -6 11 -2 0.57
    6 11 2 0.45
    -7 -11 -2 23.85
    -7 -11 -2 23.16
    7 -11 2 23.03
    7 -11 2 23.18
    7 11 2 23.33
    -7 11 -2 22.33
    -7 11 -2 24.12
    -8 -11 -2 21.32
    8 -11 2 19.27
    8 11 2 20.62
    -8 11 -2 21.71
    -8 11 -2 21.04
    8 -12 -2 0.56
    -8 -12 2 0.58
    -8 12 2 0.6
    -8 12 2 0.58
    7 -12 -2 -0.24
    7 -12 -2 0.08
    -7 -12 2 -0.03
    -7 12 2 -0.26
    -7 12 2 -0.08
    7 12 -2 0.37
    -6 -12 2 2.57
    6 -12 -2 2.69
    -6 -12 2 2.79
    6 -12 -2 3
    6 -12 -2 2.69
    -6 12 2 2.94
    6 12 -2 2.93
    -6 12 2 3.18
    6 12 -2 2.99
    -5 -12 2 5.33
    -5 -12 2 4.74
    5 -12 -2 5.26
    5 -12 -2 4.93
    5 12 -2 5.25
    5 12 -2 5.08
    -5 12 2 5.34
    -5 12 2 5.08
    5 12 -2 4.82
    -4 -12 2 -0.21
    4 -12 -2 -0.2
    4 -12 -2 0.05
    4 -12 -2 -0.14
    -4 12 2 0.12
    4 12 -2 0.11
    4 12 -2 0.12
    4 12 -2 0.14
    -4 12 2 0
    -4 12 2 0.07
    4 12 -2 -0.01
    3 -12 -2 18.02
    -3 -12 2 18.95
    3 -12 -2 19.42
    -3 -12 2 18.26
    3 -12 -2 18.31
    3 -12 -2 19.23
    -3 -12 2 16.94
    -3 12 2 18.33
    3 12 -2 18.49
    -3 12 2 17.47
    -3 12 2 18.85
    3 12 -2 19.59
    3 12 -2 18.73
    2 -12 -2 8.73
    2 -12 -2 8.54
    -2 -12 2 8.69
    -2 -12 2 8.27
    2 -12 -2 8.77
    -2 -12 2 8.72
    -2 -12 2 8.51
    2 -12 -2 8.79
    2 12 -2 8
    2 12 -2 8.75
    -2 12 2 8.68
    2 12 -2 8.77
    -2 12 2 7.63
    -2 12 2 7.91
    -2 12 2 8.81
    -1 -12 2 12.69
    1 -12 -2 13.96
    1 -12 -2 13.56
    -1 -12 2 13.5
    -1 -12 2 13.02
    1 -12 -2 13.64
    -1 -12 2 13.37
    1 -12 -2 13.7
    -1 -12 2 13.53
    1 12 -2 13.51
    -1 12 2 13.04
    -1 12 2 12.45
    -1 12 2 13.37
    1 12 -2 13.75
    1 12 -2 13.66
    0 -12 -2 0.09
    0 -12 2 0.15
    0 -12 2 0.25
    0 -12 -2 0.17
    0 -12 -2 0.16
    0 -12 -2 0.25
    0 -12 2 0.05
    0 -12 -2 0.21
    0 -12 2 0.17
    0 12 2 0.08
    0 12 2 0.07
    0 12 2 0.11
    0 12 -2 0.21
    0 12 -2 0.01
    0 12 -2 0.28
    1 -12 2 16.85
    -1 -12 -2 17.09
    -1 -12 -2 17.47
    -1 -12 -2 17.56
    -1 -12 -2 17.52
    1 -12 2 17.4
    1 -12 2 17.15
    -1 -12 -2 17.52
    1 -12 2 17.51
    -1 12 -2 17.64
    -1 12 -2 17.44
    1 12 2 15.59
    1 12 2 17.62
    -1 12 -2 17.58
    1 12 2 17.45
    2 -12 2 0.2
    2 -12 2 0.08
    -2 -12 -2 0
    -2 -12 -2 0.05
    2 -12 2 0.2
    -2 -12 -2 -0.06
    -2 -12 -2 0.14
    2 12 2 0.19
    -2 12 -2 0.05
    -2 12 -2 -0.11
    -2 12 -2 0.04
    2 12 2 0.09
    -3 -12 -2 0.82
    -3 -12 -2 0.84
    3 -12 2 0.88
    3 -12 2 0.8
    3 -12 2 0.77
    -3 -12 -2 0.75
    -3 12 -2 1.07
    -3 12 -2 0.9
    3 12 2 0.86
    3 12 2 1.05
    4 -12 2 11.15
    4 -12 2 12.33
    -4 -12 -2 11.94
    -4 -12 -2 11.54
    4 -12 2 12.03
    -4 -12 -2 11.99
    -4 12 -2 11.82
    -4 12 -2 11.74
    4 12 2 11.9
    -5 -12 -2 0.89
    5 -12 2 0.84
    -5 -12 -2 0.98
    5 -12 2 1.13
    5 12 2 0.8
    -5 12 -2 0.88
    -5 12 -2 1.11
    -6 -12 -2 2.37
    6 -12 2 2.54
    6 -12 2 2.3
    -6 12 -2 2.37
    6 12 2 2.42
    -6 12 -2 2.93
    -7 -12 -2 11.02
    7 -12 2 10.59
    7 -12 2 10.82
    -7 12 -2 11.39
    -7 12 -2 10.83
    7 12 2 10.96
    -8 -12 -2 3.57
    8 -12 2 2.63
    8 12 2 3.27
    -8 12 -2 3.96
    -8 12 -2 3.61
    -7 -13 2 4.92
    7 -13 -2 3.64
    7 -13 -2 4.52
    -7 13 2 4.39
    -7 13 2 4.73
    -6 -13 2 0.07
    6 -13 -2 0.22
    6 -13 -2 0.09
    -6 13 2 0.61
    -6 13 2 0.65
    6 13 -2 0.62
    6 13 -2 0.24
    -5 -13 2 12.85
    5 -13 -2 12.99
    5 -13 -2 12.68
    5 -13 -2 13.12
    -5 -13 2 12.86
    5 13 -2 12.11
    -5 13 2 13.46
    -5 13 2 13.6
    4 -13 -2 0.04
    -4 -13 2 0.12
    4 -13 -2 0.3
    4 -13 -2 -0.24
    -4 -13 2 -0.14
    -4 13 2 0.27
    4 13 -2 0.05
    4 13 -2 0.03
    -4 13 2 -0.07
    -3 -13 2 28.29
    -3 -13 2 29.52
    3 -13 -2 29.21
    3 -13 -2 29.32
    3 -13 -2 29.76
    -3 -13 2 29.43
    -3 13 2 33.18
    -3 13 2 29.53
    3 13 -2 29.54
    3 13 -2 28.54
    3 13 -2 30.01
    -3 13 2 29.98
    -2 -13 2 0.24
    2 -13 -2 0.39
    2 -13 -2 0.38
    -2 -13 2 0.4
    2 -13 -2 0.29
    -2 -13 2 0.45
    2 -13 -2 0.02
    -2 -13 2 0.6
    -2 13 2 0.21
    2 13 -2 0.45
    -2 13 2 0.17
    2 13 -2 0.48
    2 13 -2 0.3
    1 -13 -2 5.04
    1 -13 -2 5.48
    -1 -13 2 5.71
    -1 -13 2 5.54
    -1 -13 2 5.62
    1 13 -2 5.83
    1 13 -2 5.91
    -1 13 2 5.58
    1 13 -2 4.87
    -1 13 2 5.37
    -1 13 2 4.97
    0 -13 -2 3.91
    0 -13 -2 3.98
    0 -13 -2 4.32
    0 -13 2 4.18
    0 -13 2 4.1
    0 -13 -2 4.23
    0 -13 2 4.22
    0 13 -2 4.04
    0 13 2 4.2
    0 13 2 3.94
    0 13 -2 4.22
    0 13 -2 4.71
    1 -13 2 14.87
    -1 -13 -2 14.22
    1 -13 2 13.39
    -1 -13 -2 13.94
    -1 -13 -2 14.25
    1 -13 2 14.87
    1 13 2 14.15
    -1 13 -2 14.29
    1 13 2 14.08
    -1 13 -2 13.96
    -1 13 -2 13.53
    -2 -13 -2 0.03
    -2 -13 -2 0.1
    -2 -13 -2 0.04
    2 -13 2 -0.27
    2 -13 2 0.08
    -2 -13 -2 -0.05
    2 -13 2 -0.01
    -2 13 -2 0.08
    2 13 2 0.11
    2 13 2 0.08
    -2 13 -2 -0.07
    -3 -13 -2 6.58
    -3 -13 -2 5.67
    3 -13 2 6.03
    3 -13 2 5.97
    -3 -13 -2 6.59
    3 -13 2 6.07
    -3 13 -2 6.14
    -3 13 -2 6.39
    3 13 2 6.24
    3 13 2 6.27
    -4 -13 -2 0.4
    4 -13 2 0.53
    -4 -13 -2 0.26
    -4 13 -2 0.28
    -4 13 -2 0.22
    4 13 2 0.34
    4 13 2 0.55
    -5 -13 -2 19.41
    -5 -13 -2 21.46
    5 -13 2 21.82
    5 13 2 21.36
    -5 13 -2 21.21
    -5 13 -2 20.86
    -6 -13 -2 0.58
    6 -13 2 0.47
    -6 -13 -2 0.6
    6 -13 2 0.37
    -6 13 -2 0.54
    6 13 2 0.48
    -6 13 -2 0.58
    7 -13 2 4.42
    -7 -13 -2 3.5
    -7 -13 -2 3.62
    -7 13 -2 3.6
    -7 13 -2 3.43
    7 13 2 4.23
    7 -14 -2 -0.12
    7 -14 -2 0.48
    -7 -14 2 1.09
    -6 -14 2 2.71
    6 -14 -2 2.76
    6 -14 -2 1.74
    -6 14 2 2.44
    -6 14 2 2.08
    5 -14 -2 7.7
    -5 -14 2 7.37
    5 -14 -2 6.26
    -5 14 2 6.65
    -5 14 2 7.16
    5 14 -2 6.36
    4 -14 -2 0.37
    -4 -14 2 0.28
    4 -14 -2 0.13
    4 -14 -2 0.52
    -4 -14 2 0.41
    -4 -14 2 0.19
    -4 14 2 0.57
    -4 14 2 0.36
    4 14 -2 0.6
    4 14 -2 0.53
    3 -14 -2 0.5
    -3 -14 2 0.64
    -3 -14 2 0.45
    -3 -14 2 0.26
    3 -14 -2 0.64
    3 -14 -2 0.5
    -3 14 2 0.46
    3 14 -2 0.53
    3 14 -2 0.57
    -3 14 2 0.46
    2 -14 -2 0.33
    2 -14 -2 0.77
    -2 -14 2 0.32
    2 -14 -2 0.22
    -2 -14 2 0.65
    -2 -14 2 0.19
    -2 14 2 0.61
    -2 14 2 0.45
    2 14 -2 0.25
    2 14 -2 0.55
    -1 -14 2 -0.17
    1 -14 -2 -0.06
    1 -14 -2 0.09
    1 -14 -2 0.14
    -1 -14 2 0.06
    -1 -14 2 0.06
    -1 -14 2 0.04
    1 -14 -2 0.09
    1 -14 -2 0.38
    1 14 -2 -0.02
    1 14 -2 0.08
    -1 14 2 0.26
    -1 14 2 0.23
    0 -14 -2 1.64
    0 -14 -2 1.1
    0 -14 -2 1.66
    0 -14 2 1.53
    0 -14 2 1.56
    0 -14 2 1.76
    0 -14 -2 1.7
    0 -14 -2 1.2
    0 14 -2 1.67
    0 14 2 1.51
    0 14 -2 1.09
    1 -14 2 -0.05
    -1 -14 -2 0.21
    -1 -14 -2 0.01
    -1 -14 -2 -0.01
    -1 -14 -2 -0.02
    1 -14 2 0.09
    1 -14 2 0.04
    1 14 2 -0.09
    1 14 2 -0.09
    -1 14 -2 0.04
    -1 14 -2 0.02
    2 -14 2 0.34
    2 -14 2 0.08
    -2 -14 -2 0.27
    -2 -14 -2 0.13
    -2 14 -2 0.08
    2 14 2 0.05
    -2 14 -2 0.28
    2 14 2 0.02
    -3 -14 -2 0.08
    3 -14 2 -0.05
    3 -14 2 0.22
    -3 -14 -2 0.23
    -3 14 -2 -0.1
    -3 14 -2 0.03
    3 14 2 0.15
    -4 -14 -2 2.06
    -4 -14 -2 1.53
    4 -14 2 1.48
    4 -14 2 1.59
    -4 14 -2 1.5
    -4 14 -2 1.68
    4 14 2 1.38
    5 -14 2 0.37
    5 -14 2 0.46
    -5 -14 -2 0.01
    -5 -14 -2 0.06
    -5 14 -2 0.33
    -5 14 -2 0.36
    5 14 2 0.37
    6 -14 2 1.09
    -6 -14 -2 1.51
    6 -14 2 1.93
    -6 -14 -2 1.6
    6 14 2 2.03
    -6 14 -2 1.7
    -6 14 -2 1.54
    -7 -14 -2 2.68
    -7 -14 -2 3.08
    7 -14 2 2.67
    -7 14 -2 2.07
    -7 14 -2 2.46
    7 14 2 3.65
    6 -15 -2 3.85
    6 -15 -2 3.82
    -6 -15 2 4.59
    -6 15 2 4.19
    -5 -15 2 22.26
    5 -15 -2 22.63
    5 -15 -2 22.91
    -5 15 2 22.81
    5 15 -2 23.13
    4 -15 -2 -0.08
    -4 -15 2 0.22
    4 -15 -2 0.46
    -4 -15 2 -0.11
    4 15 -2 0.01
    -4 15 2 0.05
    -4 15 2 0.03
    -3 -15 2 3.67
    3 -15 -2 3.57
    -3 -15 2 4.13
    3 -15 -2 4.42
    -3 15 2 3.74
    3 15 -2 4.01
    3 15 -2 3.81
    -3 15 2 4.01
    -2 -15 2 6.17
    2 -15 -2 6.98
    2 -15 -2 6.12
    -2 -15 2 6.28
    2 -15 -2 6.47
    2 15 -2 5.94
    -2 15 2 6.34
    -2 15 2 6.69
    2 15 -2 7.11
    1 -15 -2 1.69
    -1 -15 2 1.92
    -1 -15 2 2.36
    1 -15 -2 1.58
    1 -15 -2 1.71
    1 15 -2 1.69
    1 15 -2 2.29
    -1 15 2 1.98
    -1 15 2 1.48
    0 -15 2 11.87
    0 -15 -2 11.77
    0 -15 -2 11.39
    0 -15 -2 11.34
    0 -15 2 11.19
    0 15 -2 11.76
    0 15 2 11.62
    0 15 2 11.82
    0 15 -2 12.03
    -1 -15 -2 0.01
    -1 -15 -2 -0.14
    1 -15 2 0.16
    -1 -15 -2 0.02
    1 -15 2 0.13
    -1 15 -2 -0.11
    1 15 2 0.09
    1 15 2 -0.04
    -2 -15 -2 6.68
    2 -15 2 6.24
    2 -15 2 6.2
    -2 -15 -2 7.64
    2 15 2 7.06
    -2 15 -2 5.52
    -2 15 -2 6.18
    2 15 2 7.21
    -3 -15 -2 37.33
    3 -15 2 36.96
    3 -15 2 38.66
    -3 -15 -2 37.68
    3 15 2 37.39
    -3 15 -2 37.79
    -3 15 -2 37.33
    -4 -15 -2 2.22
    4 -15 2 2.07
    -4 -15 -2 2.31
    4 -15 2 1.79
    -4 15 -2 1.93
    -4 15 -2 1.75
    4 15 2 1.69
    -5 -15 -2 13.8
    5 -15 2 14.18
    -5 -15 -2 14.39
    5 -15 2 14.7
    5 15 2 13.5
    -5 15 -2 14.5
    -5 15 -2 14.66
    6 -15 2 -0.21
    6 -15 2 -0.26
    -6 -15 -2 -0.22
    -6 -15 -2 0.29
    -6 15 -2 0.47
    6 15 2 0.19
    -6 15 -2 -0.05
    5 -16 -2 0.05
    5 -16 -2 -0.19
    -5 -16 2 -0.15
    -5 16 2 -0.18
    4 -16 -2 0.34
    4 -16 -2 -0.07
    -4 -16 2 0.24
    -4 16 2 -0.26
    4 16 -2 0.04
    -3 -16 2 2.74
    3 -16 -2 3.35
    -3 -16 2 3.47
    3 -16 -2 3.47
    -3 16 2 3.03
    -3 16 2 3.29
    3 16 -2 2.44
    -2 -16 2 0.11
    2 -16 -2 0.21
    2 -16 -2 0.3
    -2 -16 2 0.14
    2 -16 -2 -0.03
    -2 16 2 0.28
    2 16 -2 0.21
    2 16 -2 -0.12
    -2 16 2 0.12
    1 -16 -2 4.17
    -1 -16 2 3.87
    1 -16 -2 3.93
    -1 -16 2 4.67
    1 -16 -2 5.24
    1 16 -2 4.14
    -1 16 2 4.66
    -1 16 2 4.84
    1 16 -2 4.17
    0 -16 -2 1.24
    0 -16 -2 1.52
    0 -16 -2 1.22
    0 -16 2 1.12
    0 -16 2 1.16
    0 16 2 1.44
    0 16 -2 1.3
    0 16 -2 0.67
    0 16 2 1.51
    1 -16 2 0.29
    1 -16 2 -0.01
    -1 -16 -2 -0.25
    -1 -16 -2 -0.01
    1 16 2 0.35
    -1 16 -2 -0.11
    -1 16 -2 0.18
    -2 -16 -2 29.38
    2 -16 2 30.53
    -2 -16 -2 29.9
    2 -16 2 29.46
    2 16 2 29.57
    -2 16 -2 30.2
    -2 16 -2 28.92
    3 -16 2 -0.17
    -3 -16 -2 0.26
    3 -16 2 0.23
    -3 -16 -2 -0.04
    3 16 2 -0.08
    -3 16 -2 0.03
    -3 16 -2 -0.15
    4 -16 2 4.03
    -4 -16 -2 2.16
    -4 -16 -2 2.86
    4 -16 2 3.35
    -4 16 -2 3.08
    -4 16 -2 2.75
    4 16 2 2.37
    5 -16 2 0.1
    -5 -16 -2 -0.11
    -5 -16 -2 0.24
    5 -16 2 -0.12
    -5 16 -2 0.26
    5 16 2 -0.01
    -5 16 -2 -0.02
    4 -17 -2 2.3
    4 -17 -2 3.03
    -4 -17 2 2.42
    -4 17 2 2.34
    3 -17 -2 3.24
    -3 -17 2 2.75
    3 -17 -2 2.95
    3 17 -2 2.98
    -3 17 2 2.72
    2 -17 -2 2.49
    -2 -17 2 2.09
    -2 -17 2 2.21
    2 -17 -2 2.08
    2 17 -2 2.81
    -2 17 2 2.93
    -1 -17 2 0.91
    1 -17 -2 0.13
    -1 -17 2 0.67
    1 17 -2 0.6
    1 17 -2 0.36
    -1 17 2 0.72
    0 -17 2 3.74
    0 -17 -2 5.01
    0 -17 -2 4.9
    0 -17 2 4.03
    0 17 2 4.24
    0 17 -2 5.1
    0 17 -2 3.86
    1 -17 2 0.68
    -1 -17 -2 0.94
    1 -17 2 1.17
    -1 -17 -2 1.03
    1 17 2 1
    -1 17 -2 0.83
    -1 17 -2 1.16
    -2 -17 -2 7.49
    -2 -17 -2 6.62
    2 -17 2 7.33
    2 -17 2 7.34
    -2 17 -2 8.16
    -2 17 -2 6.25
    2 17 2 7.52
    -3 -17 -2 5.4
    3 -17 2 5.6
    3 -17 2 6.62
    -3 -17 -2 6.15
    -3 17 -2 5.93
    3 17 2 5.8
    -3 17 -2 6.12
    -4 -17 -2 0.52
    4 -17 2 0.42
    4 -17 2 0.69
    -4 -17 -2 -0.38
    -4 17 -2 -0.07
    -4 17 -2 0.13
    4 17 2 0.41
    -2 -18 2 0.72
    2 -18 -2 0.73
    -2 18 2 0.58
    2 18 -2 0.79
    1 -18 -2 1.23
    -1 -18 2 2.03
    -1 -18 2 1.58
    1 18 -2 2.22
    -1 18 2 2.08
    0 -18 2 0.81
    0 -18 2 0.59
    0 -18 -2 0.84
    0 18 2 0.77
    0 18 -2 0.23
    0 18 -2 1.34
    -1 -18 -2 1.41
    1 -18 2 1.73
    1 -18 2 1.14
    -1 18 -2 1.07
    1 18 2 1.52
    -1 18 -2 1.14
    2 -18 2 2.2
    -2 -18 -2 2.19
    2 -18 2 3.32
    -2 18 -2 2.69
    2 18 2 2.93
    -2 18 -2 2.52
    -10 0 3 -0.21
    -10 0 3 0.03
    10 0 -3 -0.11
    9 0 -3 0.13
    9 0 -3 0.19
    -9 0 3 0.21
    8 0 -3 -0.22
    -8 0 3 0.13
    -8 0 3 0.2
    -8 0 3 -0.07
    -8 0 3 -0.07
    8 0 -3 -0.01
    -7 0 3 3.97
    7 0 -3 3.42
    7 0 -3 3.45
    -7 0 3 3.42
    -7 0 3 3.92
    -7 0 3 3.68
    7 0 -3 3.24
    -7 0 3 3.89
    7 0 -3 3.49
    6 0 -3 -0.09
    -6 0 3 0.07
    6 0 -3 0.1
    6 0 -3 -0.11
    -6 0 3 0.12
    -6 0 3 0.06
    -6 0 3 -0.13
    6 0 -3 0.15
    -6 0 3 0.08
    5 0 -3 83.85
    -5 0 3 83.88
    5 0 -3 82.72
    -5 0 3 83.28
    -5 0 3 81.82
    -5 0 3 84.5
    5 0 -3 82.77
    5 0 -3 83.57
    -4 0 3 -0.07
    -4 0 3 -0.12
    4 0 -3 -0.03
    4 0 -3 0.14
    -4 0 3 -0.04
    4 0 -3 -0.06
    -4 0 3 0.06
    -4 0 3 -0.01
    -3 0 3 0.51
    3 0 -3 0.72
    -3 0 3 0.74
    -3 0 3 0.52
    3 0 -3 0.4
    -3 0 3 0.37
    -3 0 3 0.58
    3 0 -3 0.57
    3 0 -3 0.66
    3 0 -3 0.65
    2 0 -3 -0.06
    -2 0 3 -0.1
    2 0 -3 -0.01
    2 0 -3 -0.08
    -2 0 3 -0.06
    -2 0 3 -0.05
    2 0 -3 -0.07
    2 0 -3 -0.04
    -2 0 3 -0.02
    -2 0 3 -0.06
    1 0 -3 3.62
    1 0 -3 3.48
    -1 0 3 3.42
    -1 0 3 3.57
    0 0 3 0.02
    0 0 -3 -0.03
    0 0 -3 -0.01
    0 0 3 0.02
    0 0 3 0.03
    0 0 3 0
    0 0 -3 -0.01
    0 0 -3 0.01
    0 0 3 0.03
    1 0 3 358.13
    1 0 3 358.22
    -1 0 -3 358.16
    1 0 3 317.48
    2 0 3 -0.08
    -2 0 -3 -0.06
    -2 0 -3 -0.05
    2 0 3 -0.09
    2 0 3 -0.08
    -2 0 -3 -0.05
    -2 0 -3 -0.04
    3 0 3 117.83
    -3 0 -3 120.47
    3 0 3 121.01
    3 0 3 120.26
    -3 0 -3 119.2
    -3 0 -3 118.96
    3 0 3 130.28
    -3 0 -3 114.86
    3 0 3 117.29
    4 0 3 -0.01
    -4 0 -3 0.03
    -4 0 -3 0.01
    4 0 3 0.03
    -4 0 -3 0.02
    4 0 3 0.02
    -4 0 -3 0.07
    4 0 3 -0.04
    4 0 3 0.02
    4 0 3 0
    5 0 3 32.54
    -5 0 -3 33.92
    5 0 3 32.73
    -5 0 -3 31.7
    -5 0 -3 32.26
    -5 0 -3 32.26
    5 0 3 33.07
    5 0 3 32.05
    -6 0 -3 0.01
    -6 0 -3 0.06
    -6 0 -3 -0.07
    -6 0 -3 -0.02
    6 0 3 -0.06
    6 0 3 0.05
    -7 0 -3 0.35
    -7 0 -3 0.76
    7 0 3 0.71
    7 0 3 0.77
    -7 0 -3 0.92
    8 0 3 -0.14
    -8 0 -3 -0.08
    -8 0 -3 -0.07
    -9 0 -3 22.26
    -9 0 -3 22.79
    9 0 3 23.54
    10 0 3 0.27
    -10 0 -3 0.12
    -10 0 -3 -0.08
    10 -1 -3 2.33
    -10 -1 3 1.86
    -10 -1 3 2.06
    10 1 -3 2.82
    -10 1 3 2.38
    -9 -1 3 1.07
    9 -1 -3 1.02
    -9 -1 3 1.4
    9 -1 -3 1.8
    -9 1 3 1.53
    9 1 -3 1.24
    9 1 -3 1.2
    -9 1 3 1.45
    -8 -1 3 2.21
    -8 -1 3 2.52
    -8 -1 3 1.85
    8 -1 -3 1.77
    8 -1 -3 2.17
    -8 1 3 1.64
    8 1 -3 2.25
    -8 1 3 2
    -8 1 3 1.62
    -8 1 3 2.13
    8 1 -3 2.11
    -7 -1 3 1.46
    7 -1 -3 1.14
    -7 -1 3 1.27
    7 -1 -3 1.3
    7 -1 -3 1.32
    -7 -1 3 0.86
    -7 -1 3 0.93
    -7 -1 3 1.25
    7 1 -3 1.24
    -7 1 3 1.26
    -7 1 3 1.4
    -7 1 3 1.04
    -7 1 3 1.5
    -7 1 3 1.61
    7 1 -3 1.08
    7 1 -3 1.18
    7 1 -3 1.71
    6 -1 -3 0.91
    6 -1 -3 0.75
    -6 -1 3 0.9
    -6 -1 3 1
    -6 -1 3 0.9
    6 -1 -3 1.14
    6 -1 -3 1.03
    -6 -1 3 0.9
    -6 -1 3 1.27
    -6 1 3 0.89
    6 1 -3 1.09
    6 1 -3 1.29
    6 1 -3 0.88
    6 1 -3 1.22
    -6 1 3 1.39
    -6 1 3 0.79
    -6 1 3 1.08
    5 -1 -3 4.9
    -5 -1 3 4.47
    -5 -1 3 5.07
    -5 -1 3 5
    -5 -1 3 5.19
    5 -1 -3 5.05
    5 -1 -3 4.95
    5 -1 -3 4.93
    -5 -1 3 4.83
    -5 -1 3 5.02
    -5 1 3 4.74
    5 1 -3 5.2
    -5 1 3 5.3
    -5 1 3 5.19
    5 1 -3 5.31
    5 1 -3 5.21
    -5 1 3 4.84
    5 1 -3 4.81
    4 -1 -3 32.97
    4 -1 -3 32.05
    -4 -1 3 33.43
    4 -1 -3 32.48
    -4 -1 3 32.3
    -4 -1 3 32.36
    -4 -1 3 33.67
    4 -1 -3 33.64
    -4 -1 3 34.05
    -4 -1 3 32.68
    4 -1 -3 32.03
    -4 1 3 32.59
    4 1 -3 32.97
    -4 1 3 32.5
    4 1 -3 33.12
    4 1 -3 30.45
    -4 1 3 33
    -4 1 3 33.31
    -4 1 3 32.29
    -3 -1 3 0.01
    3 -1 -3 0.01
    3 -1 -3 -0.03
    3 -1 -3 -0.05
    3 -1 -3 -0.01
    -3 -1 3 0.03
    3 -1 -3 -0.02
    -3 -1 3 -0.01
    -3 -1 3 0.01
    -3 -1 3 0.02
    -3 1 3 0.13
    3 1 -3 0.04
    -3 1 3 -0.01
    -3 1 3 -0.01
    3 1 -3 -0.08
    3 1 -3 -0.05
    -3 1 3 0.04
    -3 1 3 -0.06
    3 1 -3 0
    2 -1 -3 22.21
    -2 -1 3 23.42
    -2 -1 3 23.37
    -2 -1 3 23.96
    2 -1 -3 23.31
    2 -1 -3 23.35
    2 -1 -3 22.94
    -2 -1 3 23.52
    2 -1 -3 22.39
    -2 -1 3 24.09
    2 1 -3 23.27
    2 1 -3 23.81
    2 1 -3 22.63
    -2 1 3 24.12
    -2 1 3 23.3
    -2 1 3 23.71
    -2 1 3 22.9
    -2 1 3 23.49
    1 -1 -3 37.35
    -1 -1 3 43.12
    1 -1 -3 42.46
    -1 -1 3 38.1
    1 -1 -3 40.48
    1 -1 -3 42.17
    -1 -1 3 42.5
    -1 -1 3 40.78
    1 -1 -3 36.51
    1 1 -3 38.17
    -1 1 3 42.83
    -1 1 3 38.58
    -1 1 3 42.8
    -1 1 3 42.32
    -1 1 3 38.52
    1 1 -3 40.66
    1 1 -3 41.93
    1 1 -3 43.08
    0 -1 3 18.57
    0 -1 -3 16.46
    0 -1 3 17.92
    0 -1 3 18.7
    0 -1 3 19.04
    0 -1 -3 19.34
    0 -1 3 18.03
    0 -1 3 18.03
    0 -1 -3 17.84
    0 -1 -3 18.44
    0 1 3 18.07
    0 1 3 18.8
    0 1 3 18.72
    0 1 3 17.46
    0 1 -3 18.55
    0 1 -3 17.98
    0 1 3 18.63
    0 1 -3 18.22
    1 -1 3 23.07
    1 -1 3 22.81
    -1 -1 -3 22.56
    1 -1 3 22.13
    -1 -1 -3 22.05
    -1 -1 -3 22.33
    1 1 3 21.73
    1 1 3 22.61
    1 1 3 22.71
    -1 1 -3 21.57
    2 -1 3 7.28
    -2 -1 -3 8.66
    2 -1 3 8.54
    -2 -1 -3 8.72
    2 -1 3 8.45
    2 -1 3 8.47
    -2 -1 -3 8.91
    2 1 3 8.94
    2 1 3 8.13
    -2 1 -3 8.65
    2 1 3 8.89
    2 1 3 8.76
    -2 1 -3 8.81
    -2 1 -3 8.66
    2 1 3 8.49
    3 -1 3 5.32
    -3 -1 -3 5.45
    -3 -1 -3 5.43
    3 -1 3 5.44
    3 -1 3 5.47
    -3 -1 -3 5.2
    3 -1 3 5.45
    3 -1 3 5.5
    -3 -1 -3 5.52
    -3 -1 -3 5.22
    3 -1 3 5.1
    3 1 3 5.46
    -3 1 -3 5.46
    -3 1 -3 5.35
    -3 1 -3 5.33
    3 1 3 5.39
    -3 1 -3 5.01
    3 1 3 5.55
    3 1 3 5.15
    3 1 3 5.43
    4 -1 3 24.4
    4 -1 3 25.48
    -4 -1 -3 26.63
    4 -1 3 25.6
    -4 -1 -3 24.69
    -4 -1 -3 25.15
    4 -1 3 25.35
    -4 -1 -3 25.43
    4 -1 3 25.51
    4 1 3 26.03
    4 1 3 26.03
    4 1 3 25.94
    4 1 3 25.92
    -4 1 -3 26.12
    -4 1 -3 25.63
    -4 1 -3 24.79
    -4 1 -3 25.51
    4 1 3 24.47
    -5 -1 -3 3.36
    -5 -1 -3 3.34
    -5 -1 -3 3.34
    5 -1 3 3.13
    5 -1 3 3.23
    5 -1 3 3.16
    -5 -1 -3 2.92
    5 -1 3 2.82
    -5 1 -3 3.21
    5 1 3 2.91
    -5 1 -3 3.32
    -5 1 -3 3.39
    5 1 3 3.32
    5 1 3 3.21
    5 1 3 3.13
    -5 1 -3 3.56
    -6 -1 -3 73.73
    6 -1 3 71.44
    6 -1 3 75.38
    -6 -1 -3 70.16
    -6 -1 -3 70.15
    -6 -1 -3 73.49
    6 1 3 72.41
    -6 1 -3 71.15
    -6 1 -3 73.46
    -6 1 -3 74.19
    -6 1 -3 70.36
    6 1 3 72.81
    -7 -1 -3 4.09
    -7 -1 -3 4.4
    7 -1 3 4.6
    -7 -1 -3 4.76
    -7 1 -3 4.31
    7 1 3 4.58
    7 1 3 4.69
    -7 1 -3 4.7
    -7 1 -3 4.32
    -8 -1 -3 4.65
    8 -1 3 4.85
    -8 -1 -3 5.13
    -8 1 -3 4.9
    -8 1 -3 4.98
    8 1 3 5.09
    -9 -1 -3 6.37
    9 -1 3 5.23
    -9 -1 -3 6.29
    -9 1 -3 5.75
    -9 1 -3 5.16
    -10 -1 -3 0.34
    10 -1 3 0.24
    -10 -1 -3 0.45
    -10 1 -3 0.21
    10 1 3 0.16
    -10 1 -3 0.41
    10 -2 -3 4.37
    -10 -2 3 3.82
    -10 2 3 5.6
    -10 2 3 5.11
    10 2 -3 4.78
    9 -2 -3 3.09
    -9 -2 3 3.57
    9 -2 -3 2.85
    -9 -2 3 3
    -9 2 3 2.75
    9 2 -3 3.12
    9 2 -3 3.29
    -9 2 3 3.35
    -8 -2 3 -0.03
    8 -2 -3 -0.09
    -8 -2 3 -0.03
    8 -2 -3 0.14
    -8 -2 3 -0.01
    8 2 -3 0
    -8 2 3 0.13
    -8 2 3 -0.01
    -8 2 3 0.42
    -8 2 3 0.04
    8 2 -3 0.03
    -7 -2 3 57.85
    -7 -2 3 59.63
    -7 -2 3 59.67
    7 -2 -3 56.88
    -7 -2 3 56.84
    7 -2 -3 60.55
    7 -2 -3 59.41
    -7 -2 3 55.81
    7 2 -3 58.54
    7 2 -3 61.96
    -7 2 3 60.73
    -7 2 3 57.9
    7 2 -3 61.55
    -7 2 3 59.27
    7 2 -3 56.51
    -7 2 3 60.59
    -6 -2 3 0.04
    -6 -2 3 0.07
    6 -2 -3 0.2
    -6 -2 3 0.14
    6 -2 -3 0.14
    -6 -2 3 0.2
    6 -2 -3 0.33
    6 -2 -3 0.19
    -6 -2 3 0.22
    6 -2 -3 0.14
    6 2 -3 0.32
    -6 2 3 0.22
    -6 2 3 0.43
    6 2 -3 0.21
    -6 2 3 0.14
    -6 2 3 0.14
    6 2 -3 0.32
    6 2 -3 0.01
    5 -2 -3 11.32
    5 -2 -3 11.3
    -5 -2 3 11.61
    -5 -2 3 11.28
    -5 -2 3 11.12
    5 -2 -3 11.37
    5 -2 -3 11.62
    5 -2 -3 10.79
    -5 -2 3 11.37
    -5 2 3 10.21
    -5 2 3 11.7
    5 2 -3 11.48
    5 2 -3 11.15
    -5 2 3 11.65
    -5 2 3 11.22
    -5 2 3 11.39
    5 2 -3 11.86
    5 2 -3 11.44
    -4 -2 3 23.67
    4 -2 -3 23.73
    -4 -2 3 22.49
    4 -2 -3 23.61
    -4 -2 3 23.44
    4 -2 -3 22.75
    4 -2 -3 22.96
    4 -2 -3 23.67
    -4 -2 3 22.65
    -4 -2 3 23.91
    -4 -2 3 23.31
    -4 2 3 23.31
    -4 2 3 22.39
    -4 2 3 24.36
    4 2 -3 23.23
    4 2 -3 23.65
    4 2 -3 23.11
    -4 2 3 22.9
    4 2 -3 19.39
    3 -2 -3 0.12
    -3 -2 3 0.02
    3 -2 -3 -0.02
    -3 -2 3 -0.03
    -3 -2 3 0.03
    -3 -2 3 0.03
    -3 -2 3 0.02
    -3 -2 3 0.04
    3 -2 -3 -0.04
    3 -2 -3 -0.04
    3 -2 -3 0.06
    -3 2 3 0.04
    -3 2 3 -0.03
    -3 2 3 -0.01
    3 2 -3 -0.02
    -3 2 3 0.05
    -3 2 3 0
    3 2 -3 -0.04
    3 2 -3 0
    -2 -2 3 115.01
    -2 -2 3 112.73
    2 -2 -3 115.81
    2 -2 -3 112.05
    -2 -2 3 115.35
    -2 -2 3 117.62
    2 -2 -3 107.93
    -2 -2 3 119.64
    -2 -2 3 114.07
    2 -2 -3 113.09
    2 -2 -3 112.62
    -2 2 3 113.33
    2 2 -3 117.5
    -2 2 3 112.42
    2 2 -3 113.42
    -2 2 3 116.18
    2 2 -3 115.22
    -2 2 3 117.77
    -2 2 3 117.18
    2 2 -3 112.65
    -1 -2 3 0.79
    1 -2 -3 0.81
    1 -2 -3 0.82
    -1 -2 3 0.84
    1 -2 -3 0.72
    -1 -2 3 1
    -1 -2 3 0.89
    1 -2 -3 0.85
    -1 -2 3 0.77
    -1 2 3 0.97
    -1 2 3 0.86
    -1 2 3 0.87
    1 2 -3 0.8
    1 2 -3 0.84
    1 2 -3 0.85
    -1 2 3 0.8
    -1 2 3 0.92
    0 -2 -3 2.02
    0 -2 -3 1.76
    0 -2 -3 1.89
    0 -2 3 1.84
    0 -2 -3 1.74
    0 -2 3 1.96
    0 2 -3 1.45
    0 2 3 1.83
    0 2 -3 1.78
    0 2 3 1.86
    0 2 -3 1.98
    0 2 3 1.49
    0 2 -3 1.62
    1 -2 3 12.56
    -1 -2 -3 12.02
    1 -2 3 11.27
    1 -2 3 12.37
    -1 -2 -3 11.85
    -1 -2 -3 12.41
    -1 -2 -3 12.2
    -1 2 -3 12.83
    1 2 3 12.6
    -1 2 -3 12.58
    -1 2 -3 12.28
    1 2 3 12.39
    1 2 3 12.63
    1 2 3 12.7
    2 -2 3 16.45
    -2 -2 -3 15.75
    -2 -2 -3 16.49
    2 -2 3 15.91
    2 -2 3 16.21
    -2 -2 -3 16.34
    2 -2 3 16.95
    2 -2 3 16.34
    -2 2 -3 15.87
    2 2 3 16.33
    2 2 3 16.01
    2 2 3 16.43
    2 2 3 16.17
    -2 2 -3 16.01
    2 2 3 16.49
    -2 2 -3 15.86
    -3 -2 -3 100.23
    3 -2 3 97.78
    3 -2 3 98.96
    3 -2 3 98.19
    -3 -2 -3 96.58
    -3 -2 -3 97.98
    -3 -2 -3 95.87
    3 -2 3 97.27
    3 -2 3 101.11
    3 -2 3 96.98
    -3 2 -3 99.16
    3 2 3 98.94
    -3 2 -3 95.53
    3 2 3 97.58
    3 2 3 98.29
    3 2 3 99.57
    -3 2 -3 98.1
    -3 2 -3 100.6
    -4 -2 -3 23.27
    4 -2 3 23.69
    4 -2 3 24.53
    4 -2 3 24.38
    4 -2 3 24.2
    -4 -2 -3 23.38
    4 -2 3 23.63
    -4 -2 -3 23.91
    -4 -2 -3 23.77
    -4 -2 -3 24.07
    4 2 3 24.55
    -4 2 -3 23.52
    -4 2 -3 23.26
    4 2 3 24.6
    -4 2 -3 23.7
    4 2 3 23.35
    4 2 3 24.31
    -4 2 -3 24.82
    4 2 3 23.37
    -5 -2 -3 9.48
    5 -2 3 8.96
    -5 -2 -3 10.25
    5 -2 3 9.5
    -5 -2 -3 9.63
    -5 -2 -3 9.5
    5 -2 3 9.63
    5 2 3 9.47
    5 2 3 9.05
    -5 2 -3 9.62
    5 2 3 9.43
    5 2 3 10.01
    -5 2 -3 9.6
    -5 2 -3 9.53
    -5 2 -3 10.01
    -6 -2 -3 0.12
    -6 -2 -3 0.08
    -6 -2 -3 0.06
    -6 -2 -3 0.03
    6 -2 3 0.13
    -6 2 -3 -0.12
    -6 2 -3 -0.01
    6 2 3 0.09
    -6 2 -3 -0.08
    6 2 3 0.05
    -6 2 -3 0.13
    7 -2 3 12.24
    -7 -2 -3 11.74
    7 -2 3 11.45
    -7 -2 -3 11.67
    -7 -2 -3 10.68
    -7 2 -3 11.21
    7 2 3 11.73
    7 2 3 11.45
    -7 2 -3 11.24
    -7 2 -3 11.4
    -8 -2 -3 3.51
    8 -2 3 3.2
    -8 -2 -3 3.5
    8 2 3 3.62
    -8 2 -3 3.74
    -8 2 -3 3.47
    -9 -2 -3 2.62
    -9 -2 -3 2.23
    9 -2 3 2.11
    9 2 3 2.29
    -9 2 -3 2.11
    -9 2 -3 3.09
    10 -2 3 0.5
    -10 -2 -3 0.13
    -10 -2 -3 0.65
    -10 2 -3 0.71
    -10 2 -3 0.29
    10 2 3 0.13
    10 -3 -3 1.21
    -10 -3 3 2.31
    -10 3 3 2.65
    -10 3 3 1.97
    10 3 -3 2.14
    9 -3 -3 1.15
    9 -3 -3 0.91
    -9 -3 3 1.12
    -9 -3 3 1.39
    9 3 -3 0.93
    -9 3 3 1.06
    -9 3 3 1.13
    9 3 -3 1.29
    -8 -3 3 0.29
    8 -3 -3 0.56
    -8 -3 3 0.68
    -8 -3 3 0.3
    8 -3 -3 0.36
    -8 3 3 0.38
    8 3 -3 0.4
    -8 3 3 0.66
    8 3 -3 0.39
    -8 3 3 0.28
    -7 -3 3 21.72
    -7 -3 3 19.88
    7 -3 -3 22.24
    7 -3 -3 20.05
    7 -3 -3 21.26
    -7 -3 3 21
    -7 -3 3 21.96
    -7 -3 3 21.93
    7 3 -3 21.79
    -7 3 3 21.36
    7 3 -3 21.96
    -7 3 3 21.38
    -7 3 3 21.85
    7 3 -3 22.07
    7 3 -3 21.22
    -7 3 3 22.3
    -6 -3 3 52.12
    6 -3 -3 52.46
    6 -3 -3 52.05
    -6 -3 3 52.57
    6 -3 -3 51.2
    -6 -3 3 52.73
    6 -3 -3 52.71
    -6 -3 3 52.61
    6 -3 -3 50.8
    -6 -3 3 50.45
    -6 3 3 52.82
    -6 3 3 53.8
    -6 3 3 53.94
    -6 3 3 53.26
    6 3 -3 52.37
    6 3 -3 54.13
    6 3 -3 53.35
    6 3 -3 55.27
    5 -3 -3 4.25
    -5 -3 3 4.54
    -5 -3 3 4.56
    -5 -3 3 4.86
    5 -3 -3 4.33
    5 -3 -3 4.49
    -5 -3 3 4.8
    5 -3 -3 4.44
    -5 -3 3 4.44
    -5 -3 3 4.42
    5 -3 -3 4.34
    -5 3 3 4.78
    5 3 -3 4.38
    -5 3 3 4.34
    -5 3 3 4.91
    5 3 -3 4.76
    -5 3 3 4.84
    5 3 -3 4.82
    -5 3 3 4.34
    -4 -3 3 12.74
    4 -3 -3 12.39
    -4 -3 3 12.21
    -4 -3 3 12.14
    4 -3 -3 12.52
    -4 -3 3 12.41
    4 -3 -3 12.6
    -4 -3 3 12.44
    4 -3 -3 12.5
    4 -3 -3 12.54
    4 3 -3 11.99
    -4 3 3 12.32
    -4 3 3 12.4
    -4 3 3 12.33
    4 3 -3 13.05
    4 3 -3 12.16
    -4 3 3 11.99
    -4 3 3 12.22
    -3 -3 3 41.03
    3 -3 -3 41.92
    -3 -3 3 41.26
    -3 -3 3 42.29
    3 -3 -3 42.05
    3 -3 -3 40.61
    3 -3 -3 40.55
    -3 -3 3 41.44
    -3 -3 3 40.74
    3 -3 -3 41.16
    -3 -3 3 41.6
    3 3 -3 41.89
    3 3 -3 41.71
    3 3 -3 42.03
    3 3 -3 41.23
    -3 3 3 41.26
    -3 3 3 41.78
    -3 3 3 41.83
    -3 3 3 41.46
    -3 3 3 41
    -2 -3 3 20.58
    2 -3 -3 19.22
    2 -3 -3 19.85
    2 -3 -3 19.69
    2 -3 -3 19.93
    -2 -3 3 20.33
    2 -3 -3 19.94
    -2 -3 3 19.48
    -2 -3 3 20.18
    -2 3 3 20.44
    2 3 -3 19.55
    -2 3 3 20.27
    -2 3 3 19.41
    -2 3 3 19.97
    -2 3 3 19.7
    2 3 -3 19.58
    -1 -3 3 0.03
    1 -3 -3 0.14
    -1 -3 3 0.07
    -1 -3 3 0.06
    -1 -3 3 0.06
    1 -3 -3 0.11
    1 -3 -3 -0.01
    1 -3 -3 0.14
    1 3 -3 0.07
    1 3 -3 0.05
    -1 3 3 0.04
    -1 3 3 0.1
    -1 3 3 0.08
    -1 3 3 0.03
    -1 3 3 0.07
    1 3 -3 0.1
    0 -3 3 8.45
    0 -3 -3 8.43
    0 -3 -3 8.28
    0 -3 3 8.31
    0 -3 3 8.64
    0 -3 3 8.59
    0 -3 -3 8.08
    0 -3 -3 8.3
    0 -3 -3 8.6
    0 3 3 8.02
    0 3 3 8.42
    0 3 3 8.27
    0 3 -3 8.28
    0 3 -3 8.02
    0 3 -3 8.41
    0 3 3 8.55
    0 3 -3 8.39
    0 3 -3 9
    0 3 3 8.47
    1 -3 3 95.96
    -1 -3 -3 98.37
    -1 -3 -3 96.96
    -1 -3 -3 97.53
    -1 -3 -3 97.61
    1 -3 3 98.77
    1 -3 3 99.43
    1 -3 3 98.22
    -1 -3 -3 100.26
    1 -3 3 99.93
    1 3 3 97.38
    1 3 3 99.77
    -1 3 -3 97.35
    -1 3 -3 98.67
    1 3 3 97.58
    -1 3 -3 96.38
    1 3 3 91.46
    1 3 3 97.98
    2 -3 3 10.2
    2 -3 3 10.36
    -2 -3 -3 10.24
    2 -3 3 9.92
    -2 -3 -3 10.27
    2 3 3 10.36
    -2 3 -3 10.51
    2 3 3 10.18
    2 3 3 10.46
    -2 3 -3 10.66
    2 3 3 10.54
    2 3 3 9.22
    2 3 3 10.43
    2 3 3 10.24
    -2 3 -3 10.28
    -2 3 -3 10.69
    -3 -3 -3 91.25
    -3 -3 -3 87.23
    3 -3 3 87.62
    -3 -3 -3 86.81
    3 -3 3 87.41
    3 -3 3 89.8
    -3 -3 -3 86.45
    3 -3 3 87.05
    3 3 3 88.74
    -3 3 -3 84.62
    3 3 3 88.95
    -3 3 -3 88.4
    3 3 3 88.09
    -3 3 -3 87.83
    3 3 3 87.49
    -3 3 -3 92.61
    3 3 3 90.52
    -4 -3 -3 30.67
    4 -3 3 30.81
    -4 -3 -3 30.9
    4 -3 3 32.08
    4 -3 3 30.61
    -4 -3 -3 30.57
    -4 -3 -3 31.66
    4 -3 3 31.12
    -4 3 -3 29.02
    -4 3 -3 30.81
    4 3 3 30.14
    -4 3 -3 30.61
    4 3 3 32.55
    4 3 3 30.61
    -4 3 -3 30.7
    4 3 3 31.6
    4 3 3 30.39
    -5 -3 -3 8.41
    5 -3 3 8.07
    5 -3 3 8.31
    -5 -3 -3 8.79
    -5 -3 -3 8.48
    -5 -3 -3 8.83
    5 -3 3 8.59
    5 -3 3 8.66
    -5 -3 -3 8.58
    -5 3 -3 8.27
    -5 3 -3 8.63
    -5 3 -3 8.53
    5 3 3 8.01
    5 3 3 8.55
    5 3 3 8.33
    5 3 3 7.93
    5 3 3 8.66
    -5 3 -3 8.61
    -6 -3 -3 12.35
    6 -3 3 13.32
    6 -3 3 12.62
    -6 -3 -3 12.62
    -6 -3 -3 12.25
    6 3 3 12.67
    -6 3 -3 12.39
    -6 3 -3 12.26
    -6 3 -3 12.52
    6 3 3 12.77
    -7 -3 -3 7.08
    7 -3 3 7.02
    7 -3 3 7.42
    -7 -3 -3 7.42
    -7 -3 -3 6.88
    -7 3 -3 6.7
    7 3 3 6.78
    7 3 3 7.89
    -7 3 -3 7.08
    -7 3 -3 7.17
    8 -3 3 0.56
    -8 -3 -3 0.68
    -8 -3 -3 0.7
    -8 3 -3 0.7
    -8 3 -3 0.65
    8 3 3 0.67
    -9 -3 -3 9.73
    -9 -3 -3 9.77
    9 -3 3 9.61
    9 3 3 9.35
    -9 3 -3 8.76
    -9 3 -3 9.12
    -10 -3 -3 0.02
    10 -3 3 -0.1
    10 3 3 0.2
    -10 3 -3 0.12
    -10 3 -3 -0.1
    10 -4 -3 7.25
    -10 4 3 8.64
    10 4 -3 7.2
    -9 -4 3 9.29
    -9 -4 3 9.53
    9 -4 -3 8.97
    -9 4 3 9.15
    9 4 -3 9.13
    9 4 -3 9.9
    -9 4 3 9.51
    -8 -4 3 9.67
    8 -4 -3 10.25
    -8 -4 3 9.64
    -8 -4 3 9.64
    8 -4 -3 9.73
    -8 4 3 9.08
    8 4 -3 9.38
    8 4 -3 9.9
    -8 4 3 9.35
    -7 -4 3 20.66
    7 -4 -3 16.21
    -7 -4 3 19.99
    -7 -4 3 19.88
    7 -4 -3 21.19
    7 -4 -3 20.04
    7 -4 -3 18.32
    -7 -4 3 20.59
    -7 -4 3 20.28
    -7 4 3 20.06
    7 4 -3 21.64
    -7 4 3 20.21
    -7 4 3 21.44
    7 4 -3 20.87
    7 4 -3 20.99
    -7 4 3 20.24
    7 4 -3 20.12
    -6 -4 3 2.71
    6 -4 -3 2.95
    6 -4 -3 2.59
    -6 -4 3 2.73
    6 -4 -3 2.83
    -6 -4 3 2.58
    -6 -4 3 3.04
    6 -4 -3 2.79
    -6 -4 3 2.87
    6 4 -3 2.89
    -6 4 3 2.6
    6 4 -3 2.89
    6 4 -3 3.07
    -6 4 3 2.76
    -6 4 3 2.81
    6 4 -3 3.13
    -6 4 3 2.66
    5 -4 -3 13.49
    -5 -4 3 12.6
    5 -4 -3 12.87
    5 -4 -3 13.77
    -5 -4 3 13.73
    5 -4 -3 13.67
    5 -4 -3 13.6
    -5 -4 3 13.27
    -5 -4 3 13.23
    -5 -4 3 12.91
    -5 4 3 13.55
    5 4 -3 13.15
    5 4 -3 13.72
    -5 4 3 13.19
    5 4 -3 12.43
    -5 4 3 14.07
    5 4 -3 13.42
    -5 4 3 13.22
    -5 4 3 13.98
    -4 -4 3 46.02
    4 -4 -3 44.96
    -4 -4 3 45.07
    -4 -4 3 45.94
    4 -4 -3 45.45
    4 -4 -3 45.72
    -4 -4 3 44
    -4 -4 3 46.38
    4 -4 -3 45.06
    4 4 -3 45.59
    4 4 -3 46.11
    4 4 -3 46.57
    -4 4 3 45.36
    -4 4 3 46.63
    -4 4 3 44.67
    -4 4 3 46.27
    -4 4 3 46.89
    4 4 -3 47.03
    3 -4 -3 36.69
    -3 -4 3 35.19
    -3 -4 3 37.25
    3 -4 -3 37.08
    -3 -4 3 37.28
    -3 -4 3 36.69
    3 -4 -3 36.87
    3 -4 -3 37.37
    3 -4 -3 37.02
    -3 4 3 38.32
    -3 4 3 36.81
    -3 4 3 36.8
    3 4 -3 36.72
    -3 4 3 36.51
    -3 4 3 37.41
    3 4 -3 36.17
    3 4 -3 36.06
    2 -4 -3 7.57
    2 -4 -3 7.83
    2 -4 -3 7.15
    -2 -4 3 7.25
    2 -4 -3 7.19
    -2 -4 3 7.75
    -2 -4 3 7.32
    -2 -4 3 7.57
    2 4 -3 7.45
    2 4 -3 7.56
    -2 4 3 7.46
    -2 4 3 7.4
    2 4 -3 7.38
    -2 4 3 7.47
    2 4 -3 7.07
    -2 4 3 6.99
    1 -4 -3 14.36
    -1 -4 3 14.61
    1 -4 -3 14.92
    -1 -4 3 14.46
    -1 -4 3 14.23
    1 -4 -3 13.93
    1 -4 -3 14.57
    1 -4 -3 14.52
    -1 -4 3 14.86
    -1 4 3 14.88
    -1 4 3 14.45
    1 4 -3 14.03
    -1 4 3 14.91
    1 4 -3 14.52
    -1 4 3 14.17
    1 4 -3 14.56
    0 -4 -3 71.91
    0 -4 3 76.46
    0 -4 3 76.95
    0 -4 3 74.29
    0 -4 -3 74.43
    0 -4 3 73.75
    0 -4 -3 74.05
    0 -4 3 76.63
    0 -4 -3 75.03
    0 4 3 76.21
    0 4 -3 75.45
    0 4 -3 72.64
    0 4 -3 71.24
    0 4 3 76.99
    0 4 -3 74.43
    0 4 3 76.54
    0 4 3 75.41
    0 4 3 74.71
    0 4 -3 75.47
    -1 -4 -3 22.8
    1 -4 3 23.48
    1 -4 3 23.33
    1 -4 3 22.55
    -1 -4 -3 23.33
    1 -4 3 22.5
    1 -4 3 21.95
    -1 -4 -3 19.38
    1 -4 3 23.5
    -1 4 -3 22.6
    -1 4 -3 23.41
    -1 4 -3 23.36
    1 4 3 22.8
    1 4 3 23.26
    -1 4 -3 23.29
    1 4 3 23.26
    1 4 3 22.86
    -2 -4 -3 3.53
    2 -4 3 3.72
    -2 -4 -3 3.48
    2 -4 3 3.59
    -2 -4 -3 3.69
    2 -4 3 3.73
    2 -4 3 3.65
    -2 4 -3 3.52
    -2 4 -3 3.72
    2 4 3 3.64
    2 4 3 3.72
    -2 4 -3 3.67
    -2 4 -3 3.58
    2 4 3 3.77
    3 -4 3 12.96
    3 -4 3 11.78
    -3 -4 -3 13.7
    3 -4 3 13.38
    -3 -4 -3 13.72
    3 -4 3 13.55
    -3 -4 -3 13.29
    3 -4 3 13.38
    -3 4 -3 13.33
    3 4 3 13.6
    -3 4 -3 13.36
    3 4 3 12.87
    3 4 3 12.96
    -3 4 -3 13.04
    3 4 3 12.95
    3 4 3 13.61
    -3 4 -3 12.98
    4 -4 3 0.79
    -4 -4 -3 0.66
    4 -4 3 0.75
    4 -4 3 0.75
    4 -4 3 0.78
    -4 -4 -3 0.72
    4 -4 3 0.78
    -4 -4 -3 0.67
    -4 -4 -3 0.78
    4 4 3 0.68
    4 4 3 0.81
    4 4 3 0.85
    -4 4 -3 0.72
    4 4 3 0.61
    -4 4 -3 0.61
    4 4 3 0.86
    -4 4 -3 0.86
    -4 4 -3 0.57
    -4 4 -3 0.88
    4 4 3 0.67
    -5 -4 -3 3.82
    5 -4 3 3.74
    -5 -4 -3 3.83
    5 -4 3 3.82
    -5 -4 -3 3.38
    5 4 3 3.78
    -5 4 -3 3.55
    5 4 3 3.59
    -5 4 -3 3.8
    5 4 3 3.73
    5 4 3 3.59
    5 4 3 3.89
    -5 4 -3 3.71
    -5 4 -3 3.86
    6 -4 3 0.53
    6 -4 3 0.55
    -6 -4 -3 0.48
    -6 -4 -3 0.65
    -6 -4 -3 0.48
    -6 4 -3 0.65
    6 4 3 0.58
    6 4 3 0.54
    -6 4 -3 0.58
    -6 4 -3 0.5
    6 4 3 0.43
    -7 -4 -3 8.4
    -7 -4 -3 8.12
    7 -4 3 8.43
    -7 -4 -3 8.3
    7 -4 3 8.11
    -7 4 -3 8.08
    -7 4 -3 8.39
    7 4 3 8.67
    7 4 3 8.29
    -7 4 -3 6.35
    -8 -4 -3 6.95
    8 -4 3 7.08
    -8 4 -3 7.03
    8 4 3 7.27
    -8 4 -3 6.39
    -9 -4 -3 2.08
    9 -4 3 1.99
    -9 4 -3 2.37
    -9 4 -3 2.15
    9 4 3 2.22
    -10 -4 -3 1.44
    10 -4 3 1.56
    -10 4 -3 1.68
    -10 4 -3 1.85
    10 -5 -3 3.26
    10 5 -3 4.2
    -10 5 3 4.21
    -9 -5 3 14.07
    9 -5 -3 15.93
    9 5 -3 15.61
    9 5 -3 15.21
    -9 5 3 14.72
    -9 5 3 15.85
    8 -5 -3 7.99
    -8 -5 3 8.07
    8 -5 -3 8.6
    -8 -5 3 7.94
    8 -5 -3 8.12
    8 5 -3 8.51
    -8 5 3 8.04
    8 5 -3 8.05
    -8 5 3 7.5
    7 -5 -3 15.77
    7 -5 -3 16.17
    -7 -5 3 15.87
    -7 -5 3 15.03
    7 -5 -3 14.53
    7 -5 -3 14.54
    -7 -5 3 14.97
    7 5 -3 15.87
    7 5 -3 14.82
    -7 5 3 14.97
    -7 5 3 14.93
    7 5 -3 15.59
    7 5 -3 15.38
    -7 5 3 14.8
    -7 5 3 15.76
    -6 -5 3 2.52
    -6 -5 3 3.22
    6 -5 -3 3.03
    6 -5 -3 2.99
    -6 -5 3 2.63
    -6 -5 3 2.96
    6 -5 -3 2.75
    6 -5 -3 2.61
    -6 5 3 2.5
    -6 5 3 2.28
    6 5 -3 2.89
    -6 5 3 2.66
    6 5 -3 2.9
    6 5 -3 2.96
    6 5 -3 2.78
    -6 5 3 2.63
    5 -5 -3 0.48
    5 -5 -3 0.33
    5 -5 -3 0.8
    -5 -5 3 0.41
    5 -5 -3 0.44
    5 -5 -3 0.53
    -5 -5 3 0.43
    -5 -5 3 0.56
    -5 5 3 0.47
    5 5 -3 0.55
    -5 5 3 0.42
    5 5 -3 0.48
    5 5 -3 0.37
    5 5 -3 0.63
    -5 5 3 0.76
    -5 5 3 0.61
    4 -5 -3 0.2
    -4 -5 3 0.25
    4 -5 -3 0.38
    -4 -5 3 0.27
    -4 -5 3 0.33
    4 -5 -3 0.27
    4 -5 -3 0.27
    4 -5 -3 0.36
    -4 -5 3 0.17
    -4 5 3 0.34
    4 5 -3 0.24
    -4 5 3 0.11
    -4 5 3 0.16
    -4 5 3 0.33
    4 5 -3 0.38
    4 5 -3 0.28
    -4 5 3 0.22
    4 5 -3 0.27
    4 5 -3 0.37
    3 -5 -3 16.12
    -3 -5 3 15.99
    -3 -5 3 15.83
    3 -5 -3 16.22
    3 -5 -3 15.99
    3 -5 -3 15.57
    -3 -5 3 15.61
    3 -5 -3 15.91
    -3 -5 3 14.95
    -3 5 3 15.64
    3 5 -3 15.68
    -3 5 3 16.37
    -3 5 3 16.28
    -3 5 3 15.48
    -3 5 3 15.89
    3 5 -3 16.06
    3 5 -3 15.78
    3 5 -3 15.66
    2 -5 -3 1.35
    2 -5 -3 1.28
    -2 -5 3 1.44
    -2 -5 3 1.31
    2 -5 -3 1.23
    -2 -5 3 1.23
    -2 -5 3 1.4
    2 -5 -3 1.48
    2 5 -3 1.26
    2 5 -3 1.42
    -2 5 3 1.32
    -2 5 3 1.45
    2 5 -3 1.2
    -2 5 3 1.46
    -2 5 3 1.34
    -2 5 3 1.25
    2 5 -3 1.24
    -1 -5 3 0.07
    1 -5 -3 -0.01
    -1 -5 3 0.08
    -1 -5 3 0.12
    1 -5 -3 0.03
    1 -5 -3 -0.04
    1 -5 -3 0.04
    -1 -5 3 0.03
    -1 5 3 0.07
    -1 5 3 0.07
    1 5 -3 0.03
    -1 5 3 0.04
    1 5 -3 0.06
    -1 5 3 0.08
    -1 5 3 0.08
    1 5 -3 0.03
    0 -5 3 0.05
    0 -5 -3 0.14
    0 -5 -3 0.01
    0 -5 -3 0.03
    0 -5 -3 -0.02
    0 -5 -3 0.04
    0 -5 3 0.03
    0 -5 3 0.05
    0 -5 3 0.03
    0 -5 3 0.02
    0 5 -3 0.06
    0 5 -3 0.04
    0 5 3 0.03
    0 5 3 0.02
    0 5 3 0.06
    0 5 -3 0.04
    0 5 -3 0.04
    0 5 -3 0.02
    0 5 3 0.06
    0 5 3 0.07
    -1 -5 -3 41.86
    -1 -5 -3 42.29
    1 -5 3 41.54
    1 -5 3 41.98
    1 -5 3 42.54
    -1 -5 -3 41.42
    1 -5 3 41.37
    1 -5 3 41.75
    1 -5 3 37.81
    -1 5 -3 43.34
    -1 5 -3 42.1
    1 5 3 40.03
    1 5 3 42.59
    -1 5 -3 41.04
    1 5 3 43.03
    1 5 3 42.67
    -2 -5 -3 8.56
    2 -5 3 9.17
    2 -5 3 8.67
    -2 -5 -3 8.63
    2 -5 3 8.65
    2 -5 3 9.02
    -2 5 -3 8.71
    -2 5 -3 8.75
    2 5 3 8.84
    -2 5 -3 8.8
    -2 5 -3 8.75
    2 5 3 8.65
    2 5 3 8.9
    3 -5 3 46.67
    3 -5 3 47.67
    -3 -5 -3 46.94
    3 -5 3 46.83
    3 -5 3 46.61
    -3 -5 -3 46.08
    3 -5 3 47.57
    3 5 3 47.96
    3 5 3 47.32
    3 5 3 47.4
    -3 5 -3 47.16
    -3 5 -3 47.55
    -3 5 -3 46.2
    -3 5 -3 48.31
    3 5 3 47.68
    -3 5 -3 47.33
    -4 -5 -3 0.02
    4 -5 3 0
    4 -5 3 0.04
    4 -5 3 0.03
    -4 -5 -3 -0.05
    4 -5 3 0.01
    -4 -5 -3 0.03
    -4 5 -3 0.11
    4 5 3 0.05
    -4 5 -3 -0.04
    4 5 3 0.01
    4 5 3 0.15
    4 5 3 0.02
    4 5 3 0.03
    -4 5 -3 0.04
    -4 5 -3 0.04
    4 5 3 0.04
    -4 5 -3 0.03
    -5 -5 -3 0.2
    5 -5 3 0.44
    -5 -5 -3 0.24
    -5 -5 -3 0.28
    5 -5 3 0.24
    5 5 3 0.33
    5 5 3 0.32
    -5 5 -3 0.15
    5 5 3 0.33
    5 5 3 0.29
    5 5 3 0.33
    -5 5 -3 0.22
    -5 5 -3 0.16
    6 -5 3 7.66
    6 -5 3 8.11
    -6 -5 -3 7.36
    -6 -5 -3 7.72
    6 -5 3 8.04
    -6 -5 -3 8.19
    -6 -5 -3 7.57
    -6 5 -3 8.12
    -6 5 -3 7.7
    6 5 3 7.89
    -6 5 -3 7.42
    6 5 3 7.31
    -7 -5 -3 0.18
    7 -5 3 -0.01
    -7 -5 -3 0.18
    -7 -5 -3 0.14
    7 -5 3 0.1
    -7 -5 -3 0.13
    7 5 3 0.04
    -7 5 -3 0.11
    -7 5 -3 0.25
    7 5 3 0.29
    -7 5 -3 0.28
    8 -5 3 0.14
    -8 -5 -3 0.09
    8 5 3 0.34
    -8 5 -3 -0.11
    -8 5 -3 -0.05
    -9 -5 -3 10.89
    9 -5 3 10.03
    -9 5 -3 9.57
    -9 5 -3 10.19
    9 5 3 9.29
    -10 -5 -3 10.52
    10 -5 3 9.08
    -10 5 -3 11.01
    -10 5 -3 8.51
    10 -6 -3 2.99
    10 6 -3 4.1
    -10 6 3 2.88
    -9 -6 3 6.6
    9 -6 -3 6.38
    -9 6 3 6.07
    -9 6 3 6.44
    9 6 -3 6.62
    -8 -6 3 4.56
    8 -6 -3 4.69
    8 -6 -3 3.74
    8 -6 -3 4.87
    -8 -6 3 4.93
    -8 6 3 4.56
    8 6 -3 4.42
    -8 6 3 4.53
    8 6 -3 4.31
    -7 -6 3 5.42
    7 -6 -3 4.91
    -7 -6 3 5.07
    7 -6 -3 5.75
    -7 -6 3 5.33
    7 -6 -3 5.52
    7 6 -3 5.18
    7 6 -3 5.1
    -7 6 3 5.44
    -7 6 3 4.7
    7 6 -3 5.33
    7 6 -3 5.11
    -7 6 3 5.08
    -6 -6 3 12.73
    6 -6 -3 12.9
    6 -6 -3 13.25
    -6 -6 3 12.41
    -6 -6 3 13.03
    -6 -6 3 12.53
    6 -6 -3 13.33
    6 -6 -3 12.43
    -6 6 3 12.84
    6 6 -3 12.91
    -6 6 3 13.05
    6 6 -3 12.78
    -6 6 3 13.27
    6 6 -3 13.21
    6 6 -3 13.18
    6 6 -3 12.66
    -6 6 3 12.31
    5 -6 -3 0.02
    5 -6 -3 0.05
    -5 -6 3 -0.07
    5 -6 -3 -0.23
    5 -6 -3 0.03
    -5 -6 3 0.07
    -5 -6 3 -0.06
    -5 -6 3 -0.17
    5 6 -3 -0.01
    5 6 -3 0.03
    5 6 -3 -0.04
    -5 6 3 0.2
    -5 6 3 0
    -5 6 3 0.11
    -5 6 3 -0.01
    5 6 -3 0.04
    5 6 -3 0.06
    4 -6 -3 4.24
    -4 -6 3 3.74
    4 -6 -3 4.3
    -4 -6 3 4.07
    4 -6 -3 4.11
    4 -6 -3 4.41
    -4 -6 3 4.25
    4 -6 -3 4.46
    -4 -6 3 4.61
    4 6 -3 4.27
    -4 6 3 4.24
    4 6 -3 4.44
    -4 6 3 3.97
    -4 6 3 4.5
    4 6 -3 4.34
    4 6 -3 4.33
    4 6 -3 4.12
    4 6 -3 4.13
    -4 6 3 3.92
    -4 6 3 4.27
    3 -6 -3 65.02
    3 -6 -3 66.27
    -3 -6 3 65.35
    3 -6 -3 65.28
    -3 -6 3 64.1
    3 -6 -3 63.94
    -3 -6 3 64.41
    -3 -6 3 64.58
    -3 6 3 65.52
    3 6 -3 65.85
    -3 6 3 66.32
    -3 6 3 65.49
    -3 6 3 65.64
    3 6 -3 65.29
    -3 6 3 63.87
    3 6 -3 63.95
    3 6 -3 65.71
    -2 -6 3 180.83
    -2 -6 3 182.5
    2 -6 -3 180.28
    2 -6 -3 179.63
    2 -6 -3 187.7
    -2 -6 3 180.83
    -2 -6 3 179.98
    2 -6 -3 178.88
    2 -6 -3 181.35
    -2 6 3 184.24
    2 6 -3 185.6
    -2 6 3 179.22
    2 6 -3 179.55
    2 6 -3 179.55
    -2 6 3 185.66
    2 6 -3 178.9
    -2 6 3 180.94
    -2 6 3 175.51
    1 -6 -3 281.51
    -1 -6 3 281.01
    1 -6 -3 284.51
    -1 -6 3 282.79
    1 -6 -3 280.34
    -1 -6 3 286.11
    1 -6 -3 282.53
    -1 -6 3 286.52
    1 -6 -3 288.97
    -1 -6 3 278.11
    -1 6 3 288.24
    1 6 -3 297.15
    1 6 -3 289.97
    1 6 -3 281.58
    -1 6 3 281.37
    -1 6 3 270.33
    1 6 -3 283.48
    -1 6 3 287.24
    1 6 -3 288.82
    0 -6 3 32.06
    0 -6 3 31.5
    0 -6 -3 32.17
    0 -6 -3 32.8
    0 -6 -3 31.93
    0 -6 -3 31.69
    0 -6 -3 31.21
    0 -6 3 36.73
    0 -6 3 31.44
    0 -6 3 32.11
    0 6 -3 30.38
    0 6 3 31.78
    0 6 -3 32.37
    0 6 3 29.77
    0 6 3 31.54
    0 6 3 32.42
    0 6 3 31.65
    1 -6 3 0.87
    1 -6 3 0.92
    1 -6 3 0.9
    1 -6 3 1.08
    1 -6 3 0.99
    -1 -6 -3 1.01
    -1 -6 -3 0.93
    1 -6 3 1.22
    -1 -6 -3 0.88
    1 6 3 0.85
    -1 6 -3 0.97
    1 6 3 0.93
    1 6 3 0.96
    -1 6 -3 1.04
    1 6 3 0.87
    -1 6 -3 1.15
    -1 6 -3 0.93
    2 -6 3 80.72
    -2 -6 -3 84.19
    2 -6 3 83.43
    -2 -6 -3 86.37
    2 -6 3 84.87
    2 -6 3 82.83
    -2 -6 -3 81.96
    2 -6 3 84.37
    2 -6 3 85.26
    -2 6 -3 86.37
    -2 6 -3 86
    2 6 3 82.53
    2 6 3 79.01
    2 6 3 85.01
    -2 6 -3 83.84
    -2 6 -3 84.16
    2 6 3 82.4
    -3 -6 -3 33.27
    3 -6 3 33.72
    3 -6 3 33.56
    3 -6 3 32.61
    3 -6 3 33.89
    -3 -6 -3 33.44
    3 -6 3 34.04
    -3 -6 -3 32.88
    -3 6 -3 33.38
    3 6 3 33.62
    -3 6 -3 34.5
    3 6 3 34.37
    -3 6 -3 32.99
    -3 6 -3 33.56
    3 6 3 33.29
    3 6 3 34.68
    3 6 3 32.23
    -4 -6 -3 5.77
    4 -6 3 5.21
    -4 -6 -3 5.58
    -4 -6 -3 5.27
    4 -6 3 5.52
    4 -6 3 5.48
    4 -6 3 5.59
    4 -6 3 5.54
    -4 6 -3 5.68
    4 6 3 5.56
    4 6 3 5.08
    -4 6 -3 5.35
    -4 6 -3 5.58
    -4 6 -3 5.23
    4 6 3 5.83
    4 6 3 5.64
    -4 6 -3 5.6
    -5 -6 -3 24.71
    -5 -6 -3 22.63
    -5 -6 -3 24.84
    5 -6 3 23.86
    5 -6 3 24.09
    5 -6 3 24.26
    -5 -6 -3 25.16
    5 6 3 24.42
    -5 6 -3 24.85
    5 6 3 24.47
    5 6 3 24.09
    -5 6 -3 23.95
    -5 6 -3 23.63
    -5 6 -3 25.61
    5 6 3 24.01
    6 -6 3 35.08
    -6 -6 -3 38.45
    6 -6 3 38.8
    -6 -6 -3 37.95
    -6 -6 -3 38.71
    -6 -6 -3 38.42
    6 -6 3 38.17
    -6 6 -3 38.87
    6 6 3 38.08
    -6 6 -3 37.88
    6 6 3 38.98
    6 6 3 37.7
    -6 6 -3 38.58
    6 6 3 38.6
    -6 6 -3 39.08
    7 -6 3 0.56
    -7 -6 -3 0.62
    -7 -6 -3 0.66
    -7 -6 -3 0.67
    -7 -6 -3 0.71
    7 -6 3 0.57
    -7 6 -3 0.09
    7 6 3 0.64
    7 6 3 0.45
    -7 6 -3 0.45
    7 6 3 0.8
    7 6 3 0.61
    -7 6 -3 0.77
    8 -6 3 2.38
    -8 -6 -3 2.6
    -8 6 -3 2.14
    8 6 3 2.33
    -8 6 -3 2.47
    8 6 3 2.09
    -9 -6 -3 0.18
    9 -6 3 0.08
    -9 6 -3 -0.02
    -9 6 -3 -0.15
    9 6 3 0.07
    -10 -6 -3 1.7
    10 -6 3 1.53
    10 6 3 1.53
    -10 6 -3 1.87
    -10 6 -3 1.24
    9 -7 -3 1.55
    -9 7 3 1.97
    -9 7 3 1.91
    9 7 -3 1.86
    8 -7 -3 4.17
    8 -7 -3 4.84
    -8 -7 3 4.73
    -8 -7 3 4.24
    8 -7 -3 4.16
    -8 7 3 4.57
    8 7 -3 4.42
    8 7 -3 3.95
    -8 7 3 4.38
    8 7 -3 4.59
    -7 -7 3 0.02
    7 -7 -3 -0.14
    7 -7 -3 -0.17
    -7 -7 3 0.05
    7 -7 -3 0.2
    -7 7 3 -0.05
    7 7 -3 0.1
    7 7 -3 -0.05
    7 7 -3 -0.04
    -7 7 3 -0.19
    7 7 -3 0.1
    -7 7 3 0.16
    -6 -7 3 2.74
    6 -7 -3 2.31
    6 -7 -3 2.72
    -6 -7 3 2.2
    6 -7 -3 2.23
    6 -7 -3 2.47
    -6 7 3 2.38
    -6 7 3 2.65
    -6 7 3 2.14
    -6 7 3 2.34
    6 7 -3 2.29
    6 7 -3 2.4
    6 7 -3 2.58
    6 7 -3 2.65
    6 7 -3 2.64
    5 -7 -3 18.59
    -5 -7 3 18.41
    5 -7 -3 18.75
    5 -7 -3 19.04
    -5 -7 3 17.75
    -5 -7 3 18.57
    -5 -7 3 18.83
    5 -7 -3 19.01
    -5 7 3 18.23
    -5 7 3 19.05
    -5 7 3 18.29
    5 7 -3 17.85
    -5 7 3 18.42
    5 7 -3 18.56
    5 7 -3 18.43
    5 7 -3 17.91
    5 7 -3 18.95
    5 7 -3 18.98
    4 -7 -3 3.21
    -4 -7 3 2.62
    4 -7 -3 2.87
    -4 -7 3 2.9
    -4 -7 3 3.04
    4 -7 -3 3.12
    -4 -7 3 3.11
    4 -7 -3 3.03
    4 7 -3 2.87
    4 7 -3 3.18
    -4 7 3 2.67
    -4 7 3 2.58
    4 7 -3 2.88
    -4 7 3 2.89
    -4 7 3 3
    4 7 -3 2.96
    4 7 -3 2.99
    -4 7 3 2.51
    4 7 -3 2.72
    3 -7 -3 14.38
    3 -7 -3 14.35
    3 -7 -3 14.09
    3 -7 -3 14.14
    -3 -7 3 14.13
    -3 -7 3 14.23
    -3 -7 3 14.16
    3 -7 -3 14.17
    -3 -7 3 14.94
    3 7 -3 14.94
    -3 7 3 14.19
    -3 7 3 14.51
    -3 7 3 14.86
    3 7 -3 14.6
    3 7 -3 14.01
    -3 7 3 14.27
    -3 7 3 14.18
    3 7 -3 13.87
    2 -7 -3 0.48
    2 -7 -3 0.37
    -2 -7 3 0.41
    2 -7 -3 0.56
    -2 -7 3 0.47
    2 -7 -3 0.43
    2 -7 -3 0.56
    -2 -7 3 0.45
    -2 -7 3 0.54
    2 7 -3 0.53
    2 7 -3 0.38
    -2 7 3 0.36
    2 7 -3 0.67
    -2 7 3 0.54
    -2 7 3 0.49
    2 7 -3 0.58
    -2 7 3 0.53
    2 7 -3 0.47
    -2 7 3 0.48
    1 -7 -3 92.84
    -1 -7 3 93.02
    1 -7 -3 93.13
    1 -7 -3 92.12
    -1 -7 3 91.73
    -1 -7 3 92.46
    -1 -7 3 95.94
    -1 -7 3 94.49
    1 -7 -3 93.35
    1 -7 -3 91.35
    -1 7 3 90.95
    1 7 -3 92.97
    -1 7 3 94.47
    -1 7 3 92.31
    1 7 -3 92.28
    1 7 -3 91.66
    -1 7 3 93.23
    1 7 -3 96.03
    1 7 -3 94.92
    -1 7 3 92.68
    0 -7 3 0.51
    0 -7 3 0.45
    0 -7 -3 0.26
    0 -7 -3 0.58
    0 -7 3 0.38
    0 -7 3 0.42
    0 -7 -3 0.27
    0 -7 3 0.33
    0 -7 -3 0.62
    0 -7 -3 0.45
    0 7 3 0.45
    0 7 -3 0.46
    0 7 3 0.43
    0 7 -3 0.32
    0 7 3 0.49
    0 7 -3 0.42
    0 7 3 0.34
    0 7 3 0.4
    -1 -7 -3 3.92
    1 -7 3 4.07
    1 -7 3 3.98
    1 -7 3 3.86
    1 -7 3 3.81
    -1 -7 -3 3.94
    -1 -7 -3 3.96
    -1 -7 -3 4.01
    1 -7 3 3.71
    1 -7 3 4.07
    1 7 3 3.91
    -1 7 -3 3.81
    1 7 3 3.82
    1 7 3 4.07
    -1 7 -3 3.9
    1 7 3 3.61
    2 -7 3 5.96
    -2 -7 -3 5.79
    2 -7 3 5.87
    2 -7 3 5.87
    -2 -7 -3 5.97
    2 -7 3 6.07
    -2 -7 -3 5.9
    -2 -7 -3 6.13
    2 -7 3 6.02
    2 7 3 5.98
    2 7 3 5.88
    -2 7 -3 5.57
    -2 7 -3 5.85
    -2 7 -3 5.84
    2 7 3 6.16
    2 7 3 6.02
    -2 7 -3 5.67
    -3 -7 -3 32.07
    3 -7 3 31.13
    3 -7 3 32.76
    3 -7 3 31.12
    -3 -7 -3 32.11
    3 -7 3 31.87
    3 -7 3 31.89
    -3 -7 -3 31.36
    3 7 3 31.91
    3 7 3 32.34
    -3 7 -3 32.55
    3 7 3 32.17
    3 7 3 31.64
    -3 7 -3 31.69
    -3 7 -3 31.57
    3 7 3 31.85
    -3 7 -3 32.25
    -4 -7 -3 11.93
    4 -7 3 12.09
    4 -7 3 11.4
    4 -7 3 11.72
    4 -7 3 11.64
    -4 -7 -3 11.8
    -4 -7 -3 11.96
    4 7 3 11.39
    -4 7 -3 12.11
    4 7 3 11.08
    -4 7 -3 11.24
    -4 7 -3 11.93
    4 7 3 11.24
    -4 7 -3 12.16
    4 7 3 11.92
    5 -7 3 7.4
    -5 -7 -3 7.87
    5 -7 3 7.25
    -5 -7 -3 7.26
    -5 -7 -3 7.75
    5 -7 3 7.2
    5 7 3 7.37
    5 7 3 7.45
    -5 7 -3 8.1
    -5 7 -3 7.26
    -5 7 -3 8.23
    -5 7 -3 7.74
    5 7 3 7.32
    -6 -7 -3 0.62
    6 -7 3 0.54
    -6 -7 -3 0.61
    -6 -7 -3 0.67
    6 -7 3 0.53
    -6 -7 -3 0.49
    6 7 3 0.68
    -6 7 -3 0.5
    -6 7 -3 0.52
    6 7 3 0.54
    6 7 3 0.52
    -6 7 -3 0.44
    6 7 3 0.41
    7 -7 3 15.01
    -7 -7 -3 14.31
    -7 -7 -3 14.13
    -7 7 -3 14.76
    7 7 3 15.05
    7 7 3 14.41
    -7 7 -3 15.02
    8 -7 3 6.06
    -8 -7 -3 5.83
    8 7 3 6.38
    -8 7 -3 6.66
    8 7 3 6.54
    -8 7 -3 6.01
    -9 -7 -3 1.06
    9 -7 3 0.93
    -9 7 -3 0.86
    -9 7 -3 1.54
    9 7 3 1.15
    9 -8 -3 -0.19
    -9 8 3 -0.32
    9 8 -3 0.03
    -9 8 3 0.05
    8 -8 -3 10.38
    8 -8 -3 10.37
    -8 -8 3 10.9
    -8 -8 3 10.73
    8 8 -3 10.78
    -8 8 3 9.99
    -8 8 3 11.06
    8 8 -3 10.35
    7 -8 -3 1.18
    7 -8 -3 1.18
    7 -8 -3 1.02
    -7 -8 3 1.77
    -7 -8 3 1.47
    7 8 -3 1.39
    7 8 -3 1.3
    -7 8 3 1.87
    7 8 -3 1.55
    -7 8 3 1.3
    6 -8 -3 5.08
    6 -8 -3 4.74
    -6 -8 3 4.78
    -6 -8 3 4.96
    6 -8 -3 4.56
    6 -8 -3 4.01
    6 8 -3 4.97
    6 8 -3 4.79
    6 8 -3 5.03
    -6 8 3 4.42
    6 8 -3 4.31
    6 8 -3 4.98
    -6 8 3 5.55
    5 -8 -3 3.02
    5 -8 -3 3.1
    5 -8 -3 3.12
    -5 -8 3 2.81
    5 -8 -3 2.96
    -5 -8 3 3.12
    -5 -8 3 2.53
    5 8 -3 3.43
    5 8 -3 3.15
    5 8 -3 3.42
    5 8 -3 3.82
    -5 8 3 2.95
    -5 8 3 3.57
    -5 8 3 2.94
    5 8 -3 3.05
    4 -8 -3 20.18
    4 -8 -3 20.31
    -4 -8 3 20.46
    -4 -8 3 19.83
    4 -8 -3 20.76
    -4 -8 3 19.55
    -4 -8 3 19.66
    4 -8 -3 20.23
    4 8 -3 20.04
    -4 8 3 20.65
    -4 8 3 20.49
    4 8 -3 20.03
    -4 8 3 22.27
    4 8 -3 19.99
    -4 8 3 20.61
    4 8 -3 20.29
    -4 8 3 19.77
    4 8 -3 20.98
    -3 -8 3 4.64
    3 -8 -3 4.84
    3 -8 -3 4.53
    3 -8 -3 4.96
    -3 -8 3 5.08
    3 -8 -3 4.37
    -3 -8 3 4.53
    -3 -8 3 5
    -3 8 3 4.52
    3 8 -3 4.83
    -3 8 3 5.4
    -3 8 3 4.79
    3 8 -3 4.58
    -3 8 3 4.35
    -3 8 3 4.86
    3 8 -3 4.77
    3 8 -3 4.79
    3 8 -3 4.86
    -2 -8 3 17.6
    -2 -8 3 17.7
    2 -8 -3 17.68
    2 -8 -3 17.88
    -2 -8 3 17.92
    2 -8 -3 17.68
    2 -8 -3 17.52
    -2 -8 3 18.11
    2 8 -3 18.08
    2 8 -3 17.74
    -2 8 3 17.95
    2 8 -3 17.91
    -2 8 3 18.29
    -2 8 3 17.86
    -2 8 3 17.79
    2 8 -3 18.01
    -2 8 3 18.03
    1 -8 -3 0.14
    -1 -8 3 0.09
    1 -8 -3 0.15
    -1 -8 3 0.24
    1 -8 -3 0.03
    1 -8 -3 0.19
    -1 -8 3 0.28
    1 -8 -3 0.24
    -1 -8 3 0.21
    -1 -8 3 0.21
    1 8 -3 0.21
    1 8 -3 0.29
    -1 8 3 0.17
    1 8 -3 0.14
    -1 8 3 0.35
    -1 8 3 0.2
    -1 8 3 0.19
    -1 8 3 0.24
    1 8 -3 0.21
    0 -8 3 23.43
    0 -8 -3 22.3
    0 -8 -3 22.87
    0 -8 -3 22.54
    0 -8 3 23.56
    0 -8 3 22.13
    0 -8 3 21.99
    0 -8 3 22.67
    0 -8 -3 22.83
    0 -8 -3 23.29
    0 -8 3 23.4
    0 8 -3 22.89
    0 8 3 22.96
    0 8 3 22.65
    0 8 3 22.53
    0 8 -3 22.95
    0 8 3 23.04
    0 8 3 23.4
    0 8 -3 23.09
    0 8 -3 22.64
    -1 -8 -3 12.46
    1 -8 3 13.1
    1 -8 3 12.73
    -1 -8 -3 12.69
    1 -8 3 13.04
    1 -8 3 12.32
    -1 -8 -3 13.1
    1 -8 3 12.59
    1 -8 3 12.65
    -1 -8 -3 12.89
    -1 8 -3 12.72
    -1 8 -3 12.33
    1 8 3 13.18
    1 8 3 12.44
    1 8 3 12.7
    1 8 3 12.49
    -1 8 -3 12.45
    2 -8 3 4.41
    2 -8 3 4.32
    -2 -8 -3 4.61
    2 -8 3 3.99
    2 -8 3 4.31
    2 -8 3 4.4
    2 -8 3 4.27
    -2 -8 -3 4.16
    -2 -8 -3 4.28
    2 8 3 4.71
    2 8 3 4.49
    2 8 3 4.18
    -2 8 -3 4.33
    -2 8 -3 4.3
    2 8 3 4.51
    -2 8 -3 4.19
    -3 -8 -3 13.89
    -3 -8 -3 14.03
    3 -8 3 13.18
    -3 -8 -3 14.15
    3 -8 3 14.48
    3 -8 3 14.01
    3 -8 3 14.15
    3 8 3 13.4
    3 8 3 13.58
    3 8 3 13.62
    -3 8 -3 13.56
    3 8 3 13.49
    -3 8 -3 13.76
    -3 8 -3 13.92
    4 -8 3 42.44
    4 -8 3 43.63
    -4 -8 -3 43.78
    4 -8 3 42.6
    -4 -8 -3 44.59
    -4 -8 -3 42.92
    4 8 3 42.08
    4 8 3 43.67
    -4 8 -3 43.92
    4 8 3 43.71
    -4 8 -3 41.34
    -4 8 -3 44.8
    -5 -8 -3 17.7
    -5 -8 -3 18.63
    5 -8 3 19
    -5 -8 -3 19.2
    5 -8 3 18.75
    5 -8 3 19
    5 8 3 19.15
    -5 8 -3 18.95
    -5 8 -3 18.91
    5 8 3 17.78
    -5 8 -3 19.55
    5 8 3 18.63
    -6 -8 -3 32.86
    6 -8 3 32.14
    6 -8 3 31.77
    -6 -8 -3 32.88
    -6 -8 -3 31.44
    -6 8 -3 32.42
    -6 8 -3 32.44
    6 8 3 31.72
    6 8 3 31.92
    6 8 3 32.13
    -7 -8 -3 6.53
    7 -8 3 6.94
    7 -8 3 6.63
    -7 -8 -3 7.84
    -7 8 -3 7.42
    -7 8 -3 7.39
    7 8 3 7.13
    7 8 3 7.11
    -8 -8 -3 24.92
    8 -8 3 23.61
    -8 8 -3 23.49
    8 8 3 24.05
    -8 8 -3 22.68
    -9 -8 -3 -0.11
    9 -8 3 -0.26
    -9 8 -3 0.07
    -9 8 -3 -0.07
    9 8 3 0.08
    9 -9 -3 -0.4
    9 9 -3 -0.24
    -9 9 3 0.39
    8 -9 -3 0.98
    8 -9 -3 0.5
    -8 -9 3 0.69
    -8 9 3 -0.13
    8 9 -3 0.15
    8 9 -3 0.36
    -8 9 3 0.21
    -7 -9 3 0.16
    7 -9 -3 0.06
    7 -9 -3 0
    7 -9 -3 -0.07
    -7 -9 3 -0.04
    -7 9 3 0.28
    -7 9 3 -0.12
    7 9 -3 0.02
    7 9 -3 0.19
    7 9 -3 -0.02
    6 -9 -3 4.8
    6 -9 -3 5.36
    -6 -9 3 4.74
    6 -9 -3 5.05
    -6 -9 3 4.26
    6 9 -3 4.76
    -6 9 3 4.63
    6 9 -3 4.87
    -6 9 3 4.74
    6 9 -3 4.58
    6 9 -3 4.7
    -5 -9 3 7.2
    5 -9 -3 7.35
    5 -9 -3 7.52
    -5 -9 3 8.44
    5 -9 -3 8.58
    5 -9 -3 7.93
    -5 9 3 7.9
    5 9 -3 7.68
    -5 9 3 7.77
    5 9 -3 8.3
    5 9 -3 8.25
    -5 9 3 7.16
    5 9 -3 7.51
    4 -9 -3 19.2
    -4 -9 3 22.11
    -4 -9 3 18.86
    4 -9 -3 19.21
    -4 -9 3 17.49
    -4 -9 3 18.19
    4 -9 -3 18.74
    4 -9 -3 19.26
    -4 9 3 18.65
    4 9 -3 19.13
    -4 9 3 18.82
    4 9 -3 18.6
    4 9 -3 18.78
    -4 9 3 19.04
    4 9 -3 19.36
    3 -9 -3 177.47
    3 -9 -3 176.05
    3 -9 -3 174.77
    3 -9 -3 173.18
    -3 -9 3 168.97
    -3 -9 3 165.38
    -3 -9 3 174.47
    -3 -9 3 171.17
    3 9 -3 174.64
    -3 9 3 171.04
    3 9 -3 173.24
    3 9 -3 174.07
    -3 9 3 172.91
    3 9 -3 174.83
    -3 9 3 169.22
    3 9 -3 161.81
    -3 9 3 172.02
    2 -9 -3 10.17
    -2 -9 3 9.34
    2 -9 -3 10.13
    -2 -9 3 10.18
    -2 -9 3 9.62
    2 -9 -3 10.32
    -2 -9 3 10.02
    2 -9 -3 10.51
    -2 9 3 10.64
    2 9 -3 9.94
    2 9 -3 10
    -2 9 3 11.44
    -2 9 3 10.1
    2 9 -3 10.24
    -2 9 3 9.45
    -2 9 3 9.56
    2 9 -3 10.36
    1 -9 -3 0.62
    1 -9 -3 0.72
    1 -9 -3 0.81
    -1 -9 3 0.95
    -1 -9 3 0.58
    -1 -9 3 0.75
    1 -9 -3 0.8
    -1 -9 3 0.7
    1 -9 -3 0.72
    1 9 -3 0.68
    1 9 -3 0.82
    1 9 -3 0.84
    1 9 -3 0.86
    -1 9 3 0.67
    -1 9 3 0.68
    -1 9 3 0.83
    -1 9 3 0.78
    -1 9 3 0.72
    0 -9 -3 4.64
    0 -9 3 4.45
    0 -9 3 4.73
    0 -9 -3 5.14
    0 -9 -3 4.31
    0 -9 3 4.82
    0 -9 -3 4.95
    0 -9 3 4.77
    0 -9 3 4.78
    0 -9 3 4.59
    0 9 3 4.65
    0 9 -3 4.88
    0 9 3 4.88
    0 9 -3 4.96
    0 9 3 4.84
    0 9 3 4.49
    0 9 -3 4.86
    0 9 3 4.78
    1 -9 3 4.05
    -1 -9 -3 4.19
    1 -9 3 4.26
    -1 -9 -3 4.63
    1 -9 3 4.41
    1 -9 3 4.42
    -1 -9 -3 4.65
    -1 -9 -3 4.28
    -1 -9 -3 4.46
    -1 -9 -3 4.26
    1 -9 3 4.28
    1 -9 3 4.71
    1 9 3 4.64
    -1 9 -3 4.4
    1 9 3 4.13
    -1 9 -3 4.09
    -1 9 -3 4.77
    1 9 3 4.89
    1 9 3 4.33
    2 -9 3 1.58
    -2 -9 -3 1.58
    2 -9 3 1.52
    2 -9 3 1.65
    2 -9 3 1.19
    -2 -9 -3 0.98
    -2 -9 -3 1.45
    -2 -9 -3 1.29
    2 -9 3 1.08
    -2 9 -3 1.5
    2 9 3 1.56
    2 9 3 1.42
    -2 9 -3 1.37
    2 9 3 1.46
    2 9 3 1.53
    -2 9 -3 1.49
    3 -9 3 1.21
    -3 -9 -3 0.89
    3 -9 3 1.27
    -3 -9 -3 0.85
    -3 -9 -3 0.92
    3 -9 3 1.09
    3 -9 3 1.22
    3 9 3 1.34
    -3 9 -3 1.15
    -3 9 -3 1.14
    3 9 3 0.81
    -3 9 -3 1.22
    3 9 3 1.1
    4 -9 3 7.99
    4 -9 3 8.07
    -4 -9 -3 7.94
    -4 -9 -3 7.89
    4 -9 3 7.63
    -4 -9 -3 7.46
    4 9 3 8.12
    4 9 3 7.21
    -4 9 -3 8.36
    4 9 3 7.76
    -4 9 -3 8.18
    -4 9 -3 7.32
    -5 -9 -3 43.14
    -5 -9 -3 39.41
    5 -9 3 41.39
    5 -9 3 40.06
    5 -9 3 42.25
    -5 -9 -3 42.13
    -5 9 -3 40.29
    5 9 3 40.75
    5 9 3 40.02
    -5 9 -3 41.9
    5 9 3 41.32
    -5 9 -3 41.26
    6 -9 3 18.32
    -6 -9 -3 18.31
    -6 -9 -3 17.58
    6 -9 3 18.06
    -6 9 -3 17.74
    6 9 3 16.5
    -6 9 -3 16.93
    -6 9 -3 18.04
    6 9 3 17.57
    6 9 3 17.62
    -7 -9 -3 0.56
    -7 -9 -3 0.18
    7 -9 3 0.52
    7 -9 3 0.4
    7 9 3 0.42
    -7 9 -3 0.38
    -7 9 -3 0.47
    -8 -9 -3 0.32
    8 -9 3 0.23
    -8 9 -3 0.21
    8 9 3 -0.07
    -8 9 -3 0.02
    -9 -9 -3 0.5
    9 -9 3 0.64
    9 9 3 0.61
    -9 9 -3 0.47
    -9 9 -3 0.46
    -8 -10 3 10.83
    8 -10 -3 11.75
    8 10 -3 9.78
    -8 10 3 10.3
    -8 10 3 10.63
    7 -10 -3 2.18
    7 -10 -3 1.53
    -7 -10 3 1.78
    -7 -10 3 2.07
    7 -10 -3 2.16
    -7 10 3 1.82
    -7 10 3 1.8
    7 10 -3 1.26
    7 10 -3 1.85
    -6 -10 3 8.05
    6 -10 -3 8.04
    6 -10 -3 9.02
    6 -10 -3 8.66
    -6 -10 3 8.39
    -6 10 3 8.24
    6 10 -3 8.64
    6 10 -3 8.14
    -6 10 3 8.11
    6 10 -3 8.01
    5 -10 -3 5.38
    5 -10 -3 6.28
    -5 -10 3 5.68
    5 -10 -3 6.25
    -5 -10 3 5.81
    5 -10 -3 5.97
    -5 10 3 5.99
    -5 10 3 5.63
    -5 10 3 6.44
    5 10 -3 6.5
    5 10 -3 5.9
    5 10 -3 6.19
    -4 -10 3 4.68
    4 -10 -3 4.95
    4 -10 -3 4.64
    -4 -10 3 4.15
    4 -10 -3 4.69
    4 -10 -3 4.47
    -4 10 3 4.31
    4 10 -3 5.12
    4 10 -3 4.51
    -4 10 3 4.78
    4 10 -3 4.64
    4 10 -3 4.51
    4 10 -3 4.8
    -4 10 3 4.82
    3 -10 -3 18.88
    3 -10 -3 18.56
    -3 -10 3 17.47
    3 -10 -3 18.04
    -3 -10 3 19.26
    3 -10 -3 19.09
    -3 -10 3 19.6
    -3 10 3 18.85
    -3 10 3 19.38
    3 10 -3 19.82
    3 10 -3 19.02
    -3 10 3 18.77
    -3 10 3 19.7
    3 10 -3 19.53
    3 10 -3 19.37
    3 10 -3 19.36
    2 -10 -3 8.51
    2 -10 -3 8.37
    2 -10 -3 8.92
    -2 -10 3 8.92
    -2 -10 3 8.51
    2 -10 -3 8.72
    -2 -10 3 8.09
    -2 10 3 8.28
    -2 10 3 8.53
    2 10 -3 8.57
    -2 10 3 8.41
    2 10 -3 7.81
    -2 10 3 8.14
    -1 -10 3 14.12
    1 -10 -3 13.32
    1 -10 -3 14.08
    1 -10 -3 14.6
    -1 -10 3 13.83
    1 -10 -3 14.49
    -1 -10 3 15.03
    -1 -10 3 13.79
    -1 -10 3 13.48
    -1 -10 3 13.99
    -1 10 3 14.22
    1 10 -3 14.69
    -1 10 3 14.19
    1 10 -3 14.23
    -1 10 3 14.04
    1 10 -3 14.05
    -1 10 3 14.47
    0 -10 3 18.43
    0 -10 -3 19.1
    0 -10 3 18.18
    0 -10 -3 18.34
    0 -10 -3 18.88
    0 -10 3 19.24
    0 -10 3 18.57
    0 -10 3 17.21
    0 10 -3 18.95
    0 10 -3 18.44
    0 10 3 18.54
    0 10 3 18.11
    0 10 3 18.35
    0 10 -3 18.18
    1 -10 3 6.29
    -1 -10 -3 6.21
    1 -10 3 6.22
    1 -10 3 6.35
    -1 -10 -3 6.14
    -1 -10 -3 6.26
    -1 -10 -3 5.99
    1 -10 3 6.35
    -1 -10 -3 6.32
    1 10 3 6.27
    1 10 3 6.2
    -1 10 -3 6.4
    -1 10 -3 6.43
    1 10 3 5.83
    -1 10 -3 6.3
    2 -10 3 22.3
    2 -10 3 22.02
    2 -10 3 21.18
    -2 -10 -3 21.76
    -2 -10 -3 22.28
    2 -10 3 21.48
    -2 -10 -3 23.06
    -2 10 -3 22.26
    2 10 3 21.75
    2 10 3 21.31
    -2 10 -3 21.89
    -2 10 -3 22.32
    -3 -10 -3 9.36
    -3 -10 -3 8.72
    3 -10 3 9.3
    -3 -10 -3 9.21
    3 -10 3 8.77
    3 -10 3 8.46
    -3 10 -3 8.48
    -3 10 -3 9.17
    3 10 3 8.59
    3 10 3 8.59
    -3 10 -3 8.41
    4 -10 3 55.37
    -4 -10 -3 56.34
    -4 -10 -3 55.99
    4 -10 3 55.53
    4 -10 3 54.95
    -4 -10 -3 56.97
    4 10 3 55.72
    -4 10 -3 56.57
    4 10 3 52.39
    -4 10 -3 53.15
    -4 10 -3 56.86
    -5 -10 -3 3.91
    -5 -10 -3 4.3
    5 -10 3 4.88
    5 -10 3 5.12
    -5 -10 -3 4.49
    5 -10 3 4.53
    -5 10 -3 4.33
    -5 10 -3 4.43
    -5 10 -3 3.72
    5 10 3 4.51
    -5 10 -3 4.82
    5 10 3 4.4
    6 -10 3 1.93
    -6 -10 -3 1.37
    6 -10 3 2.63
    -6 -10 -3 2.23
    6 10 3 1.93
    -6 10 -3 2.41
    -6 10 -3 1.99
    7 -10 3 10.89
    7 -10 3 10.73
    -7 -10 -3 11.33
    -7 -10 -3 11.75
    -7 10 -3 10.96
    -7 10 -3 11
    7 10 3 10.95
    8 -10 3 2.27
    -8 -10 -3 2.47
    -8 10 -3 2.81
    8 10 3 2.3
    -8 10 -3 2.47
    8 -11 -3 1.52
    -8 -11 3 1.54
    8 -11 -3 1.38
    8 11 -3 1.76
    -8 11 3 1.4
    -7 -11 3 0.51
    7 -11 -3 0.1
    7 -11 -3 0.27
    7 11 -3 -0.25
    7 11 -3 0.5
    -7 11 3 0.07
    -7 11 3 0.1
    -6 -11 3 8.29
    -6 -11 3 8.95
    6 -11 -3 8.44
    6 -11 -3 9.32
    6 11 -3 8.59
    6 11 -3 8.38
    -6 11 3 8.5
    -6 11 3 8.98
    5 -11 -3 6.34
    -5 -11 3 6.09
    5 -11 -3 6.36
    5 11 -3 6.29
    5 11 -3 6.94
    -5 11 3 6.34
    5 11 -3 6.67
    -5 11 3 6.65
    4 -11 -3 7.74
    4 -11 -3 7.01
    -4 -11 3 7.47
    4 -11 -3 7.22
    4 -11 -3 7.85
    -4 -11 3 7.45
    4 11 -3 8.68
    -4 11 3 8.11
    -4 11 3 7.6
    4 11 -3 7.25
    4 11 -3 7.54
    3 -11 -3 2.39
    3 -11 -3 2.3
    3 -11 -3 2.48
    -3 -11 3 2.48
    -3 -11 3 2.5
    3 -11 -3 2.52
    3 11 -3 2.64
    -3 11 3 2.49
    3 11 -3 2.01
    -3 11 3 2.17
    -3 11 3 1.93
    3 11 -3 2.51
    3 11 -3 2.39
    3 11 -3 2.51
    -2 -11 3 6.29
    -2 -11 3 6.69
    2 -11 -3 6.81
    2 -11 -3 6.44
    2 -11 -3 6.36
    -2 -11 3 6.56
    2 -11 -3 7.11
    -2 11 3 6.05
    -2 11 3 6.71
    2 11 -3 7
    -2 11 3 7.41
    2 11 -3 6.52
    -2 11 3 6.4
    1 -11 -3 0.33
    -1 -11 3 0.18
    1 -11 -3 0.18
    1 -11 -3 0.05
    -1 -11 3 0.17
    1 -11 -3 0.35
    -1 -11 3 0.27
    -1 -11 3 0.18
    1 11 -3 0.23
    -1 11 3 0.21
    -1 11 3 0.26
    1 11 -3 0.21
    -1 11 3 0.3
    -1 11 3 0.06
    0 -11 3 0.51
    0 -11 -3 0.35
    0 -11 3 0.49
    0 -11 3 0.41
    0 -11 3 0.57
    0 -11 -3 0.39
    0 -11 -3 0.42
    0 11 -3 0.51
    0 11 3 0.45
    0 11 -3 0.56
    0 11 3 0.25
    0 11 3 0.41
    0 11 -3 0.29
    1 -11 3 0.15
    1 -11 3 0.07
    -1 -11 -3 -0.05
    1 -11 3 0.2
    -1 -11 -3 0.15
    -1 -11 -3 0.18
    -1 -11 -3 0.18
    1 -11 3 0.2
    -1 -11 -3 0.13
    -1 11 -3 0.05
    -1 11 -3 0.22
    1 11 3 0.31
    -1 11 -3 0.1
    1 11 3 0.22
    2 -11 3 0.25
    -2 -11 -3 0.1
    2 -11 3 0.28
    2 -11 3 0.21
    -2 -11 -3 0.12
    2 -11 3 0.14
    -2 -11 -3 0.21
    -2 11 -3 0.24
    2 11 3 0.25
    -2 11 -3 0.19
    2 11 3 0.35
    -2 11 -3 0.22
    3 -11 3 28.8
    -3 -11 -3 28.32
    -3 -11 -3 28.56
    3 -11 3 28.46
    3 -11 3 27.49
    3 11 3 28.04
    -3 11 -3 28.26
    -3 11 -3 28.83
    -3 11 -3 28.82
    3 11 3 27.95
    4 -11 3 2.44
    4 -11 3 2.4
    4 -11 3 2.99
    -4 -11 -3 2.72
    -4 -11 -3 2.23
    -4 11 -3 2.29
    4 11 3 2.44
    -4 11 -3 2.64
    4 11 3 1.98
    -4 11 -3 2.05
    5 -11 3 14.73
    -5 -11 -3 14.99
    -5 -11 -3 13.42
    5 -11 3 14.29
    5 11 3 13.47
    -5 11 -3 15.06
    5 11 3 13.63
    -5 11 -3 14.45
    -6 -11 -3 -0.05
    -6 -11 -3 -0.15
    6 -11 3 0.08
    6 -11 3 0.14
    -6 11 -3 -0.01
    6 11 3 -0.06
    -6 11 -3 -0.04
    -7 -11 -3 4.2
    -7 -11 -3 4.62
    7 -11 3 4.29
    -7 11 -3 4.47
    7 11 3 4.34
    -7 11 -3 4.74
    -8 -11 -3 3.27
    8 -11 3 2.41
    -8 11 -3 3.04
    8 11 3 2.84
    -8 11 -3 3.67
    -8 -12 3 0.38
    8 -12 -3 0.22
    7 -12 -3 13.3
    -7 -12 3 13.3
    7 -12 -3 14.38
    7 12 -3 14.36
    7 12 -3 13.75
    -7 12 3 14.11
    -7 12 3 14.68
    -6 -12 3 19.61
    6 -12 -3 20.2
    6 -12 -3 19.46
    6 -12 -3 19.48
    6 12 -3 19.55
    -6 12 3 20.03
    -6 12 3 18.98
    6 12 -3 20.16
    -5 -12 3 3.76
    5 -12 -3 4.58
    5 -12 -3 4.15
    -5 -12 3 4.46
    5 -12 -3 3.43
    -5 12 3 4.04
    5 12 -3 4.24
    5 12 -3 4.64
    -5 12 3 4.44
    4 -12 -3 -0.15
    4 -12 -3 -0.04
    4 -12 -3 0.1
    -4 -12 3 0.2
    -4 -12 3 0.12
    4 12 -3 0
    -4 12 3 -0.05
    4 12 -3 0.18
    -4 12 3 0.09
    4 12 -3 -0.24
    -3 -12 3 20.63
    3 -12 -3 17.3
    3 -12 -3 19.5
    3 -12 -3 20.02
    3 -12 -3 19.52
    3 12 -3 20.29
    3 12 -3 19.2
    -3 12 3 20.04
    -3 12 3 20.2
    3 12 -3 19.6
    -2 -12 3 -0.1
    -2 -12 3 0.02
    2 -12 -3 0
    2 -12 -3 -0.1
    -2 -12 3 -0.01
    2 -12 -3 -0.13
    2 -12 -3 0.01
    -2 -12 3 0.01
    2 12 -3 0.02
    2 12 -3 0.04
    -2 12 3 -0.07
    -2 12 3 0.16
    -2 12 3 -0.05
    2 12 -3 0.04
    -1 -12 3 42.27
    -1 -12 3 43.36
    1 -12 -3 45.58
    -1 -12 3 43.03
    1 -12 -3 43.06
    -1 -12 3 42.53
    1 -12 -3 41.02
    1 -12 -3 44.23
    1 12 -3 44.79
    1 12 -3 42.99
    -1 12 3 42.69
    -1 12 3 42.73
    1 12 -3 44.39
    0 -12 -3 4.19
    0 -12 3 4.02
    0 -12 -3 3.52
    0 -12 3 3.92
    0 -12 3 3.87
    0 -12 -3 3.64
    0 -12 -3 3.64
    0 -12 3 4.18
    0 -12 -3 4.36
    0 12 -3 3.89
    0 12 3 3.7
    0 12 3 4.05
    0 12 -3 3.67
    0 12 -3 3.69
    1 -12 3 3.17
    -1 -12 -3 3.56
    1 -12 3 3.96
    1 -12 3 3.85
    -1 -12 -3 3.32
    -1 -12 -3 3.86
    1 -12 3 3.65
    -1 -12 -3 3.79
    1 12 3 3.93
    1 12 3 3.99
    -1 12 -3 3.63
    -1 12 -3 3.88
    -1 12 -3 3.75
    -2 -12 -3 72.69
    -2 -12 -3 73.5
    2 -12 3 73.89
    2 -12 3 73
    2 -12 3 72.8
    -2 -12 -3 69.97
    -2 12 -3 73.83
    -2 12 -3 74.96
    -2 12 -3 69.93
    2 12 3 73.07
    2 12 3 72.72
    3 -12 3 0.09
    -3 -12 -3 0.16
    3 -12 3 0.11
    -3 -12 -3 0.3
    3 -12 3 -0.12
    -3 -12 -3 0.09
    3 12 3 0.19
    3 12 3 0.17
    -3 12 -3 0.12
    -3 12 -3 0.19
    -3 12 -3 0.01
    4 -12 3 0.05
    -4 -12 -3 0.03
    -4 -12 -3 0.05
    4 -12 3 0.2
    4 12 3 0.13
    4 12 3 0.15
    -4 12 -3 0.09
    -4 12 -3 0.2
    -5 -12 -3 7.02
    -5 -12 -3 6.51
    5 -12 3 7.56
    5 -12 3 6.84
    5 12 3 7.26
    -5 12 -3 7.62
    -5 12 -3 7.49
    -6 -12 -3 0.27
    -6 -12 -3 0.1
    6 -12 3 0.36
    6 -12 3 0.21
    -6 12 -3 0.13
    6 12 3 0.1
    -6 12 -3 0.26
    7 -12 3 3.71
    -7 -12 -3 5.1
    -7 12 -3 4.17
    7 12 3 4.47
    -7 12 -3 5.34
    -8 -12 -3 3.16
    -8 12 -3 2.98
    8 12 3 2.74
    -8 12 -3 2.12
    7 -13 -3 1.23
    7 -13 -3 1.21
    -7 -13 3 1.74
    7 13 -3 1.89
    -7 13 3 1.15
    6 -13 -3 2.3
    -6 -13 3 1.81
    6 -13 -3 1.94
    -6 13 3 1.13
    6 13 -3 1.1
    -6 13 3 2.04
    5 -13 -3 -0.01
    5 -13 -3 0.03
    5 -13 -3 0.09
    -5 -13 3 0.26
    5 13 -3 0.15
    -5 13 3 0.17
    -5 13 3 0.26
    5 13 -3 0.1
    4 -13 -3 0.32
    -4 -13 3 0.73
    4 -13 -3 0.49
    -4 -13 3 0.05
    4 -13 -3 0.48
    4 13 -3 0.42
    -4 13 3 0.26
    -4 13 3 0.23
    3 -13 -3 0.33
    3 -13 -3 0.18
    3 -13 -3 0.29
    3 -13 -3 0.58
    -3 -13 3 0.19
    -3 -13 3 0.3
    -3 13 3 0.35
    3 13 -3 0.1
    -3 13 3 0.1
    3 13 -3 0.15
    2 -13 -3 0.46
    -2 -13 3 0.97
    2 -13 -3 0.59
    2 -13 -3 0.89
    2 -13 -3 0.96
    -2 -13 3 0.69
    -2 -13 3 0.95
    -2 -13 3 0.58
    -2 13 3 0.89
    -2 13 3 0.9
    2 13 -3 0.77
    -2 13 3 0.57
    2 13 -3 0.78
    2 13 -3 0.72
    -1 -13 3 0.4
    1 -13 -3 0.65
    1 -13 -3 0.04
    1 -13 -3 0.52
    -1 -13 3 0.43
    -1 -13 3 0.44
    -1 -13 3 0.29
    -1 13 3 0.08
    1 13 -3 0.47
    1 13 -3 0.57
    -1 13 3 0.45
    1 13 -3 0.51
    0 -13 -3 8.03
    0 -13 3 7.66
    0 -13 -3 7.88
    0 -13 -3 7.13
    0 -13 3 7.78
    0 -13 -3 7.67
    0 -13 3 7.88
    0 -13 -3 7.63
    0 -13 3 7.53
    0 13 3 7.78
    0 13 -3 8.11
    0 13 -3 8.53
    0 13 3 8.11
    0 13 -3 7.17
    -1 -13 -3 9.63
    -1 -13 -3 9.47
    1 -13 3 9.67
    1 -13 3 9.86
    -1 -13 -3 9.39
    1 -13 3 9.15
    -1 -13 -3 9.16
    -1 -13 -3 8.7
    1 13 3 9.63
    1 13 3 9.42
    -1 13 -3 9.71
    -1 13 -3 9.4
    2 -13 3 18.58
    2 -13 3 16.72
    -2 -13 -3 19.39
    -2 -13 -3 19.48
    -2 -13 -3 17.91
    2 13 3 19.14
    -2 13 -3 19.27
    -2 13 -3 20.09
    3 -13 3 0.35
    3 -13 3 0.24
    -3 -13 -3 0.29
    -3 -13 -3 0.18
    -3 13 -3 0.09
    3 13 3 0.1
    -3 13 -3 0.33
    3 13 3 0.33
    4 -13 3 0.12
    4 -13 3 0.24
    -4 -13 -3 0.13
    -4 -13 -3 0.04
    -4 13 -3 0.22
    4 13 3 0.3
    -4 13 -3 0.21
    5 -13 3 0.16
    5 -13 3 0.22
    -5 -13 -3 0.24
    -5 -13 -3 -0.4
    5 13 3 0.45
    -5 13 -3 0.33
    -5 13 -3 0.17
    6 -13 3 0.18
    -6 -13 -3 -0.07
    -6 -13 -3 0.06
    6 -13 3 -0.13
    6 13 3 -0.14
    -6 13 -3 -0.13
    -6 13 -3 0.13
    -7 -13 -3 0.81
    -7 -13 -3 1.19
    7 -13 3 0.94
    7 13 3 1.05
    -7 13 -3 0.77
    -7 13 -3 1.55
    -6 -14 3 0.88
    6 -14 -3 0.4
    6 -14 -3 0.62
    -6 14 3 0.76
    6 14 -3 0.15
    5 -14 -3 6.95
    5 -14 -3 7.11
    -5 -14 3 6.78
    -5 14 3 6.86
    -5 14 3 6.96
    4 -14 -3 2.13
    4 -14 -3 2.25
    4 -14 -3 2.22
    -4 -14 3 2.15
    4 14 -3 1.59
    -4 14 3 2.58
    -4 14 3 2.61
    -3 -14 3 18.96
    -3 -14 3 18.7
    3 -14 -3 19.33
    3 -14 -3 19.35
    3 -14 -3 19.45
    3 14 -3 19.22
    -3 14 3 19.33
    -3 14 3 19.37
    3 14 -3 19.94
    2 -14 -3 2.5
    2 -14 -3 2.64
    -2 -14 3 2.91
    -2 -14 3 2.91
    2 -14 -3 2.66
    -2 14 3 2.95
    2 14 -3 2.41
    2 14 -3 2.71
    -2 14 3 2.99
    -1 -14 3 14.74
    1 -14 -3 16.19
    -1 -14 3 14.24
    -1 -14 3 14.9
    1 -14 -3 14.98
    1 -14 -3 14.94
    1 14 -3 15.5
    -1 14 3 14.57
    1 14 -3 15.91
    -1 14 3 15.57
    0 -14 3 1.09
    0 -14 -3 0.79
    0 -14 3 0.89
    0 -14 -3 1.23
    0 -14 3 1.25
    0 -14 -3 1.1
    0 -14 3 1.31
    0 14 -3 0.95
    0 14 3 0.67
    0 14 -3 1.32
    0 14 3 1.01
    1 -14 3 8.69
    -1 -14 -3 7.94
    1 -14 3 7.55
    -1 -14 -3 9.05
    1 14 3 7.77
    1 14 3 8.15
    -1 14 -3 8.26
    -2 -14 -3 12.98
    2 -14 3 13.42
    -2 -14 -3 13.02
    2 -14 3 13.34
    -2 14 -3 12.83
    2 14 3 12.04
    2 14 3 13.05
    -2 14 -3 13.12
    -3 -14 -3 0.15
    3 -14 3 -0.14
    3 -14 3 0.06
    -3 -14 -3 0.08
    -3 14 -3 -0.05
    -3 14 -3 0.03
    3 14 3 0.26
    -4 -14 -3 0.62
    4 -14 3 0.7
    4 -14 3 0.5
    -4 -14 -3 0.74
    4 14 3 0.94
    -4 14 -3 0.72
    -4 14 -3 0.9
    -5 -14 -3 0.9
    5 -14 3 1.1
    5 -14 3 1.18
    -5 -14 -3 1.07
    -5 14 -3 1.43
    5 14 3 1.28
    -5 14 -3 1.28
    -6 -14 -3 2.09
    -6 -14 -3 1.82
    6 -14 3 2.1
    6 -14 3 1.72
    -6 14 -3 1.74
    6 14 3 2.49
    -6 14 -3 1.75
    -6 -15 3 1.15
    6 -15 -3 1.42
    6 -15 -3 1.84
    5 -15 -3 0.86
    5 -15 -3 1.17
    -5 -15 3 0.62
    -5 15 3 1.12
    5 15 -3 1.2
    4 -15 -3 2.44
    4 -15 -3 3.25
    -4 -15 3 3.67
    -4 -15 3 3.48
    4 -15 -3 3.26
    -4 15 3 3.76
    4 15 -3 3.44
    3 -15 -3 0.34
    3 -15 -3 0.24
    3 -15 -3 0.06
    -3 -15 3 0.53
    -3 15 3 0.26
    3 15 -3 0.59
    -3 15 3 0.59
    -2 -15 3 1.09
    2 -15 -3 0.78
    2 -15 -3 0.52
    2 -15 -3 0.86
    -2 15 3 1.19
    -2 15 3 1.17
    2 15 -3 1.11
    2 15 -3 0.97
    1 -15 -3 1.4
    1 -15 -3 1.95
    -1 -15 3 2.23
    1 -15 -3 1.88
    -1 -15 3 1.65
    1 15 -3 1.92
    -1 15 3 1.82
    -1 15 3 2.13
    1 15 -3 1.96
    0 -15 -3 17.44
    0 -15 3 16.52
    0 -15 -3 16.14
    0 -15 3 17.33
    0 -15 -3 16.21
    0 15 -3 16.72
    0 15 -3 16.81
    0 15 3 16.26
    0 15 3 17.37
    1 -15 3 0.9
    -1 -15 -3 1.05
    -1 -15 -3 0.85
    1 -15 3 1.17
    1 15 3 0.82
    -1 15 -3 0.73
    -1 15 -3 0.72
    -2 -15 -3 1.52
    -2 -15 -3 2.04
    2 -15 3 1.97
    2 -15 3 1.51
    -2 15 -3 1.8
    2 15 3 1.89
    -2 15 -3 2.36
    3 -15 3 31.07
    -3 -15 -3 30.61
    3 -15 3 32.66
    -3 -15 -3 31.87
    -3 15 -3 31.27
    3 15 3 31.35
    -3 15 -3 31.86
    -4 -15 -3 1.68
    4 -15 3 1.73
    -4 -15 -3 1.16
    4 -15 3 1.52
    -4 15 -3 1.56
    -4 15 -3 1.41
    4 15 3 1.53
    5 -15 3 0.99
    -5 -15 -3 0.73
    5 -15 3 1.33
    -5 -15 -3 0.49
    5 15 3 0.98
    -5 15 -3 1.56
    -5 15 -3 0.81
    6 -15 3 0.66
    -6 -15 -3 0.44
    -6 -15 -3 0.74
    6 -15 3 1.03
    6 15 3 1.1
    -6 15 -3 1.05
    -6 15 -3 0.53
    -5 -16 3 0.19
    5 -16 -3 -0.33
    5 -16 -3 0.45
    4 -16 -3 -0.11
    -4 -16 3 0.66
    4 -16 -3 -0.05
    -4 -16 3 0.09
    4 16 -3 0.19
    -4 16 3 0.62
    3 -16 -3 7.33
    -3 -16 3 7.77
    3 -16 -3 8.68
    -3 -16 3 7.27
    -3 16 3 7.73
    3 16 -3 7.07
    -2 -16 3 0.57
    2 -16 -3 0.84
    2 -16 -3 0.99
    -2 -16 3 0.72
    2 -16 -3 0.51
    2 16 -3 1.29
    -2 16 3 1.16
    1 -16 -3 9.83
    -1 -16 3 9.41
    -1 -16 3 8.78
    1 -16 -3 8.07
    1 16 -3 9.39
    1 16 -3 8.48
    -1 16 3 9.02
    0 -16 3 1.76
    0 -16 3 1.78
    0 -16 -3 1.4
    0 -16 -3 1.73
    0 16 3 1.25
    0 16 -3 1.54
    0 16 -3 1.46
    -1 -16 -3 -0.1
    1 -16 3 0.09
    1 -16 3 0.16
    -1 16 -3 -0.12
    -1 16 -3 0.21
    1 16 3 -0.04
    -2 -16 -3 3.57
    -2 -16 -3 3.77
    2 -16 3 4.34
    2 -16 3 3.92
    -2 16 -3 3.52
    -2 16 -3 4.08
    2 16 3 3.99
    -3 -16 -3 0.07
    -3 -16 -3 -0.12
    3 -16 3 0.27
    3 -16 3 0.33
    -3 16 -3 -0.08
    -3 16 -3 -0.23
    3 16 3 0.4
    -4 -16 -3 2
    -4 -16 -3 1.75
    4 -16 3 2.85
    4 -16 3 2.1
    -4 16 -3 2.23
    -4 16 -3 2.92
    4 16 3 2.9
    5 -16 3 1.12
    -5 -16 -3 1.28
    -5 -16 -3 0.51
    5 -16 3 0.19
    -5 16 -3 0.73
    5 16 3 0.78
    -5 16 -3 0.62
    -3 -17 3 10.18
    -3 -17 3 9.49
    3 -17 -3 10.34
    -3 17 3 9.17
    3 17 -3 12.21
    2 -17 -3 1.75
    -2 -17 3 1.6
    -2 -17 3 1.68
    2 17 -3 1.64
    -2 17 3 1.66
    -1 -17 3 0.15
    -1 -17 3 0.68
    1 -17 -3 0.28
    -1 17 3 0.42
    1 17 -3 0.43
    0 -17 3 5.28
    0 -17 -3 3.85
    0 -17 3 3.83
    0 -17 -3 5.12
    0 17 -3 3.83
    0 17 3 4.11
    -1 -17 -3 0.17
    -1 -17 -3 0.19
    1 -17 3 -0.29
    1 -17 3 0.25
    1 17 3 0.45
    -1 17 -3 0.16
    -1 17 -3 0.34
    2 -17 3 0.72
    2 -17 3 0.8
    -2 -17 -3 0.79
    -2 -17 -3 0.5
    -2 17 -3 0.62
    2 17 3 0.45
    -2 17 -3 0.73
    3 -17 3 4.42
    3 -17 3 4.28
    -3 -17 -3 3.27
    -3 17 -3 4.37
    -3 17 -3 4.67
    3 17 3 4.74
    -1 -18 3 0.27
    -1 18 3 -0.2
    1 18 -3 0.59
    0 -18 3 0.66
    0 -18 3 0
    0 18 -3 0
    0 18 3 0.32
    1 -18 3 4.09
    -1 -18 -3 4.07
    1 -18 3 4.98
    1 18 3 5.09
    -1 18 -3 4.27
    10 0 -4 12.5
    -10 0 4 11.81
    9 0 -4 -0.32
    -9 0 4 0.27
    -9 0 4 0.21
    -9 0 4 -0.02
    9 0 -4 -0.07
    -8 0 4 41.44
    8 0 -4 40.14
    8 0 -4 41.21
    -8 0 4 39.91
    -8 0 4 40.47
    7 0 -4 -0.18
    -7 0 4 -0.03
    -7 0 4 0.01
    7 0 -4 -0.19
    7 0 -4 -0.02
    -7 0 4 -0.24
    7 0 -4 0.1
    -7 0 4 -0.12
    -6 0 4 12.89
    6 0 -4 11.97
    -6 0 4 11.84
    -6 0 4 13.03
    6 0 -4 13.15
    6 0 -4 12.74
    -6 0 4 12.72
    -6 0 4 12.86
    6 0 -4 12.63
    5 0 -4 0.02
    -5 0 4 -0.04
    5 0 -4 0.07
    -5 0 4 0.09
    -5 0 4 -0.07
    5 0 -4 0.06
    -5 0 4 0.07
    5 0 -4 -0.03
    -4 0 4 14.26
    4 0 -4 14.09
    -4 0 4 13.5
    4 0 -4 13.62
    -4 0 4 14.33
    -4 0 4 14.34
    4 0 -4 14
    -4 0 4 14.59
    4 0 -4 14.8
    -3 0 4 0.04
    3 0 -4 0.04
    3 0 -4 0.02
    3 0 -4 0.03
    -3 0 4 0.03
    -3 0 4 -0.08
    -3 0 4 0
    3 0 -4 0.01
    3 0 -4 -0.06
    2 0 -4 74.69
    -2 0 4 75.55
    -2 0 4 77.65
    2 0 -4 73.78
    -2 0 4 80.21
    -2 0 4 74.26
    2 0 -4 81.51
    2 0 -4 76.34
    -2 0 4 77.91
    -1 0 4 -0.29
    1 0 -4 -0.3
    -1 0 4 -0.34
    -1 0 4 -0.24
    1 0 -4 -0.31
    -1 0 4 -0.27
    1 0 -4 -0.22
    1 0 -4 -0.29
    -1 0 4 -0.26
    0 0 4 180.77
    0 0 -4 184.19
    0 0 -4 181.86
    0 0 -4 183.63
    0 0 4 177.57
    0 0 4 177.62
    0 0 -4 178.13
    1 0 4 0.01
    1 0 4 0.02
    1 0 4 0.05
    -1 0 -4 -0.03
    2 0 4 6.69
    2 0 4 6.51
    2 0 4 7.21
    -2 0 -4 6.63
    -2 0 -4 6.82
    -2 0 -4 6.09
    -3 0 -4 -0.04
    3 0 4 -0.09
    -3 0 -4 -0.05
    3 0 4 -0.02
    3 0 4 -0.06
    -3 0 -4 -0.03
    4 0 4 2.62
    4 0 4 2.91
    -4 0 -4 2.88
    -4 0 -4 2.65
    4 0 4 2.88
    -4 0 -4 2.68
    4 0 4 2.83
    4 0 4 2.67
    -4 0 -4 2.85
    4 0 4 2.82
    5 0 4 -0.15
    -5 0 -4 -0.13
    -5 0 -4 -0.03
    5 0 4 -0.07
    -5 0 -4 -0.12
    5 0 4 0.1
    5 0 4 0.01
    -5 0 -4 0.02
    -6 0 -4 33.39
    6 0 4 33.23
    -6 0 -4 34.14
    -6 0 -4 33.58
    -6 0 -4 33.73
    6 0 4 33.45
    -7 0 -4 -0.07
    7 0 4 -0.2
    -7 0 -4 -0.04
    -7 0 -4 -0.01
    7 0 4 0.03
    -8 0 -4 35.9
    -8 0 -4 35.9
    8 0 4 35.12
    9 0 4 0.14
    -9 0 -4 0.1
    -9 0 -4 -0.09
    -10 0 -4 5.45
    10 0 4 6.93
    -10 0 -4 5.66
    10 -1 -4 0.45
    -10 -1 4 -0.15
    -10 1 4 -0.2
    10 1 -4 0.02
    9 -1 -4 0.4
    9 -1 -4 -0.04
    -9 -1 4 -0.09
    -9 -1 4 0.16
    -9 -1 4 0.48
    9 1 -4 0.53
    -9 1 4 0.15
    -9 1 4 0.63
    9 1 -4 0.35
    8 -1 -4 6.87
    -8 -1 4 6.45
    8 -1 -4 5.95
    -8 -1 4 6.81
    -8 -1 4 6.82
    -8 1 4 6.89
    -8 1 4 7.41
    8 1 -4 6.95
    -8 1 4 6.71
    8 1 -4 6.27
    7 -1 -4 0
    -7 -1 4 0.03
    7 -1 -4 -0.04
    -7 -1 4 -0.01
    -7 -1 4 -0.09
    -7 -1 4 0.06
    7 -1 -4 0.12
    7 1 -4 -0.01
    7 1 -4 -0.23
    -7 1 4 0.15
    -7 1 4 0.07
    -7 1 4 0.37
    7 1 -4 -0.12
    7 1 -4 0.09
    -7 1 4 0.05
    -6 -1 4 4.01
    6 -1 -4 3.84
    -6 -1 4 3.12
    -6 -1 4 4.1
    -6 -1 4 3.86
    6 -1 -4 3.95
    -6 -1 4 3.54
    6 -1 -4 3.68
    6 -1 -4 3.98
    -6 1 4 4.32
    -6 1 4 3.85
    6 1 -4 4.13
    6 1 -4 3.69
    -6 1 4 3.81
    -6 1 4 3.97
    6 1 -4 3.78
    6 1 -4 3.89
    5 -1 -4 17.22
    -5 -1 4 17.78
    -5 -1 4 17.76
    5 -1 -4 17.92
    -5 -1 4 18.23
    5 -1 -4 17.65
    -5 -1 4 17.75
    -5 -1 4 17.37
    5 -1 -4 17.91
    -5 -1 4 18.13
    -5 1 4 17.54
    -5 1 4 17.84
    5 1 -4 17.64
    5 1 -4 17.75
    -5 1 4 17.17
    -5 1 4 15.51
    5 1 -4 17.9
    5 1 -4 18.16
    -5 1 4 17.5
    4 -1 -4 29.36
    -4 -1 4 30.41
    -4 -1 4 29.49
    -4 -1 4 30.02
    -4 -1 4 29.32
    4 -1 -4 28.71
    4 -1 -4 29.67
    -4 -1 4 29.27
    4 -1 -4 29.36
    -4 -1 4 27.92
    4 -1 -4 29.6
    -4 1 4 29.17
    -4 1 4 28.91
    -4 1 4 28.84
    -4 1 4 29.55
    4 1 -4 29.84
    -4 1 4 30.02
    4 1 -4 29.37
    4 1 -4 29.66
    -3 -1 4 72.21
    -3 -1 4 74.31
    3 -1 -4 74.09
    3 -1 -4 73.2
    -3 -1 4 73.29
    3 -1 -4 75.05
    3 -1 -4 74.84
    3 -1 -4 74.54
    -3 -1 4 74.34
    -3 -1 4 71.15
    -3 1 4 74.26
    3 1 -4 74.7
    3 1 -4 75.45
    3 1 -4 73.76
    -3 1 4 73.53
    -3 1 4 73.75
    -3 1 4 72.75
    -3 1 4 73.58
    -2 -1 4 4.02
    2 -1 -4 3.91
    2 -1 -4 3.42
    -2 -1 4 3.84
    -2 -1 4 3.78
    -2 -1 4 3.98
    -2 -1 4 3.76
    -2 1 4 3.55
    -2 1 4 3.85
    2 1 -4 3.98
    -2 1 4 3.85
    2 1 -4 3.46
    2 1 -4 3.88
    -2 1 4 3.85
    1 -1 -4 6.61
    1 -1 -4 6.51
    -1 -1 4 6.55
    -1 -1 4 6.53
    1 -1 -4 6.96
    -1 -1 4 6.64
    -1 -1 4 6.71
    1 -1 -4 6.72
    1 -1 -4 6.58
    -1 -1 4 6.77
    -1 1 4 6.44
    1 1 -4 6.44
    -1 1 4 6.62
    -1 1 4 6.75
    1 1 -4 6.69
    -1 1 4 6.34
    0 -1 4 14.6
    0 -1 4 15.33
    0 -1 4 14.71
    0 -1 4 16.14
    0 -1 -4 14.44
    0 -1 -4 14.43
    0 -1 -4 14.99
    0 1 -4 14.43
    0 1 4 15.08
    0 1 -4 14.55
    0 1 -4 14.81
    0 1 4 14.25
    0 1 4 13.63
    0 1 4 14.22
    0 1 4 14.87
    1 -1 4 35.66
    -1 -1 -4 36.06
    1 -1 4 35.82
    -1 -1 -4 35.57
    1 -1 4 32.95
    -1 -1 -4 35.68
    -1 -1 -4 35.91
    1 1 4 35.02
    1 1 4 36.21
    -1 1 -4 33.7
    1 1 4 35.43
    1 1 4 35.39
    -2 -1 -4 1.83
    -2 -1 -4 1.84
    -2 -1 -4 1.8
    2 -1 4 1.73
    2 -1 4 1.76
    2 -1 4 1.75
    2 -1 4 1.92
    2 -1 4 1.85
    -2 1 -4 1.83
    -2 1 -4 1.86
    2 1 4 1.77
    2 1 4 1.6
    -2 1 -4 1.97
    2 1 4 1.74
    2 1 4 1.85
    -3 -1 -4 29.19
    3 -1 4 28.82
    -3 -1 -4 28.97
    -3 -1 -4 27.56
    3 -1 4 28.63
    3 -1 4 29.07
    -3 -1 -4 29.7
    3 -1 4 29.72
    -3 1 -4 28.94
    3 1 4 29.46
    3 1 4 29.68
    -3 1 -4 29.41
    3 1 4 30.15
    3 1 4 30.29
    3 1 4 30.14
    -3 1 -4 28.84
    3 1 4 28.41
    -4 -1 -4 2.5
    4 -1 4 2.66
    4 -1 4 2.49
    4 -1 4 2.63
    4 -1 4 2.29
    4 -1 4 2.52
    -4 -1 -4 2.59
    4 -1 4 2.83
    -4 -1 -4 2.44
    -4 -1 -4 2.67
    4 1 4 2.6
    -4 1 -4 2.85
    4 1 4 2.48
    4 1 4 2.53
    -4 1 -4 2.61
    -4 1 -4 2.69
    -4 1 -4 2.54
    5 -1 4 0.44
    5 -1 4 0.79
    -5 -1 -4 0.68
    -5 -1 -4 0.67
    5 -1 4 0.54
    5 -1 4 0.75
    -5 -1 -4 0.54
    -5 -1 -4 0.48
    -5 1 -4 0.86
    5 1 4 0.69
    -5 1 -4 0.8
    5 1 4 0.67
    -5 1 -4 0.7
    5 1 4 0.44
    5 1 4 0.71
    -5 1 -4 0.75
    5 1 4 0.7
    5 1 4 1.03
    -6 -1 -4 9.03
    -6 -1 -4 8.8
    6 -1 4 8.82
    6 -1 4 8.67
    -6 -1 -4 8.63
    -6 -1 -4 8.84
    -6 1 -4 8.34
    -6 1 -4 9.19
    6 1 4 8.89
    -6 1 -4 8.19
    6 1 4 8.63
    -6 1 -4 9
    -7 -1 -4 4.92
    7 -1 4 5.68
    -7 -1 -4 5.42
    -7 -1 -4 5.81
    7 -1 4 5.83
    -7 -1 -4 5.59
    -7 1 -4 5.3
    -7 1 -4 5.38
    7 1 4 5.75
    7 1 4 5.9
    -7 1 -4 5.6
    8 -1 4 1.04
    -8 -1 -4 1.15
    -8 -1 -4 1.59
    -8 1 -4 1.34
    -8 1 -4 1.25
    8 1 4 1.25
    9 -1 4 1.51
    -9 -1 -4 1.73
    -9 -1 -4 2.5
    -9 1 -4 1.71
    -9 1 -4 2.33
    10 -1 4 0.53
    -10 -1 -4 0.18
    -10 -1 -4 0.08
    -10 1 -4 0.03
    10 1 4 0.12
    -10 1 -4 -0.19
    10 -2 -4 9.42
    -10 2 4 10.8
    10 2 -4 9.78
    -9 -2 4 2.5
    9 -2 -4 3.07
    -9 -2 4 2.96
    9 -2 -4 2.85
    -9 -2 4 3.24
    9 2 -4 3.02
    9 2 -4 3.24
    -9 2 4 2.9
    -9 2 4 2.56
    -8 -2 4 10.09
    8 -2 -4 9.95
    -8 -2 4 10.05
    -8 -2 4 10.63
    8 -2 -4 10.48
    -8 2 4 10.43
    -8 2 4 11.23
    -8 2 4 10.63
    8 2 -4 10.58
    8 2 -4 10.7
    -7 -2 4 2.11
    7 -2 -4 2.51
    -7 -2 4 2.19
    -7 -2 4 2.48
    -7 -2 4 1.93
    7 -2 -4 2.65
    -7 2 4 2.86
    7 2 -4 2.54
    -7 2 4 1.93
    7 2 -4 2.32
    7 2 -4 2.04
    -7 2 4 3.08
    7 2 -4 2.2
    -6 -2 4 0.08
    -6 -2 4 0.1
    6 -2 -4 0.07
    6 -2 -4 0.03
    -6 -2 4 -0.07
    6 -2 -4 0.05
    6 -2 -4 0.23
    -6 -2 4 0.25
    6 -2 -4 0.21
    -6 -2 4 0.19
    6 2 -4 0.06
    6 2 -4 0.06
    -6 2 4 0.2
    6 2 -4 -0.12
    -6 2 4 0.12
    -6 2 4 0.2
    6 2 -4 -0.04
    -6 2 4 0.03
    5 -2 -4 14.83
    5 -2 -4 14.99
    -5 -2 4 14.53
    5 -2 -4 14.93
    -5 -2 4 14.8
    5 -2 -4 14.91
    5 -2 -4 14.34
    -5 -2 4 14.88
    -5 -2 4 14.49
    -5 -2 4 14.36
    -5 -2 4 14.93
    -5 2 4 14.2
    5 2 -4 14.56
    5 2 -4 14.89
    5 2 -4 14.84
    -5 2 4 14.26
    5 2 -4 14.58
    -5 2 4 14.22
    -5 2 4 14.22
    4 -2 -4 21.17
    4 -2 -4 20.5
    4 -2 -4 21.46
    -4 -2 4 21.21
    -4 -2 4 21.04
    -4 -2 4 21.45
    4 -2 -4 21.55
    -4 -2 4 21.5
    -4 -2 4 21.22
    -4 -2 4 20.7
    4 -2 -4 21.57
    4 2 -4 21.76
    -4 2 4 22.56
    4 2 -4 21.9
    -4 2 4 21.29
    -4 2 4 21.88
    4 2 -4 21.07
    4 2 -4 21.85
    -4 2 4 21.76
    3 -2 -4 11.8
    -3 -2 4 11.58
    -3 -2 4 11.6
    -3 -2 4 11.06
    3 -2 -4 11.14
    -3 -2 4 11.74
    3 -2 -4 11.63
    -3 -2 4 11.45
    -3 -2 4 11.31
    3 -2 -4 11.02
    3 -2 -4 11.61
    -3 2 4 11.62
    3 2 -4 11.91
    3 2 -4 11.45
    -3 2 4 11.05
    -3 2 4 11.25
    -3 2 4 11.67
    3 2 -4 11.71
    -3 2 4 11.91
    -2 -2 4 48.02
    2 -2 -4 46.43
    2 -2 -4 47.49
    -2 -2 4 46.99
    2 -2 -4 44.87
    2 -2 -4 47.6
    -2 -2 4 47.65
    -2 -2 4 48.8
    -2 -2 4 48.03
    -2 -2 4 46.58
    -2 2 4 46.81
    -2 2 4 46.72
    2 2 -4 45.22
    2 2 -4 48.92
    2 2 -4 47.98
    -2 2 4 47.57
    -2 2 4 47.13
    -2 2 4 45.64
    1 -2 -4 7.41
    1 -2 -4 7.31
    -1 -2 4 7.41
    -1 -2 4 7.54
    1 -2 -4 7.46
    -1 -2 4 7.5
    -1 -2 4 7.63
    1 -2 -4 7.28
    1 -2 -4 7.29
    -1 -2 4 7.47
    -1 -2 4 7.61
    -1 -2 4 7.23
    -1 2 4 7.45
    -1 2 4 7.59
    1 2 -4 7.53
    1 2 -4 7.33
    -1 2 4 7.61
    -1 2 4 7.11
    1 2 -4 7.15
    -1 2 4 7.45
    0 -2 4 65.88
    0 -2 -4 66.19
    0 -2 4 66.27
    0 -2 4 65.44
    0 -2 -4 66.44
    0 -2 4 68.11
    0 -2 4 65.56
    0 -2 -4 65.17
    0 -2 4 66.48
    0 -2 4 63.41
    0 -2 -4 60.69
    0 -2 -4 64.9
    0 2 4 64.16
    0 2 4 66
    0 2 -4 65.23
    0 2 4 65.16
    0 2 4 67.95
    0 2 -4 64.64
    0 2 -4 65.09
    0 2 4 66.23
    -1 -2 -4 0.67
    1 -2 4 0.79
    -1 -2 -4 0.83
    1 -2 4 0.71
    -1 -2 -4 0.6
    -1 -2 -4 0.71
    1 -2 4 0.67
    1 2 4 0.74
    1 2 4 0.79
    -1 2 -4 0.72
    -1 2 -4 0.76
    1 2 4 0.75
    1 2 4 0.58
    1 2 4 0.72
    -2 -2 -4 15.74
    2 -2 4 16.69
    -2 -2 -4 15.93
    2 -2 4 15.77
    2 -2 4 15.97
    2 -2 4 15.7
    2 -2 4 16.05
    -2 -2 -4 15.84
    2 2 4 16.09
    2 2 4 14.79
    -2 2 -4 15.78
    -2 2 -4 16.48
    2 2 4 15.45
    2 2 4 14.23
    2 2 4 15.76
    2 2 4 16.01
    -3 -2 -4 43.53
    -3 -2 -4 44.51
    -3 -2 -4 42.97
    3 -2 4 43.82
    3 -2 4 41.14
    3 -2 4 46.18
    3 2 4 45.28
    -3 2 -4 44.6
    3 2 4 44.85
    -3 2 -4 44.17
    3 2 4 45.99
    3 2 4 44.81
    -3 2 -4 45.05
    3 2 4 42.85
    -4 -2 -4 8.72
    4 -2 4 8.45
    4 -2 4 8.3
    4 -2 4 8.37
    4 -2 4 8.21
    4 -2 4 8.07
    -4 -2 -4 8.3
    4 -2 4 8.55
    -4 -2 -4 8.03
    4 2 4 8.33
    4 2 4 7.65
    -4 2 -4 8.43
    4 2 4 8.44
    4 2 4 8.54
    4 2 4 8.49
    -4 2 -4 8.48
    -4 2 -4 8.25
    -4 2 -4 8.3
    5 -2 4 22.68
    5 -2 4 23.76
    5 -2 4 23.4
    5 -2 4 23.18
    -5 -2 -4 24.06
    5 -2 4 26.04
    -5 -2 -4 22.47
    -5 -2 -4 23.27
    -5 -2 -4 22.81
    -5 -2 -4 22.58
    5 2 4 21.26
    -5 2 -4 23.42
    -5 2 -4 23.35
    5 2 4 23.53
    -5 2 -4 23.07
    -5 2 -4 22.4
    5 2 4 23.45
    -6 -2 -4 13.38
    6 -2 4 13.8
    -6 -2 -4 13.26
    -6 -2 -4 13.56
    6 -2 4 13.82
    -6 -2 -4 13.28
    -6 2 -4 12.71
    6 2 4 13.75
    6 2 4 13.58
    -6 2 -4 13.31
    -6 2 -4 13.58
    7 -2 4 9.42
    -7 -2 -4 9.43
    -7 -2 -4 9.06
    -7 -2 -4 10.56
    7 -2 4 9.61
    -7 -2 -4 9.09
    7 2 4 9.66
    -7 2 -4 8.87
    -7 2 -4 8.82
    7 2 4 9.56
    -8 -2 -4 24.3
    -8 -2 -4 23.79
    -8 2 -4 24.23
    -8 2 -4 24.84
    8 2 4 24.55
    -9 -2 -4 0.89
    -9 -2 -4 0.94
    9 -2 4 0.85
    -9 2 -4 0.97
    9 2 4 1.01
    -9 2 -4 0.89
    10 -2 4 6.56
    -10 -2 -4 5.99
    -10 -2 -4 6.24
    -10 2 -4 5.86
    10 2 4 6.93
    -10 2 -4 6.72
    10 -3 -4 0.79
    10 3 -4 1.3
    -10 3 4 1.4
    9 -3 -4 5.24
    -9 -3 4 3.7
    -9 -3 4 4.96
    9 -3 -4 3.8
    9 3 -4 5.15
    -9 3 4 5
    -9 3 4 4.01
    9 3 -4 5.3
    -8 -3 4 0.1
    8 -3 -4 0.26
    -8 -3 4 0.31
    -8 -3 4 0.19
    8 -3 -4 0.37
    -8 3 4 0.18
    8 3 -4 0.18
    -8 3 4 0.29
    8 3 -4 0.41
    7 -3 -4 2.96
    -7 -3 4 3.27
    7 -3 -4 3.37
    7 -3 -4 3.27
    -7 -3 4 2.81
    -7 -3 4 2.94
    -7 -3 4 2.78
    -7 3 4 2.35
    7 3 -4 2.78
    7 3 -4 2.59
    7 3 -4 2.85
    -7 3 4 3
    -7 3 4 3.06
    7 3 -4 2.95
    -6 -3 4 6.56
    6 -3 -4 7.1
    -6 -3 4 6.3
    -6 -3 4 6.32
    6 -3 -4 6.66
    6 -3 -4 6.81
    6 -3 -4 7.11
    6 -3 -4 6.98
    -6 -3 4 6.67
    -6 -3 4 6.43
    -6 3 4 6.58
    -6 3 4 6.58
    -6 3 4 6.65
    -6 3 4 6.94
    6 3 -4 6.77
    6 3 -4 6.9
    6 3 -4 6.7
    6 3 -4 7.04
    5 -3 -4 3.29
    -5 -3 4 3.01
    -5 -3 4 3.2
    5 -3 -4 3.07
    5 -3 -4 3.17
    5 -3 -4 2.88
    -5 -3 4 2.95
    5 -3 -4 3.02
    -5 -3 4 3.04
    -5 3 4 3.54
    5 3 -4 3.03
    -5 3 4 2.98
    -5 3 4 2.98
    5 3 -4 3.02
    5 3 -4 2.78
    -5 3 4 3.17
    -4 -3 4 21.97
    -4 -3 4 22.38
    4 -3 -4 22.06
    -4 -3 4 22.69
    4 -3 -4 22.39
    4 -3 -4 21.78
    4 -3 -4 23.19
    4 -3 -4 22.04
    -4 -3 4 23.3
    -4 -3 4 21.75
    -4 -3 4 22.24
    -4 3 4 22.84
    4 3 -4 22.08
    4 3 -4 23.13
    4 3 -4 22.71
    -4 3 4 22.17
    -4 3 4 23.23
    4 3 -4 22.82
    -3 -3 4 0.06
    3 -3 -4 0.01
    3 -3 -4 0.12
    3 -3 -4 0.11
    3 -3 -4 0.09
    -3 -3 4 0.07
    -3 -3 4 0.08
    -3 -3 4 0.1
    3 -3 -4 0.12
    -3 -3 4 0.09
    -3 3 4 0.25
    3 3 -4 0.17
    -3 3 4 0.1
    -3 3 4 0.13
    -3 3 4 0.19
    -3 3 4 0.04
    3 3 -4 0.03
    3 3 -4 0.09
    2 -3 -4 80.96
    2 -3 -4 78.75
    2 -3 -4 80.84
    -2 -3 4 78.91
    2 -3 -4 81.51
    2 -3 -4 79.78
    -2 -3 4 80.45
    -2 -3 4 79.88
    -2 -3 4 83.61
    -2 -3 4 80.7
    -2 3 4 78.79
    -2 3 4 79.85
    -2 3 4 78.04
    -2 3 4 80.41
    -2 3 4 81.63
    2 3 -4 81.41
    2 3 -4 78.78
    1 -3 -4 10.83
    1 -3 -4 10.22
    -1 -3 4 10.16
    -1 -3 4 10.1
    -1 -3 4 10.24
    -1 -3 4 10.03
    1 -3 -4 8.86
    -1 -3 4 10.44
    1 -3 -4 9.69
    1 -3 -4 9.89
    -1 3 4 9.68
    -1 3 4 10.3
    -1 3 4 10.04
    1 3 -4 10.04
    1 3 -4 10.11
    1 3 -4 9.68
    -1 3 4 10.17
    -1 3 4 10.25
    0 -3 4 8.62
    0 -3 -4 8.21
    0 -3 4 8.63
    0 -3 -4 8.64
    0 -3 -4 8.4
    0 -3 -4 8.11
    0 -3 4 8.57
    0 -3 4 8.7
    0 -3 -4 8.61
    0 -3 4 8.87
    0 3 4 8.59
    0 3 4 8.52
    0 3 4 8.41
    0 3 -4 8.65
    0 3 -4 8.2
    0 3 4 8.5
    0 3 -4 8.45
    0 3 -4 8.41
    0 3 4 8.34
    1 -3 4 41.73
    -1 -3 -4 41.78
    1 -3 4 38.34
    -1 -3 -4 41.36
    1 -3 4 40.5
    -1 -3 -4 39.94
    -1 -3 -4 40.98
    1 3 4 42.53
    -1 3 -4 42.1
    1 3 4 40.35
    1 3 4 41.73
    -1 3 -4 41.53
    1 3 4 41.05
    1 3 4 40.22
    2 -3 4 43.08
    2 -3 4 43.77
    -2 -3 -4 43.76
    2 -3 4 42.65
    -2 -3 -4 43.59
    2 -3 4 43.1
    -2 -3 -4 43.94
    2 -3 4 43
    2 3 4 42.2
    2 3 4 43.68
    2 3 4 44.34
    2 3 4 43.36
    2 3 4 43.53
    2 3 4 43.75
    2 3 4 44.25
    -2 3 -4 43.52
    -2 3 -4 42.85
    -2 3 -4 43.98
    -3 -3 -4 18.58
    3 -3 4 19.25
    3 -3 4 19.46
    -3 -3 -4 18.89
    3 -3 4 19.67
    3 -3 4 18.74
    3 -3 4 19
    -3 -3 -4 18.58
    -3 3 -4 19.46
    3 3 4 18.76
    3 3 4 18.7
    3 3 4 17.76
    3 3 4 19.09
    -3 3 -4 19.08
    3 3 4 19.45
    -3 3 -4 19.31
    3 3 4 19.08
    3 3 4 19.63
    -4 -3 -4 11.76
    -4 -3 -4 11.63
    4 -3 4 12.25
    4 -3 4 12.23
    -4 -3 -4 11.81
    4 -3 4 11.83
    4 -3 4 11.79
    4 -3 4 11.82
    4 3 4 11.81
    -4 3 -4 12.14
    -4 3 -4 12.34
    4 3 4 10.82
    4 3 4 12.03
    4 3 4 11.84
    -4 3 -4 12.23
    -4 3 -4 12.16
    5 -3 4 0.14
    -5 -3 -4 0.16
    5 -3 4 0.07
    5 -3 4 0.12
    -5 -3 -4 0.23
    5 -3 4 0.15
    -5 -3 -4 0.18
    -5 -3 -4 0.11
    -5 3 -4 0.08
    -5 3 -4 0.1
    -5 3 -4 -0.02
    5 3 4 0.09
    -5 3 -4 0.07
    5 3 4 0.18
    5 3 4 0.09
    -6 -3 -4 0.72
    6 -3 4 0.99
    -6 -3 -4 0.73
    -6 -3 -4 0.72
    6 -3 4 0.74
    -6 3 -4 0.67
    6 3 4 0.6
    -6 3 -4 0.8
    -6 3 -4 0.65
    -7 -3 -4 2.76
    7 -3 4 3.42
    -7 -3 -4 3.23
    7 -3 4 3.08
    -7 -3 -4 3.35
    7 3 4 3.61
    -7 3 -4 2.56
    -7 3 -4 3.39
    -7 3 -4 2.75
    7 3 4 3.79
    -8 -3 -4 5.31
    8 -3 4 4.81
    -8 3 -4 5.79
    8 3 4 5.17
    -8 3 -4 5.75
    -9 -3 -4 0.45
    9 -3 4 0.6
    -9 3 -4 0.52
    9 3 4 0.59
    -9 3 -4 0.68
    10 -3 4 -0.31
    -10 -3 -4 0.04
    -10 3 -4 0.07
    -10 3 -4 0.25
    10 -4 -4 0.33
    -10 4 4 1.27
    10 4 -4 1.11
    9 -4 -4 7.07
    9 -4 -4 6.39
    -9 4 4 6.94
    9 4 -4 6.43
    9 4 -4 6.93
    -9 4 4 6.89
    8 -4 -4 2.73
    8 -4 -4 3.17
    -8 -4 4 2.99
    -8 -4 4 2.88
    -8 -4 4 2.87
    -8 4 4 2.82
    8 4 -4 3.38
    8 4 -4 3.32
    -8 4 4 2.5
    7 -4 -4 8.11
    -7 -4 4 8.22
    -7 -4 4 7.51
    7 -4 -4 7.94
    -7 -4 4 7.67
    7 -4 -4 7.24
    -7 -4 4 8.42
    7 -4 -4 8.16
    -7 4 4 8.17
    7 4 -4 9.26
    -7 4 4 7.8
    7 4 -4 7.54
    7 4 -4 8.29
    7 4 -4 8.53
    -7 4 4 8.45
    6 -4 -4 13.42
    -6 -4 4 13.54
    -6 -4 4 13.34
    6 -4 -4 12.87
    6 -4 -4 13.52
    -6 -4 4 13.67
    -6 -4 4 13.94
    6 -4 -4 13.13
    -6 4 4 12.73
    -6 4 4 13.9
    6 4 -4 13.15
    6 4 -4 13.82
    6 4 -4 13.64
    -6 4 4 13.61
    6 4 -4 14.08
    -6 4 4 13.21
    -5 -4 4 24.33
    -5 -4 4 23.97
    -5 -4 4 24.49
    5 -4 -4 24.65
    5 -4 -4 23.71
    5 -4 -4 23.96
    5 -4 -4 23.97
    5 -4 -4 23.07
    -5 -4 4 23.3
    -5 4 4 22.18
    -5 4 4 24.16
    -5 4 4 23.39
    5 4 -4 24.44
    5 4 -4 23.75
    -5 4 4 23.92
    5 4 -4 24.22
    4 -4 -4 21
    -4 -4 4 20.73
    -4 -4 4 21.25
    -4 -4 4 20.96
    -4 -4 4 20.93
    -4 -4 4 20.65
    4 -4 -4 20.68
    4 -4 -4 20.72
    4 -4 -4 20.93
    4 -4 -4 21.36
    -4 4 4 20.88
    -4 4 4 19.98
    4 4 -4 20.25
    -4 4 4 20.81
    -4 4 4 20.64
    4 4 -4 21.32
    4 4 -4 21.36
    -4 4 4 21.19
    3 -4 -4 66.68
    -3 -4 4 67.47
    -3 -4 4 67.82
    3 -4 -4 68.02
    3 -4 -4 66.69
    3 -4 -4 66.75
    -3 -4 4 68.26
    3 -4 -4 68.04
    -3 -4 4 67.07
    -3 -4 4 67.46
    3 4 -4 66.66
    -3 4 4 67.77
    -3 4 4 66.57
    -3 4 4 66.9
    -3 4 4 67.17
    -3 4 4 69.17
    3 4 -4 67.37
    2 -4 -4 16.71
    -2 -4 4 17.54
    2 -4 -4 17.5
    -2 -4 4 17.73
    2 -4 -4 17.22
    -2 -4 4 17.63
    2 -4 -4 16.98
    -2 -4 4 17.21
    2 -4 -4 17.13
    -2 4 4 17.11
    -2 4 4 17.28
    -2 4 4 17.02
    -2 4 4 17.57
    2 4 -4 17.24
    2 4 -4 17.56
    -1 -4 4 41.13
    1 -4 -4 41.7
    1 -4 -4 40.5
    -1 -4 4 42.29
    -1 -4 4 42.32
    1 -4 -4 42.33
    1 -4 -4 40.98
    -1 -4 4 41.91
    1 4 -4 41.79
    -1 4 4 40.92
    1 4 -4 41.1
    -1 4 4 40.73
    -1 4 4 41.17
    1 4 -4 42.09
    -1 4 4 42.17
    0 -4 -4 10.53
    0 -4 -4 10.28
    0 -4 -4 11.01
    0 -4 4 10.78
    0 -4 4 10.23
    0 -4 4 10.73
    0 -4 -4 10.64
    0 -4 4 10.72
    0 -4 4 10.61
    0 -4 -4 10.74
    0 4 4 10.44
    0 4 -4 10.87
    0 4 -4 10.55
    0 4 -4 10.59
    0 4 -4 10.58
    0 4 4 10.49
    0 4 4 10.92
    -1 -4 -4 81.33
    -1 -4 -4 81
    1 -4 4 81.79
    -1 -4 -4 80.09
    -1 -4 -4 80.55
    -1 -4 -4 79.81
    1 -4 4 82.27
    1 -4 4 79.95
    1 4 4 80.62
    1 4 4 81.5
    1 4 4 74.99
    -1 4 -4 80.13
    -1 4 -4 81.6
    1 4 4 81.6
    1 4 4 81.99
    2 -4 4 28.72
    2 -4 4 30.24
    2 -4 4 29.29
    -2 -4 -4 29.31
    -2 -4 -4 29.93
    2 -4 4 29.98
    2 -4 4 29.34
    -2 -4 -4 28.22
    2 -4 4 28.69
    2 4 4 28.93
    -2 4 -4 29.65
    -2 4 -4 28.98
    2 4 4 29.84
    2 4 4 29.28
    2 4 4 29.05
    2 4 4 28.83
    2 4 4 29.58
    2 4 4 28.4
    -2 4 -4 28.69
    -3 -4 -4 81.29
    -3 -4 -4 82.7
    3 -4 4 85.78
    3 -4 4 81.18
    -3 -4 -4 81.14
    3 -4 4 82.23
    3 -4 4 83.2
    3 4 4 83.09
    3 4 4 81.37
    3 4 4 83.65
    -3 4 -4 81.2
    3 4 4 82.9
    3 4 4 82.58
    3 4 4 78.51
    -3 4 -4 82.51
    -3 4 -4 82.27
    4 -4 4 24.29
    -4 -4 -4 23.32
    -4 -4 -4 23.26
    4 -4 4 23.9
    4 -4 4 23.49
    -4 -4 -4 24.44
    4 -4 4 24.2
    4 -4 4 24.12
    4 -4 4 23.46
    -4 4 -4 23.98
    4 4 4 22.87
    4 4 4 23.21
    4 4 4 23.09
    -4 4 -4 23.31
    4 4 4 23.81
    4 4 4 23.47
    4 4 4 24.33
    -4 4 -4 24.58
    4 4 4 25.01
    5 -4 4 48.29
    5 -4 4 46.03
    -5 -4 -4 47.98
    -5 -4 -4 45.41
    5 -4 4 48.4
    5 -4 4 48.86
    -5 -4 -4 47.53
    -5 -4 -4 45.51
    5 4 4 49.03
    5 4 4 47.49
    -5 4 -4 48
    5 4 4 47.31
    -5 4 -4 47.2
    -5 4 -4 46.8
    -6 -4 -4 18.11
    6 -4 4 18.76
    6 -4 4 18.54
    -6 -4 -4 17.87
    -6 -4 -4 18.72
    -6 -4 -4 18.13
    -6 4 -4 18.92
    6 4 4 18.25
    -6 4 -4 17.88
    6 4 4 18.57
    -6 4 -4 17.85
    6 4 4 18.31
    -7 -4 -4 0.91
    -7 -4 -4 0.86
    7 -4 4 0.71
    7 -4 4 0.82
    -7 -4 -4 0.88
    -7 4 -4 0.79
    -7 4 -4 1.26
    7 4 4 0.8
    -7 4 -4 0.85
    8 -4 4 1.2
    -8 -4 -4 1.08
    -8 4 -4 1.25
    -8 4 -4 1.1
    8 4 4 1.2
    -9 -4 -4 0.74
    9 -4 4 0.26
    -9 4 -4 0.69
    -9 4 -4 0.55
    9 4 4 0.68
    -10 -4 -4 4.92
    10 -4 4 4.25
    -10 4 -4 4.77
    -10 4 -4 5.16
    10 5 -4 -0.21
    -10 5 4 -0.24
    9 -5 -4 2.17
    9 5 -4 1.94
    9 5 -4 1.53
    -9 5 4 1.87
    8 -5 -4 41.94
    8 -5 -4 44.67
    -8 -5 4 42.43
    -8 -5 4 42.65
    8 -5 -4 43.23
    -8 5 4 43.07
    -8 5 4 42.68
    8 5 -4 40.58
    8 5 -4 43.24
    7 -5 -4 0.48
    -7 -5 4 0.48
    7 -5 -4 0.34
    -7 -5 4 0.22
    7 -5 -4 0.5
    7 -5 -4 0.51
    7 5 -4 0.23
    -7 5 4 0.22
    7 5 -4 0.37
    7 5 -4 0.16
    -7 5 4 0.33
    7 5 -4 0.52
    6 -5 -4 4.52
    -6 -5 4 4.82
    6 -5 -4 5.27
    6 -5 -4 4.82
    -6 -5 4 4.47
    6 -5 -4 4.86
    -6 -5 4 4.89
    6 5 -4 5.21
    -6 5 4 5.21
    6 5 -4 4.92
    -6 5 4 5.03
    6 5 -4 4.33
    -6 5 4 4.58
    6 5 -4 5.24
    -6 5 4 4.33
    -5 -5 4 2.49
    -5 -5 4 2.23
    -5 -5 4 2.18
    5 -5 -4 2.28
    5 -5 -4 2.43
    -5 -5 4 1.88
    5 -5 -4 2.28
    5 -5 -4 2.44
    5 5 -4 2.34
    -5 5 4 2.18
    -5 5 4 2.11
    -5 5 4 2.38
    5 5 -4 2.43
    -5 5 4 1.72
    5 5 -4 2.22
    5 5 -4 2.07
    5 5 -4 2.46
    -4 -5 4 3.23
    4 -5 -4 3.7
    -4 -5 4 3.65
    -4 -5 4 3.76
    4 -5 -4 3.64
    -4 -5 4 3.46
    4 -5 -4 3.83
    4 -5 -4 3.6
    4 -5 -4 3.49
    -4 5 4 3.29
    4 5 -4 3.71
    4 5 -4 3.71
    -4 5 4 3.66
    -4 5 4 3.39
    -4 5 4 3.37
    -4 5 4 3.46
    4 5 -4 4.06
    -3 -5 4 -0.06
    3 -5 -4 0.06
    -3 -5 4 -0.02
    3 -5 -4 0.05
    3 -5 -4 0.18
    -3 -5 4 -0.01
    3 -5 -4 -0.03
    3 -5 -4 -0.02
    -3 -5 4 0.09
    -3 5 4 0.04
    3 5 -4 0.05
    -3 5 4 0.15
    -3 5 4 0.09
    -3 5 4 0.17
    3 5 -4 0.02
    -3 5 4 0.05
    3 5 -4 -0.02
    2 -5 -4 38.09
    2 -5 -4 37.65
    -2 -5 4 37.99
    -2 -5 4 38.73
    2 -5 -4 36.59
    2 -5 -4 39.09
    2 -5 -4 37.9
    -2 -5 4 37.54
    -2 -5 4 39.07
    -2 5 4 37.2
    2 5 -4 38.31
    2 5 -4 38.31
    -2 5 4 38.59
    -2 5 4 38.34
    -2 5 4 37.81
    -2 5 4 39.31
    1 -5 -4 0.01
    1 -5 -4 0.03
    1 -5 -4 0.05
    1 -5 -4 0
    -1 -5 4 0.01
    -1 -5 4 0.01
    -1 -5 4 0.08
    -1 -5 4 0.03
    1 -5 -4 0.11
    1 5 -4 0.02
    -1 5 4 -0.02
    -1 5 4 0.06
    1 5 -4 0.01
    -1 5 4 -0.01
    -1 5 4 0.03
    1 5 -4 0.05
    -1 5 4 0.03
    1 5 -4 0.06
    0 -5 4 35.75
    0 -5 4 36.1
    0 -5 -4 35.67
    0 -5 -4 35.21
    0 -5 -4 35.74
    0 -5 4 36.27
    0 -5 4 35.26
    0 -5 -4 36.13
    0 -5 4 35.87
    0 5 -4 35.25
    0 5 -4 35.63
    0 5 4 34.62
    0 5 -4 35.53
    0 5 -4 35.48
    0 5 4 35.74
    0 5 4 34.3
    0 5 4 34.69
    0 5 4 32.89
    0 5 -4 35.84
    1 -5 4 13.21
    1 -5 4 12.77
    -1 -5 -4 13.58
    -1 -5 -4 12.98
    1 -5 4 13.1
    1 -5 4 13.37
    1 -5 4 13.65
    1 -5 4 13.33
    -1 -5 -4 12.83
    -1 -5 -4 13.15
    -1 -5 -4 13.26
    -1 5 -4 12.89
    1 5 4 13.09
    -1 5 -4 13.2
    1 5 4 13.54
    1 5 4 13.4
    1 5 4 13.36
    1 5 4 13.44
    -1 5 -4 13.11
    -1 5 -4 13.02
    2 -5 4 24.84
    2 -5 4 25.89
    2 -5 4 23.81
    -2 -5 -4 26.41
    -2 -5 -4 26.12
    2 -5 4 25.92
    -2 -5 -4 25.95
    2 -5 4 26.49
    2 -5 4 26.04
    -2 5 -4 26.36
    2 5 4 27.5
    2 5 4 26.57
    2 5 4 25.86
    -2 5 -4 26.22
    2 5 4 27.12
    -2 5 -4 26.06
    -2 5 -4 26.44
    3 -5 4 22.61
    3 -5 4 23.34
    3 -5 4 23.18
    3 -5 4 21.86
    3 -5 4 22.94
    -3 -5 -4 22.1
    -3 -5 -4 22.54
    -3 -5 -4 22.5
    3 5 4 22.47
    3 5 4 21.7
    -3 5 -4 22.67
    3 5 4 21.62
    -3 5 -4 22.53
    3 5 4 23.08
    3 5 4 22.24
    -3 5 -4 22.32
    -3 5 -4 22.39
    -4 -5 -4 2.9
    4 -5 4 2.61
    4 -5 4 2.93
    -4 -5 -4 2.71
    4 -5 4 2.9
    4 -5 4 2.84
    -4 -5 -4 3.06
    4 -5 4 2.93
    4 5 4 3.14
    4 5 4 2.51
    -4 5 -4 2.89
    4 5 4 3.09
    -4 5 -4 2.66
    -4 5 -4 2.77
    4 5 4 2.42
    4 5 4 2.78
    -5 -5 -4 20.5
    -5 -5 -4 20.33
    5 -5 4 20.63
    -5 -5 -4 19.9
    5 -5 4 20.49
    5 -5 4 20.57
    -5 5 -4 20.11
    5 5 4 20.67
    5 5 4 20.07
    5 5 4 20.46
    -5 5 -4 19.5
    -5 5 -4 20.54
    6 -5 4 19.49
    -6 -5 -4 18.51
    6 -5 4 18.95
    -6 -5 -4 18.61
    -6 -5 -4 18.29
    6 -5 4 18.04
    6 -5 4 19.02
    -6 -5 -4 18.8
    6 5 4 19.39
    6 5 4 18.48
    -6 5 -4 18.85
    -6 5 -4 18.38
    6 5 4 18.92
    6 5 4 18.63
    -6 5 -4 19.05
    7 -5 4 2.52
    7 -5 4 3.04
    -7 -5 -4 2.57
    -7 -5 -4 2.31
    7 5 4 2.82
    -7 5 -4 2.84
    -7 5 -4 2.56
    -7 5 -4 2.65
    7 5 4 2.89
    8 -5 4 -0.14
    -8 -5 -4 0.34
    -8 5 -4 0.09
    8 5 4 -0.08
    -8 5 -4 -0.23
    8 5 4 -0.07
    -9 -5 -4 4.3
    9 -5 4 3.36
    -9 5 -4 3.71
    -9 5 -4 4.1
    9 5 4 3.78
    -10 -5 -4 10.32
    10 -5 4 11.69
    10 5 4 10.25
    -10 5 -4 9.74
    9 -6 -4 4.14
    9 6 -4 5.01
    9 6 -4 5.29
    -9 6 4 4.91
    -8 -6 4 0.94
    8 -6 -4 0.95
    -8 -6 4 0.52
    8 -6 -4 0.65
    8 -6 -4 0.96
    -8 6 4 0.75
    8 6 -4 0.77
    -8 6 4 0.83
    8 6 -4 0.78
    -7 -6 4 11.39
    7 -6 -4 11.94
    7 -6 -4 10.05
    7 -6 -4 11.19
    7 -6 -4 12.11
    -7 -6 4 10.96
    -7 6 4 11.25
    7 6 -4 11.42
    7 6 -4 11.06
    -7 6 4 11.22
    -6 -6 4 15.07
    6 -6 -4 15.08
    -6 -6 4 15.1
    6 -6 -4 15.59
    6 -6 -4 15.61
    6 -6 -4 15.16
    6 6 -4 14.95
    -6 6 4 14.66
    6 6 -4 16.02
    6 6 -4 15.96
    6 6 -4 14.33
    -6 6 4 15.13
    6 6 -4 14.67
    5 -6 -4 37.18
    -5 -6 4 36.92
    5 -6 -4 36.98
    5 -6 -4 37.33
    -5 -6 4 36.3
    5 -6 -4 36.04
    -5 -6 4 38.43
    -5 6 4 34.49
    -5 6 4 37.37
    -5 6 4 36.55
    5 6 -4 36.79
    5 6 -4 36.6
    5 6 -4 36.49
    -5 6 4 35.68
    -4 -6 4 31.62
    -4 -6 4 33.02
    -4 -6 4 31.53
    4 -6 -4 32.67
    -4 -6 4 33.51
    4 -6 -4 32.4
    4 -6 -4 33.63
    4 -6 -4 32.72
    4 -6 -4 32.97
    -4 6 4 32.52
    -4 6 4 32.8
    4 6 -4 34.19
    -4 6 4 32.4
    -4 6 4 34.33
    4 6 -4 33.33
    -4 6 4 34.28
    3 -6 -4 43.92
    -3 -6 4 44.21
    -3 -6 4 44.48
    -3 -6 4 44.09
    3 -6 -4 44.16
    -3 -6 4 44.49
    3 -6 -4 44.27
    3 -6 -4 43.13
    -3 6 4 43.6
    3 6 -4 42.8
    3 6 -4 43.41
    -3 6 4 43.69
    -3 6 4 44.93
    3 6 -4 44.28
    -3 6 4 44.2
    3 6 -4 44.38
    -3 6 4 43.57
    2 -6 -4 0.46
    2 -6 -4 0.3
    -2 -6 4 0.29
    2 -6 -4 0.21
    2 -6 -4 0.27
    -2 -6 4 0.4
    -2 -6 4 0.42
    -2 -6 4 0.3
    2 -6 -4 0.33
    -2 6 4 0.28
    2 6 -4 0.46
    -2 6 4 0.27
    -2 6 4 0.36
    -2 6 4 0.35
    2 6 -4 0.26
    2 6 -4 0.21
    -2 6 4 0.17
    2 6 -4 0.32
    1 -6 -4 0.13
    1 -6 -4 0.16
    1 -6 -4 0.09
    1 -6 -4 0.15
    -1 -6 4 0.24
    -1 -6 4 0.16
    -1 -6 4 0.08
    1 -6 -4 0.08
    -1 -6 4 0.24
    1 6 -4 0.05
    -1 6 4 0.09
    1 6 -4 0.22
    -1 6 4 0.09
    1 6 -4 0.21
    -1 6 4 0.2
    -1 6 4 0.09
    1 6 -4 0.05
    -1 6 4 0.28
    0 -6 4 1.84
    0 -6 -4 2.22
    0 -6 4 1.95
    0 -6 -4 1.98
    0 -6 4 2.07
    0 -6 -4 1.83
    0 -6 -4 1.99
    0 -6 -4 2.01
    0 -6 4 2.02
    0 6 4 1.95
    0 6 -4 1.97
    0 6 4 2.22
    0 6 -4 2.05
    0 6 4 2.08
    0 6 -4 1.96
    0 6 4 1.72
    0 6 4 2.27
    0 6 -4 2
    1 -6 4 23.39
    -1 -6 -4 22.45
    -1 -6 -4 22.75
    1 -6 4 22.79
    1 -6 4 22.5
    1 -6 4 20.65
    1 -6 4 21.91
    -1 -6 -4 22.17
    1 -6 4 23.33
    1 6 4 21.94
    -1 6 -4 22.97
    -1 6 -4 22.4
    -1 6 -4 22.72
    1 6 4 22.51
    -1 6 -4 22.82
    1 6 4 22.64
    2 -6 4 68.2
    2 -6 4 70.78
    -2 -6 -4 68.55
    -2 -6 -4 63.87
    -2 -6 -4 68.31
    2 -6 4 69.23
    2 -6 4 67.37
    2 -6 4 67.96
    2 -6 4 67.16
    -2 6 -4 67.77
    2 6 4 68.45
    -2 6 -4 66.84
    -2 6 -4 67.42
    2 6 4 68.62
    2 6 4 67.63
    -2 6 -4 68.47
    2 6 4 69.92
    -3 -6 -4 30.34
    3 -6 4 29.59
    3 -6 4 30.42
    3 -6 4 29.98
    3 -6 4 30.97
    3 -6 4 29.11
    -3 -6 -4 31.1
    -3 -6 -4 31.26
    3 -6 4 30.06
    -3 6 -4 30.35
    3 6 4 29.36
    3 6 4 30.12
    3 6 4 30.56
    -3 6 -4 31.32
    -3 6 -4 30.02
    -3 6 -4 31.21
    3 6 4 29.72
    -4 -6 -4 28.55
    4 -6 4 29.72
    4 -6 4 28.35
    4 -6 4 29.82
    4 -6 4 30.25
    -4 -6 -4 30.33
    -4 -6 -4 28.83
    -4 6 -4 29.88
    4 6 4 29.67
    4 6 4 30.45
    -4 6 -4 29.53
    4 6 4 29.61
    -4 6 -4 29.55
    -4 6 -4 29.08
    -5 -6 -4 24.5
    -5 -6 -4 24.94
    5 -6 4 23.51
    5 -6 4 24.78
    5 -6 4 24.7
    -5 6 -4 24.07
    5 6 4 24.68
    -5 6 -4 23.61
    5 6 4 24.38
    -5 6 -4 23.96
    5 6 4 24.77
    6 -6 4 3.94
    -6 -6 -4 4.41
    -6 -6 -4 4.27
    6 -6 4 4.3
    6 -6 4 4.46
    6 -6 4 4.4
    6 6 4 4.36
    6 6 4 4.43
    6 6 4 4.08
    -6 6 -4 3.9
    6 6 4 4.69
    -6 6 -4 3.93
    -6 6 -4 4.1
    7 -6 4 5.71
    -7 -6 -4 5.75
    -7 -6 -4 5.27
    7 6 4 6.2
    -7 6 -4 5.61
    7 6 4 5.51
    -7 6 -4 5.58
    -7 6 -4 5.61
    8 -6 4 0.68
    -8 -6 -4 0.89
    -8 6 -4 0.32
    8 6 4 0.87
    -8 6 -4 0.37
    9 -6 4 9.45
    -9 -6 -4 8.9
    9 6 4 9.38
    -9 6 -4 9.31
    -9 6 -4 9.53
    9 -7 -4 0.83
    -9 7 4 0.4
    9 7 -4 0.64
    8 -7 -4 0.64
    -8 -7 4 0.18
    8 -7 -4 0.84
    8 -7 -4 0.9
    8 7 -4 0.76
    8 7 -4 0.4
    -8 7 4 0.54
    -8 7 4 0.24
    7 -7 -4 1.51
    -7 -7 4 1.72
    7 -7 -4 1.52
    7 -7 -4 1.86
    -7 -7 4 1.48
    -7 7 4 0.63
    -7 7 4 1.3
    7 7 -4 1.15
    7 7 -4 1.46
    7 7 -4 1.66
    -6 -7 4 1.43
    6 -7 -4 1.73
    -6 -7 4 1.66
    6 -7 -4 1.52
    6 -7 -4 1.25
    6 -7 -4 1.15
    6 7 -4 1.24
    6 7 -4 1.65
    -6 7 4 1.45
    6 7 -4 1.51
    -6 7 4 1.24
    5 -7 -4 0.18
    5 -7 -4 0
    5 -7 -4 -0.02
    5 -7 -4 -0.08
    -5 -7 4 -0.06
    -5 -7 4 0.06
    -5 7 4 0.04
    5 7 -4 0.05
    5 7 -4 -0.05
    5 7 -4 0.07
    -5 7 4 -0.07
    -5 7 4 -0.03
    4 -7 -4 7.95
    -4 -7 4 8.06
    -4 -7 4 8.42
    4 -7 -4 8.28
    -4 -7 4 7.49
    4 -7 -4 8.39
    4 -7 -4 8.19
    -4 7 4 7.59
    4 7 -4 7.95
    4 7 -4 8.45
    4 7 -4 8.45
    -4 7 4 7.93
    -4 7 4 8.33
    -4 7 4 8.33
    -4 7 4 8.01
    3 -7 -4 0.25
    3 -7 -4 0.08
    -3 -7 4 0.2
    3 -7 -4 0.05
    -3 -7 4 0.23
    -3 -7 4 0.4
    3 -7 -4 0.26
    -3 -7 4 0.2
    3 -7 -4 0.13
    3 7 -4 0.19
    -3 7 4 0.3
    -3 7 4 0.12
    3 7 -4 0.23
    -3 7 4 0.03
    -3 7 4 0.25
    3 7 -4 0.17
    -3 7 4 0.27
    3 7 -4 0.25
    2 -7 -4 21.08
    -2 -7 4 21.36
    2 -7 -4 21.43
    2 -7 -4 21.17
    -2 -7 4 20.62
    -2 -7 4 21.72
    2 -7 -4 21.65
    -2 -7 4 21.44
    2 -7 -4 21.04
    -2 7 4 21.87
    2 7 -4 20.6
    2 7 -4 20.91
    -2 7 4 20.38
    -2 7 4 21.08
    2 7 -4 20.62
    -2 7 4 20.95
    2 7 -4 21.12
    -2 7 4 21.88
    -1 -7 4 0.33
    1 -7 -4 0.21
    -1 -7 4 0.25
    1 -7 -4 0.17
    -1 -7 4 0.26
    1 -7 -4 0.23
    -1 -7 4 0.24
    -1 -7 4 0.21
    1 7 -4 0.24
    -1 7 4 0.26
    -1 7 4 0.24
    1 7 -4 0.28
    -1 7 4 0.24
    -1 7 4 0.18
    1 7 -4 0.36
    -1 7 4 0.04
    1 7 -4 0.18
    0 -7 4 5.16
    0 -7 4 5.55
    0 -7 4 4.94
    0 -7 -4 5.26
    0 -7 -4 5.1
    0 -7 -4 5.11
    0 -7 4 5.48
    0 -7 4 5.58
    0 -7 -4 5.08
    0 -7 -4 5.19
    0 7 4 5.56
    0 7 4 5.03
    0 7 -4 5.28
    0 7 -4 4.77
    0 7 4 5.26
    0 7 4 5.31
    0 7 -4 5.15
    0 7 -4 5.24
    -1 -7 -4 1.42
    1 -7 4 1.52
    1 -7 4 1.31
    1 -7 4 1.11
    1 -7 4 1.34
    1 -7 4 1.41
    -1 -7 -4 1.55
    1 -7 4 1.52
    -1 -7 -4 1.62
    1 7 4 1.3
    1 7 4 1.46
    1 7 4 1.02
    -1 7 -4 1.51
    -1 7 -4 1.23
    -1 7 -4 1.29
    1 7 4 1.32
    -1 7 -4 1.6
    2 -7 4 4.89
    2 -7 4 4.98
    2 -7 4 5.01
    -2 -7 -4 5.12
    2 -7 4 5.48
    -2 -7 -4 5.36
    2 -7 4 5.3
    -2 7 -4 5.22
    -2 7 -4 5.2
    -2 7 -4 5.13
    2 7 4 5.04
    2 7 4 5.47
    -2 7 -4 5.11
    2 7 4 4.96
    2 7 4 4.69
    3 -7 4 1.15
    3 -7 4 0.94
    -3 -7 -4 0.9
    3 -7 4 1.16
    -3 -7 -4 1.07
    3 -7 4 1.09
    -3 7 -4 0.94
    3 7 4 1.21
    -3 7 -4 1.07
    -3 7 -4 1
    3 7 4 1.23
    3 7 4 0.83
    -3 7 -4 0.83
    3 7 4 1.07
    3 7 4 0.93
    4 -7 4 9.24
    -4 -7 -4 8.69
    4 -7 4 8.31
    4 -7 4 8.64
    -4 -7 -4 8.97
    -4 7 -4 8.79
    4 7 4 9.01
    -4 7 -4 8.71
    -4 7 -4 8.48
    -4 7 -4 8.91
    4 7 4 8.68
    4 7 4 8.5
    -5 -7 -4 0.24
    5 -7 4 0.3
    -5 -7 -4 0.29
    5 -7 4 0.2
    5 -7 4 0.22
    -5 7 -4 0.17
    -5 7 -4 0.53
    5 7 4 0.29
    -5 7 -4 0.31
    -5 7 -4 0.27
    5 7 4 0.22
    5 7 4 0.18
    6 -7 4 13.76
    6 -7 4 13.71
    -6 -7 -4 14.05
    -6 -7 -4 14.3
    6 -7 4 11.91
    6 7 4 13.89
    -6 7 -4 13.63
    -6 7 -4 12.91
    -6 7 -4 12.97
    6 7 4 13.78
    6 7 4 13.93
    7 -7 4 2.32
    -7 -7 -4 2.04
    -7 -7 -4 1.94
    7 7 4 2.01
    -7 7 -4 2.02
    -7 7 -4 1.9
    -8 -7 -4 1.69
    8 -7 4 1.93
    -8 7 -4 1.32
    8 7 4 2.51
    -8 7 -4 1.82
    9 -7 4 0.37
    -9 -7 -4 0.29
    -9 7 -4 0.45
    9 7 4 0.55
    -9 7 -4 0.03
    9 -8 -4 17.06
    -9 8 4 18.92
    9 8 -4 19.28
    8 -8 -4 3.76
    8 -8 -4 3.92
    8 -8 -4 3.16
    8 8 -4 3.83
    -8 8 4 4.01
    8 8 -4 4.19
    7 -8 -4 11.88
    -7 -8 4 12.02
    7 -8 -4 11.07
    -7 -8 4 11.79
    7 -8 -4 11.12
    7 8 -4 11.59
    -7 8 4 10.74
    -7 8 4 11.25
    7 8 -4 10.98
    6 -8 -4 0.96
    6 -8 -4 0.72
    -6 -8 4 0.8
    6 -8 -4 0.76
    -6 -8 4 0.52
    6 -8 -4 0.79
    6 8 -4 0.69
    -6 8 4 0.7
    6 8 -4 0.63
    6 8 -4 0.59
    -6 8 4 0.66
    -5 -8 4 16.02
    5 -8 -4 17.38
    -5 -8 4 17.24
    5 -8 -4 17.43
    5 -8 -4 17.46
    5 -8 -4 17.72
    5 8 -4 17.28
    5 8 -4 17.53
    -5 8 4 17.39
    5 8 -4 17.58
    -5 8 4 17.66
    4 -8 -4 0.43
    -4 -8 4 0.43
    4 -8 -4 0.61
    4 -8 -4 0.68
    4 -8 -4 0.45
    -4 -8 4 0.52
    4 8 -4 0.52
    4 8 -4 0.56
    -4 8 4 0.48
    -4 8 4 0.54
    4 8 -4 0.43
    -4 8 4 0.66
    -3 -8 4 1.2
    3 -8 -4 1.52
    3 -8 -4 1.38
    3 -8 -4 0.98
    3 -8 -4 1.62
    -3 -8 4 1.06
    -3 -8 4 1.09
    3 8 -4 1.5
    -3 8 4 1.41
    3 8 -4 1.06
    3 8 -4 1.27
    -3 8 4 1.22
    -3 8 4 1.4
    -3 8 4 1.56
    -2 -8 4 7.33
    2 -8 -4 7.67
    -2 -8 4 6.93
    -2 -8 4 6.85
    2 -8 -4 7.7
    2 -8 -4 7.07
    -2 -8 4 6.92
    2 -8 -4 7.72
    -2 8 4 6.95
    2 8 -4 7.57
    2 8 -4 7.44
    2 8 -4 7.3
    -2 8 4 7.07
    -2 8 4 7.53
    -2 8 4 7.34
    -2 8 4 8.01
    1 -8 -4 16.55
    1 -8 -4 16.01
    1 -8 -4 17.08
    1 -8 -4 17.23
    -1 -8 4 16.78
    -1 -8 4 16.92
    -1 -8 4 16.56
    -1 -8 4 16.58
    -1 -8 4 17
    1 -8 -4 16.47
    1 8 -4 16.8
    -1 8 4 15.84
    1 8 -4 15.82
    -1 8 4 16.56
    -1 8 4 15.35
    1 8 -4 17.27
    -1 8 4 16.63
    -1 8 4 17.27
    1 8 -4 15.07
    1 8 -4 16.63
    0 -8 -4 0.09
    0 -8 4 0
    0 -8 4 0.15
    0 -8 4 -0.01
    0 -8 -4 0.04
    0 -8 4 0.08
    0 -8 -4 0.01
    0 -8 -4 0.03
    0 -8 -4 0
    0 8 4 0.01
    0 8 4 0.1
    0 8 -4 -0.03
    0 8 4 0.04
    0 8 -4 0.1
    0 8 -4 0.09
    0 8 4 0.22
    0 8 -4 0.07
    0 8 4 0.05
    -1 -8 -4 7.74
    -1 -8 -4 7.4
    1 -8 4 7.51
    1 -8 4 7.81
    1 -8 4 7.75
    1 -8 4 7.63
    1 -8 4 7.77
    -1 -8 -4 8.41
    -1 -8 -4 7.71
    1 -8 4 7.74
    -1 8 -4 7.5
    1 8 4 8.18
    -1 8 -4 7.69
    -1 8 -4 7.5
    1 8 4 8.24
    -1 8 -4 7.94
    1 8 4 7.73
    1 8 4 7.79
    -2 -8 -4 0.26
    -2 -8 -4 0.26
    2 -8 4 0.38
    -2 -8 -4 0.33
    -2 -8 -4 0.32
    2 -8 4 0.13
    2 -8 4 0.28
    2 -8 4 0.33
    -2 8 -4 0.36
    2 8 4 0.2
    2 8 4 0.22
    -2 8 -4 0.3
    -2 8 -4 0.21
    2 8 4 0.3
    2 8 4 0.16
    -2 8 -4 0.37
    3 -8 4 18.96
    -3 -8 -4 18.85
    3 -8 4 18.13
    -3 -8 -4 18.11
    3 -8 4 18.16
    3 -8 4 18.98
    -3 -8 -4 18.8
    -3 8 -4 18.45
    3 8 4 19.07
    -3 8 -4 19.13
    -3 8 -4 18.56
    3 8 4 18.73
    -3 8 -4 18.57
    3 8 4 18.42
    -4 -8 -4 9.56
    4 -8 4 9.54
    -4 -8 -4 9.78
    4 -8 4 10.04
    4 -8 4 9.86
    -4 -8 -4 9.67
    -4 8 -4 9.35
    4 8 4 9.5
    4 8 4 9.39
    -4 8 -4 9.86
    -4 8 -4 9.35
    -4 8 -4 9.32
    4 8 4 9.86
    -5 -8 -4 3.78
    5 -8 4 4.27
    5 -8 4 4.25
    5 -8 4 4.28
    -5 -8 -4 4.21
    -5 -8 -4 4.61
    -5 8 -4 4.19
    5 8 4 4.22
    -5 8 -4 4.33
    -5 8 -4 4.09
    -5 8 -4 4.13
    5 8 4 3.76
    5 8 4 4.25
    -6 -8 -4 0.01
    -6 -8 -4 0.18
    6 -8 4 0.13
    6 -8 4 0.2
    -6 -8 -4 0.27
    6 8 4 0.19
    -6 8 -4 0.17
    -6 8 -4 0.25
    -6 8 -4 0.14
    -6 8 -4 0.27
    6 8 4 0.34
    7 -8 4 11.87
    7 -8 4 12.49
    -7 -8 -4 13.42
    -7 -8 -4 12.25
    7 8 4 12.44
    -7 8 -4 12.77
    -7 8 -4 12.34
    8 -8 4 7.19
    -8 -8 -4 8.07
    -8 8 -4 6.55
    8 8 4 6.44
    -8 8 -4 6.61
    -9 -8 -4 13.09
    9 -8 4 12.08
    9 8 4 12.64
    -9 8 -4 12.46
    -9 8 -4 12.4
    -9 9 4 0.03
    9 9 -4 -0.27
    8 -9 -4 0.63
    8 -9 -4 1.12
    -8 -9 4 0.55
    -8 9 4 0.84
    8 9 -4 0.7
    8 9 -4 0.6
    -7 -9 4 3.35
    7 -9 -4 2.45
    7 -9 -4 2.11
    7 -9 -4 3.09
    -7 9 4 2.95
    7 9 -4 1.93
    7 9 -4 2.45
    -7 9 4 2.56
    6 -9 -4 1.52
    6 -9 -4 1.15
    -6 -9 4 1.28
    6 -9 -4 1.31
    -6 -9 4 1.04
    6 9 -4 1.27
    -6 9 4 1.23
    6 9 -4 1.18
    -6 9 4 0.9
    -5 -9 4 1.09
    5 -9 -4 1.2
    5 -9 -4 1.28
    5 -9 -4 1.21
    -5 -9 4 1.22
    5 -9 -4 1.49
    5 9 -4 1.62
    -5 9 4 1.52
    5 9 -4 1.13
    5 9 -4 1.24
    4 -9 -4 45.72
    4 -9 -4 45.04
    -4 -9 4 45.12
    -4 -9 4 45.63
    4 -9 -4 45.22
    4 -9 -4 46.41
    4 9 -4 46.23
    -4 9 4 46.33
    4 9 -4 45.22
    4 9 -4 44.14
    -4 9 4 46.3
    -3 -9 4 54.23
    -3 -9 4 55.33
    3 -9 -4 54.34
    3 -9 -4 54.64
    3 -9 -4 56.13
    3 -9 -4 55
    -3 9 4 52.08
    -3 9 4 53.65
    3 9 -4 53.74
    3 9 -4 55.33
    -3 9 4 55.61
    -3 9 4 55.58
    3 9 -4 56.4
    -2 -9 4 115.97
    2 -9 -4 106.24
    2 -9 -4 119.48
    2 -9 -4 117.51
    -2 -9 4 118.63
    2 -9 -4 116.18
    2 9 -4 118.71
    -2 9 4 114.56
    -2 9 4 113.51
    -2 9 4 115.31
    2 9 -4 119.36
    2 9 -4 118.86
    -2 9 4 117.85
    -1 -9 4 5.43
    1 -9 -4 5.42
    1 -9 -4 5.46
    1 -9 -4 5.44
    -1 -9 4 5.16
    -1 -9 4 5.79
    -1 -9 4 5.15
    -1 9 4 4.87
    -1 9 4 5.22
    1 9 -4 5.32
    -1 9 4 5.18
    -1 9 4 5.66
    1 9 -4 5.41
    0 -9 4 1.64
    0 -9 -4 1.78
    0 -9 4 1.75
    0 -9 4 1.64
    0 -9 -4 2.07
    0 -9 4 2.54
    0 -9 -4 2.06
    0 -9 4 2.09
    0 -9 -4 1.82
    0 9 4 1.9
    0 9 4 1.7
    0 9 -4 2.02
    0 9 4 1.56
    0 9 -4 1.99
    0 9 4 1.92
    -1 -9 -4 23.27
    1 -9 4 22.6
    1 -9 4 22.3
    1 -9 4 22.62
    1 -9 4 23.14
    -1 -9 -4 22.6
    -1 -9 -4 22.69
    1 9 4 22.25
    1 9 4 23.05
    -1 9 -4 22.77
    1 9 4 22.07
    -1 9 -4 23.08
    2 -9 4 8.63
    -2 -9 -4 8.77
    2 -9 4 8.82
    -2 -9 -4 8.96
    2 -9 4 8.85
    2 -9 4 8.95
    -2 -9 -4 9.18
    -2 9 -4 9.19
    2 9 4 8.98
    -2 9 -4 8.34
    2 9 4 8.99
    -2 9 -4 9.43
    -2 9 -4 8.57
    -3 -9 -4 2.34
    -3 -9 -4 2.71
    3 -9 4 2.35
    3 -9 4 2.41
    -3 -9 -4 2.64
    3 -9 4 2.48
    3 -9 4 2.61
    3 9 4 2.4
    3 9 4 2.54
    -3 9 -4 2.17
    -3 9 -4 2.29
    -3 9 -4 2.43
    -3 9 -4 2.51
    -4 -9 -4 3.79
    4 -9 4 3.87
    4 -9 4 3.5
    -4 -9 -4 4.13
    -4 -9 -4 4.29
    -4 9 -4 4.44
    4 9 4 4.09
    -4 9 -4 4.2
    -4 9 -4 4.5
    -4 9 -4 4.15
    4 9 4 4.22
    5 -9 4 12.27
    -5 -9 -4 11.54
    5 -9 4 13.04
    5 -9 4 12.11
    -5 -9 -4 12.65
    -5 -9 -4 12.71
    5 9 4 13.45
    -5 9 -4 12.41
    -5 9 -4 12.59
    5 9 4 12.57
    5 9 4 14.17
    -5 9 -4 11.17
    -6 -9 -4 7.11
    -6 -9 -4 6.83
    6 -9 4 7.3
    6 -9 4 7.19
    6 9 4 7.14
    -6 9 -4 7.15
    -6 9 -4 7
    -7 -9 -4 5.12
    7 -9 4 5.05
    -7 -9 -4 4.91
    7 9 4 4.84
    -7 9 -4 5.08
    -7 9 -4 5.41
    8 -9 4 0.96
    -8 -9 -4 1.34
    -8 9 -4 1.17
    8 9 4 0.89
    -8 9 -4 1.49
    -9 -9 -4 0.25
    9 9 4 -0.24
    -9 9 -4 0.47
    -8 -10 4 1.8
    8 -10 -4 1.98
    8 -10 -4 2.23
    8 10 -4 2.09
    -8 10 4 1.8
    8 10 -4 1.94
    7 -10 -4 2.72
    -7 -10 4 3.24
    7 -10 -4 3.11
    7 -10 -4 4.31
    -7 10 4 2.32
    -7 10 4 3.12
    7 10 -4 3.36
    7 10 -4 3.48
    6 -10 -4 7.19
    -6 -10 4 7.1
    -6 -10 4 7.5
    6 -10 -4 7.9
    6 10 -4 6.6
    -6 10 4 6.86
    -6 10 4 7.36
    6 10 -4 7.62
    5 -10 -4 2.54
    -5 -10 4 2.11
    5 -10 -4 1.96
    5 -10 -4 2.52
    5 -10 -4 2.17
    -5 10 4 2.28
    -5 10 4 2.1
    5 10 -4 1.94
    5 10 -4 2.16
    -4 -10 4 10.8
    4 -10 -4 11.86
    -4 -10 4 11.56
    4 -10 -4 11.22
    4 -10 -4 11.88
    4 -10 -4 11.39
    4 10 -4 11.63
    4 10 -4 11.59
    4 10 -4 11.25
    -4 10 4 11.68
    3 -10 -4 17.82
    3 -10 -4 17.62
    -3 -10 4 17.64
    3 -10 -4 18.02
    -3 -10 4 17.68
    3 -10 -4 17.49
    3 10 -4 18.04
    3 10 -4 17.64
    -3 10 4 16.59
    -3 10 4 18.03
    3 10 -4 16.59
    -3 10 4 17.82
    2 -10 -4 20.41
    -2 -10 4 19
    2 -10 -4 19.52
    -2 -10 4 19.85
    2 -10 -4 18.91
    2 -10 -4 19.67
    -2 10 4 19.99
    2 10 -4 19.7
    2 10 -4 20.09
    -2 10 4 19.72
    -2 10 4 19.59
    2 10 -4 19.13
    1 -10 -4 36.73
    1 -10 -4 36.86
    1 -10 -4 36.48
    -1 -10 4 36.15
    -1 -10 4 35.33
    1 -10 -4 36.74
    -1 10 4 36.84
    -1 10 4 35.83
    -1 10 4 35.41
    1 10 -4 34.69
    1 10 -4 36.5
    0 -10 -4 52.54
    0 -10 -4 52.98
    0 -10 4 52.07
    0 -10 4 51.69
    0 -10 4 51.35
    0 -10 4 51.97
    0 -10 -4 53.47
    0 10 4 53.56
    0 10 -4 52.16
    0 10 -4 50.5
    0 10 4 53.06
    0 10 4 51.17
    0 10 -4 52.12
    1 -10 4 12.73
    -1 -10 -4 11.97
    1 -10 4 12.46
    -1 -10 -4 12.08
    -1 -10 -4 12.27
    1 -10 4 11.83
    1 -10 4 11.87
    -1 10 -4 12.44
    1 10 4 11.9
    -1 10 -4 12.58
    1 10 4 12.07
    2 -10 4 16.31
    -2 -10 -4 16.04
    2 -10 4 15.37
    2 -10 4 15.5
    2 -10 4 15.55
    -2 -10 -4 15.96
    -2 -10 -4 15.34
    -2 10 -4 16
    2 10 4 15.95
    -2 10 -4 15.62
    2 10 4 15.83
    -3 -10 -4 0.59
    -3 -10 -4 0.62
    3 -10 4 0.74
    3 -10 4 0.66
    3 -10 4 0.56
    -3 -10 -4 0.56
    3 10 4 0.56
    3 10 4 0.35
    -3 10 -4 0.59
    -3 10 -4 0.66
    -3 10 -4 0.45
    4 -10 4 8.49
    -4 -10 -4 7.97
    -4 -10 -4 8.08
    -4 -10 -4 8.35
    4 10 4 8.25
    -4 10 -4 8.68
    -4 10 -4 8.12
    -4 10 -4 8.37
    4 10 4 8.34
    5 -10 4 0.4
    -5 -10 -4 0.43
    5 -10 4 0.43
    -5 10 -4 0.36
    5 10 4 0.58
    -5 10 -4 0.63
    -6 -10 -4 0.11
    6 -10 4 -0.08
    6 -10 4 0.02
    -6 -10 -4 -0.09
    6 10 4 0.07
    -6 10 -4 0.26
    -6 10 -4 -0.12
    7 -10 4 7.98
    -7 -10 -4 6.63
    -7 -10 -4 7.64
    -7 10 -4 7.73
    7 10 4 7.43
    -7 10 -4 7.59
    8 -10 4 0.2
    -8 -10 -4 0.13
    -8 10 -4 0.62
    8 10 4 0.5
    -8 10 -4 0.15
    8 -11 -4 0.09
    8 -11 -4 -0.03
    -8 -11 4 0.13
    8 11 -4 0.14
    -8 11 4 -0.01
    7 -11 -4 0.43
    -7 -11 4 0.14
    7 -11 -4 -0.11
    -7 11 4 0.2
    7 11 -4 0.17
    7 11 -4 0.29
    6 -11 -4 2.44
    6 -11 -4 3.17
    6 -11 -4 2.31
    -6 -11 4 3.15
    6 11 -4 2.6
    6 11 -4 2.83
    -6 11 4 2.54
    -6 11 4 3.53
    5 -11 -4 2.14
    5 -11 -4 2.47
    -5 -11 4 2.71
    5 -11 -4 2.24
    -5 -11 4 1.51
    -5 11 4 2.28
    5 11 -4 2.29
    5 11 -4 2.59
    -5 11 4 2.36
    4 -11 -4 7.11
    -4 -11 4 7.92
    -4 -11 4 7.17
    4 -11 -4 6.92
    4 -11 -4 7.29
    4 11 -4 8.21
    -4 11 4 7.45
    -4 11 4 7.06
    4 11 -4 8.63
    3 -11 -4 2.88
    -3 -11 4 2.75
    -3 -11 4 2.44
    3 -11 -4 2.13
    3 -11 -4 2.08
    3 -11 -4 2.36
    3 11 -4 2.47
    3 11 -4 1.56
    -3 11 4 3.03
    3 11 -4 2.43
    2 -11 -4 0.03
    -2 -11 4 -0.09
    2 -11 -4 -0.1
    -2 -11 4 0.05
    2 -11 -4 0
    2 -11 -4 0.21
    2 11 -4 0.06
    -2 11 4 -0.06
    2 11 -4 0.11
    -2 11 4 0.06
    1 -11 -4 4.06
    1 -11 -4 3.72
    -1 -11 4 4.4
    1 -11 -4 3.81
    1 -11 -4 3.7
    -1 -11 4 3.89
    -1 -11 4 3.86
    -1 -11 4 3.59
    1 11 -4 3.82
    1 11 -4 4.25
    -1 11 4 4.17
    -1 11 4 3.95
    -1 11 4 3.97
    1 11 -4 4.01
    0 -11 -4 1.1
    0 -11 4 0.98
    0 -11 -4 1.33
    0 -11 4 1.13
    0 -11 -4 0.96
    0 -11 4 1.34
    0 -11 4 0.87
    0 11 -4 0.86
    0 11 -4 1.07
    0 11 4 1.07
    0 11 4 1.16
    0 11 -4 1.06
    -1 -11 -4 -0.09
    1 -11 4 0.18
    -1 -11 -4 0.05
    1 -11 4 -0.03
    1 -11 4 0.07
    1 -11 4 0.1
    -1 -11 -4 0.04
    -1 11 -4 -0.12
    -1 11 -4 0.01
    1 11 4 0.02
    -1 11 -4 0.03
    1 11 4 -0.1
    -2 -11 -4 0.06
    -2 -11 -4 -0.03
    2 -11 4 0.24
    2 -11 4 0.14
    -2 -11 -4 0.29
    2 -11 4 0.06
    2 -11 4 -0.01
    2 11 4 0.16
    -2 11 -4 0.01
    2 11 4 0.2
    -2 11 -4 0.15
    3 -11 4 5.75
    -3 -11 -4 5.15
    -3 -11 -4 5.07
    3 -11 4 4.51
    -3 -11 -4 5.44
    3 -11 4 5.12
    3 11 4 5.02
    -3 11 -4 4.93
    -3 11 -4 5.26
    3 11 4 4.87
    -4 -11 -4 0.47
    -4 -11 -4 0.44
    4 -11 4 0.52
    4 -11 4 0.23
    4 11 4 0.38
    4 11 4 0.46
    -4 11 -4 0.16
    -4 11 -4 0.21
    -4 11 -4 0.31
    5 -11 4 3.16
    -5 -11 -4 3.24
    5 -11 4 2.75
    -5 -11 -4 2.85
    -5 11 -4 2.87
    -5 11 -4 3.21
    5 11 4 2.83
    6 -11 4 0.04
    6 -11 4 0.09
    -6 -11 -4 0.07
    -6 -11 -4 -0.1
    6 11 4 0.11
    -6 11 -4 -0.04
    -6 11 -4 0.08
    7 -11 4 5.13
    -7 -11 -4 3.74
    -7 -11 -4 3.8
    -7 11 -4 4.32
    -7 11 -4 4.62
    7 11 4 4.92
    -8 -11 -4 0.28
    8 -11 4 0.41
    8 11 4 0.07
    -8 11 -4 0.06
    -8 11 -4 -0.09
    -7 -12 4 1.18
    7 -12 -4 1.58
    7 -12 -4 1.39
    7 12 -4 1.78
    -7 12 4 1.23
    7 12 -4 1.33
    6 -12 -4 8.39
    6 -12 -4 7.72
    6 -12 -4 9.01
    -6 -12 4 8.34
    6 12 -4 9.61
    -6 12 4 8.75
    6 12 -4 8.93
    5 -12 -4 2.03
    5 -12 -4 2.18
    -5 -12 4 2.08
    5 -12 -4 1.96
    5 12 -4 1.93
    -5 12 4 1.98
    -5 12 4 1.61
    5 12 -4 1.73
    -4 -12 4 29.26
    4 -12 -4 30.6
    4 -12 -4 29.91
    -4 -12 4 26.94
    4 -12 -4 30.09
    -4 12 4 30.15
    4 12 -4 29.96
    4 12 -4 30.56
    -4 12 4 29.69
    3 -12 -4 3.33
    3 -12 -4 2.96
    3 -12 -4 2.36
    -3 -12 4 2.93
    3 -12 -4 2.9
    -3 -12 4 3.4
    -3 12 4 2.94
    -3 12 4 2.98
    2 -12 -4 3.26
    2 -12 -4 3.13
    -2 -12 4 3.21
    -2 -12 4 3.19
    2 -12 -4 3.55
    2 -12 -4 3.31
    2 12 -4 3.33
    -2 12 4 3.38
    -2 12 4 3.56
    2 12 -4 3.27
    -2 12 4 3.25
    1 -12 -4 14.43
    1 -12 -4 14.18
    -1 -12 4 14.37
    -1 -12 4 15.05
    -1 -12 4 14.42
    1 -12 -4 15.41
    -1 12 4 14.57
    1 12 -4 15
    1 12 -4 14.64
    1 12 -4 14.29
    -1 12 4 14.49
    0 -12 -4 0.91
    0 -12 -4 0.97
    0 -12 4 0.57
    0 -12 -4 0.94
    0 -12 4 0.86
    0 -12 -4 0.94
    0 -12 4 0.64
    0 -12 -4 0.73
    0 -12 4 0.93
    0 12 -4 0.7
    0 12 4 0.89
    0 12 -4 0.87
    0 12 4 0.76
    0 12 -4 0.94
    1 -12 4 4.26
    -1 -12 -4 3.83
    1 -12 4 4.36
    1 -12 4 4.52
    -1 -12 -4 5.1
    -1 -12 -4 4.44
    1 -12 4 4.89
    1 12 4 4.63
    -1 12 -4 4.88
    1 12 4 5.16
    -1 12 -4 4.6
    -1 12 -4 4.78
    -2 -12 -4 31.61
    2 -12 4 32.72
    -2 -12 -4 32.5
    2 -12 4 32.28
    -2 12 -4 31.95
    2 12 4 31.78
    -2 12 -4 30.12
    -2 12 -4 30.64
    -3 -12 -4 6.1
    3 -12 4 6.92
    -3 -12 -4 6.57
    3 -12 4 6.38
    3 12 4 6.69
    -3 12 -4 6.88
    3 12 4 6.64
    -3 12 -4 7.27
    4 -12 4 35.74
    4 -12 4 33.39
    -4 -12 -4 34.85
    -4 12 -4 31.62
    -4 12 -4 35.69
    4 12 4 33.42
    5 -12 4 1.54
    5 -12 4 1.87
    -5 -12 -4 2.26
    5 12 4 1.51
    -5 12 -4 2.28
    -5 12 -4 2.54
    6 -12 4 2.95
    -6 -12 -4 3.51
    6 -12 4 2.97
    -6 -12 -4 3.33
    6 12 4 2.96
    -6 12 -4 3.45
    -6 12 -4 2.79
    -7 -12 -4 7.41
    7 -12 4 6.32
    -7 12 -4 6.82
    -7 12 -4 8.02
    7 12 4 7.72
    -7 -13 4 4.25
    7 -13 -4 2.94
    7 -13 -4 3.7
    -7 13 4 3.69
    7 13 -4 4.53
    6 -13 -4 1.62
    6 -13 -4 2.07
    -6 -13 4 1.92
    6 13 -4 2.09
    6 13 -4 2
    -6 13 4 1.93
    -5 -13 4 4.79
    5 -13 -4 3.66
    5 -13 -4 4.5
    5 -13 -4 5.46
    5 13 -4 4.82
    5 13 -4 4.14
    -5 13 4 4.2
    -4 -13 4 0.12
    4 -13 -4 -0.22
    4 -13 -4 -0.15
    4 -13 -4 -0.05
    -4 13 4 -0.06
    -4 13 4 -0.17
    3 -13 -4 15.39
    -3 -13 4 15.84
    3 -13 -4 15.98
    3 -13 -4 15.99
    3 13 -4 15.57
    -3 13 4 16.38
    -3 13 4 15.98
    -2 -13 4 0.1
    -2 -13 4 0.01
    -2 -13 4 0.16
    2 -13 -4 0.05
    2 -13 -4 0.27
    2 -13 -4 -0.04
    2 13 -4 0.1
    2 13 -4 0.1
    -2 13 4 0.33
    -2 13 4 -0.22
    -2 13 4 0.26
    1 -13 -4 0.11
    1 -13 -4 0.69
    -1 -13 4 0.44
    -1 -13 4 0.58
    1 -13 -4 0.69
    -1 -13 4 0.98
    1 13 -4 0.54
    -1 13 4 0.59
    -1 13 4 0.66
    1 13 -4 0.49
    0 -13 -4 0.29
    0 -13 4 0.25
    0 -13 -4 0.31
    0 -13 4 0.3
    0 -13 -4 0.28
    0 -13 4 0.46
    0 -13 4 0.41
    0 13 -4 0.31
    0 13 4 0.17
    0 13 -4 0.18
    0 13 4 0.36
    1 -13 4 31.16
    -1 -13 -4 34.24
    1 -13 4 32.37
    -1 -13 -4 33.08
    1 -13 4 31.24
    -1 13 -4 33.42
    -1 13 -4 29.47
    1 13 4 33.95
    1 13 4 32.17
    -2 -13 -4 2.84
    -2 -13 -4 3.44
    2 -13 4 3.05
    2 -13 4 2.72
    2 13 4 3.4
    -2 13 -4 3.34
    -2 13 -4 2.92
    2 13 4 3.25
    -3 -13 -4 20.11
    3 -13 4 19.29
    -3 -13 -4 20.12
    3 -13 4 19.12
    -3 13 -4 20.49
    3 13 4 20.03
    -3 13 -4 20.82
    -4 -13 -4 0.35
    4 -13 4 0.03
    4 -13 4 0.37
    -4 -13 -4 0.08
    -4 13 -4 0.42
    -4 13 -4 0.22
    4 13 4 0.51
    -5 -13 -4 0.49
    -5 -13 -4 1.18
    5 -13 4 0.85
    5 -13 4 0.88
    -5 13 -4 1.07
    -5 13 -4 0.77
    5 13 4 1.01
    6 -13 4 0.52
    6 -13 4 0.26
    -6 -13 -4 0.31
    -6 -13 -4 0.05
    6 13 4 -0.19
    -6 13 -4 0.02
    -6 13 -4 0.29
    -7 -13 -4 0.27
    7 13 4 0.8
    -7 13 -4 0.38
    -7 13 -4 0.76
    -6 -14 4 10.39
    6 -14 -4 10.48
    6 -14 -4 10.6
    -6 14 4 10.16
    6 14 -4 9.38
    6 14 -4 10.81
    5 -14 -4 2.91
    5 -14 -4 2.4
    -5 -14 4 2.7
    5 -14 -4 2.64
    -5 14 4 2.27
    -4 -14 4 5.59
    4 -14 -4 4.83
    4 -14 -4 5.35
    4 -14 -4 5.07
    -4 14 4 5.19
    4 14 -4 5.58
    3 -14 -4 0.07
    3 -14 -4 -0.02
    -3 -14 4 0.29
    -3 -14 4 0.47
    3 -14 -4 0.31
    3 14 -4 0.33
    -3 14 4 0.19
    2 -14 -4 3.66
    -2 -14 4 4.03
    2 -14 -4 4.79
    2 -14 -4 4.69
    -2 -14 4 4.47
    -2 14 4 4.15
    2 14 -4 4.22
    -2 14 4 3.67
    1 -14 -4 2.27
    1 -14 -4 2.41
    -1 -14 4 2.01
    -1 -14 4 2.65
    1 -14 -4 2.42
    1 14 -4 2.49
    -1 14 4 2.53
    -1 14 4 2.64
    1 14 -4 1.72
    0 -14 -4 2.52
    0 -14 -4 2.2
    0 -14 4 2.86
    0 -14 -4 2.13
    0 -14 4 2.12
    0 14 -4 2.17
    0 14 4 2.72
    0 14 4 2.28
    0 14 -4 2.75
    -1 -14 -4 1.81
    1 -14 4 1.68
    -1 -14 -4 1.94
    1 -14 4 2.11
    -1 14 -4 1.86
    -1 14 -4 1.62
    1 14 4 2.31
    2 -14 4 12.59
    -2 -14 -4 12.71
    -2 -14 -4 12.25
    2 -14 4 12.83
    -2 14 -4 12
    2 14 4 12.87
    -2 14 -4 13.05
    -3 -14 -4 0.61
    3 -14 4 0.23
    3 -14 4 0.65
    -3 -14 -4 0.42
    -3 14 -4 0.53
    3 14 4 0.65
    -4 -14 -4 14.96
    -4 -14 -4 14.68
    4 -14 4 15.3
    4 -14 4 14.28
    -4 14 -4 14.76
    4 14 4 14.99
    -4 14 -4 14.25
    5 -14 4 0.26
    -5 -14 -4 0.41
    -5 -14 -4 0.23
    5 -14 4 0.18
    -5 14 -4 0.32
    5 14 4 0.59
    -5 14 -4 0.21
    6 -14 4 14.68
    -6 -14 -4 14.73
    -6 -14 -4 14.41
    6 -14 4 15.7
    -6 14 -4 14.88
    -6 14 -4 14.88
    6 14 4 15.85
    -5 -15 4 2.54
    5 -15 -4 3.98
    5 -15 -4 3.73
    -5 15 4 2.6
    5 15 -4 3.5
    4 -15 -4 0.1
    -4 -15 4 -0.07
    4 -15 -4 0.16
    -4 -15 4 0.27
    4 -15 -4 0.2
    -4 15 4 0.12
    4 15 -4 0.16
    3 -15 -4 2.08
    -3 -15 4 1.79
    -3 -15 4 2.36
    3 -15 -4 1.1
    3 -15 -4 1.47
    -3 15 4 2.14
    3 15 -4 1.91
    2 -15 -4 0.66
    2 -15 -4 0.76
    -2 -15 4 0.89
    2 -15 -4 0.56
    -2 -15 4 0.58
    -2 15 4 0.67
    2 15 -4 0.64
    1 -15 -4 0.03
    -1 -15 4 0.2
    -1 -15 4 -0.09
    1 -15 -4 -0.06
    -1 15 4 0.07
    1 15 -4 0.16
    0 -15 4 0.37
    0 -15 -4 0.12
    0 -15 4 0.29
    0 15 -4 0.29
    0 15 -4 0.1
    0 15 4 0.22
    1 -15 4 3.36
    1 -15 4 3
    -1 -15 -4 3.42
    -1 -15 -4 2.94
    1 15 4 3.16
    -1 15 -4 2.72
    -1 15 -4 3.42
    -2 -15 -4 -0.01
    2 -15 4 0.12
    2 -15 4 0.35
    -2 -15 -4 -0.1
    2 15 4 0.13
    -2 15 -4 0.08
    -2 15 -4 0.12
    -3 -15 -4 1.08
    3 -15 4 1.24
    3 -15 4 1.14
    -3 -15 -4 1.35
    3 15 4 1.15
    -3 15 -4 1.32
    -3 15 -4 1.59
    -4 -15 -4 1.72
    4 -15 4 1.57
    4 -15 4 1.92
    -4 -15 -4 2.24
    -4 15 -4 2.01
    4 15 4 2.36
    -4 15 -4 2.15
    5 -15 4 3.76
    5 -15 4 4.26
    -5 -15 -4 3.95
    -5 -15 -4 4.33
    5 15 4 3.59
    -5 15 -4 4.23
    -5 15 -4 3.8
    4 -16 -4 5.36
    4 -16 -4 6.79
    -4 -16 4 5.74
    -4 -16 4 6.24
    -4 16 4 5.93
    4 16 -4 5.64
    -3 -16 4 1.69
    -3 -16 4 1.83
    3 -16 -4 1.55
    3 -16 -4 1.24
    3 16 -4 1.57
    -3 16 4 1.76
    2 -16 -4 1.66
    -2 -16 4 2.35
    -2 -16 4 1.79
    2 -16 -4 2.11
    -2 16 4 2.56
    2 16 -4 2.12
    1 -16 -4 1.82
    -1 -16 4 2.67
    1 -16 -4 2.69
    -1 -16 4 3.37
    1 16 -4 2.27
    -1 16 4 2.43
    0 -16 4 4.38
    0 -16 -4 5.35
    0 -16 -4 4.79
    0 -16 4 4.71
    0 16 4 4.96
    0 16 -4 5.32
    -1 -16 -4 1.75
    -1 -16 -4 1.64
    1 -16 4 1.57
    1 -16 4 1.56
    1 16 4 1.48
    -1 16 -4 1.64
    -1 16 -4 1.47
    -2 -16 -4 8.09
    2 -16 4 8.28
    2 -16 4 8.47
    -2 -16 -4 8.66
    -2 16 -4 8.54
    -2 16 -4 8.73
    2 16 4 8.02
    -3 -16 -4 0.5
    3 -16 4 0.54
    3 -16 4 0.88
    -3 -16 -4 0.6
    -3 16 -4 0.88
    -3 16 -4 0.68
    3 16 4 0.94
    4 -16 4 7.15
    -4 -16 -4 8.51
    4 -16 4 8.46
    -4 -16 -4 8.69
    -4 16 -4 7.92
    -4 16 -4 7.19
    4 16 4 8.19
    3 -17 -4 -0.36
    -3 -17 4 0.28
    -3 17 4 0.04
    2 -17 -4 1.97
    -2 -17 4 1.94
    -2 17 4 2.08
    2 17 -4 2.83
    -1 -17 4 0.62
    -1 -17 4 0.41
    1 -17 -4 0.09
    1 -17 -4 0.6
    1 17 -4 0.7
    -1 17 4 0.33
    0 -17 -4 0.02
    0 -17 4 -0.35
    0 -17 4 -0.04
    0 -17 -4 0.01
    0 17 -4 -0.22
    0 17 4 0.26
    -1 -17 -4 0.13
    -1 -17 -4 0.27
    1 -17 4 0.43
    1 -17 4 0.11
    -1 17 -4 0.06
    1 17 4 0.4
    -2 -17 -4 3.12
    2 -17 4 3.2
    -2 -17 -4 4.49
    2 -17 4 3.37
    2 17 4 4.44
    -2 17 -4 3.47
    -2 17 -4 5.14
    3 -17 4 0.16
    -3 -17 -4 0.11
    -3 17 -4 0.12
    3 17 4 0.06
    10 0 -5 -0.35
    9 0 -5 2.94
    -9 0 5 2.48
    9 0 -5 3.02
    -9 0 5 2.67
    -8 0 5 0.08
    8 0 -5 -0.22
    -8 0 5 0.05
    -8 0 5 -0.11
    8 0 -5 0.07
    -7 0 5 5.13
    7 0 -5 4.66
    -7 0 5 5.47
    7 0 -5 5.43
    7 0 -5 5.56
    7 0 -5 5.2
    -7 0 5 5.02
    -6 0 5 0.01
    -6 0 5 -0.03
    6 0 -5 0
    6 0 -5 -0.12
    -6 0 5 -0.14
    -6 0 5 -0.26
    6 0 -5 -0.04
    6 0 -5 0.09
    5 0 -5 56.84
    -5 0 5 52.88
    -5 0 5 53.24
    5 0 -5 54.93
    -5 0 5 54.07
    5 0 -5 55.24
    -5 0 5 55.32
    4 0 -5 0
    4 0 -5 0.09
    -4 0 5 -0.01
    -4 0 5 -0.12
    4 0 -5 0.02
    4 0 -5 -0.05
    -4 0 5 0.16
    -4 0 5 -0.03
    -4 0 5 0.02
    3 0 -5 233.41
    3 0 -5 213.58
    -3 0 5 234.29
    -3 0 5 233.24
    3 0 -5 237.09
    3 0 -5 241.85
    3 0 -5 237.25
    -3 0 5 237.04
    -3 0 5 239.62
    -3 0 5 231.43
    2 0 -5 0.04
    -2 0 5 0.05
    2 0 -5 -0.02
    2 0 -5 -0.07
    -2 0 5 0.06
    2 0 -5 0.05
    -2 0 5 0.04
    -2 0 5 -0.01
    2 0 -5 0.04
    1 0 -5 15.51
    -1 0 5 15.85
    1 0 -5 15.01
    -1 0 5 15.57
    -1 0 5 14.76
    1 0 -5 15.09
    -1 0 5 15.58
    1 0 -5 15.21
    0 0 -5 -0.01
    0 0 -5 0.01
    0 0 -5 -0.05
    0 0 5 0
    0 0 5 0.05
    0 0 -5 0.05
    0 0 5 -0.09
    0 0 5 0.02
    1 0 5 5.76
    1 0 5 5.58
    -1 0 -5 5.61
    1 0 5 5.66
    -1 0 -5 5.79
    1 0 5 5.54
    2 0 5 -0.03
    2 0 5 -0.1
    -2 0 -5 -0.07
    2 0 5 -0.09
    2 0 5 -0.01
    3 0 5 116.93
    3 0 5 126.18
    -3 0 -5 122
    -3 0 -5 121.58
    3 0 5 123.07
    -3 0 -5 124.27
    3 0 5 122.78
    4 0 5 0.01
    4 0 5 0.07
    4 0 5 -0.03
    4 0 5 -0.13
    -4 0 -5 -0.04
    -4 0 -5 -0.01
    4 0 5 0.02
    -4 0 -5 -0.04
    5 0 5 0.03
    -5 0 -5 0.04
    -5 0 -5 0.12
    -5 0 -5 0.16
    5 0 5 0.12
    5 0 5 0.07
    5 0 5 -0.04
    -6 0 -5 -0.1
    -6 0 -5 0.08
    6 0 5 0.03
    6 0 5 0.06
    -6 0 -5 0.01
    -7 0 -5 -0.03
    7 0 5 0.05
    -7 0 -5 -0.04
    7 0 5 -0.02
    -8 0 -5 0.08
    -8 0 -5 0
    8 0 5 -0.05
    9 0 5 3
    -9 0 -5 3.76
    -9 0 -5 4.32
    10 0 5 -0.22
    -10 0 -5 -0.07
    -10 0 -5 0.18
    10 -1 -5 1.28
    10 1 -5 1.14
    -10 1 5 1.04
    -9 -1 5 2.82
    9 -1 -5 2.75
    -9 -1 5 2.65
    9 -1 -5 3.26
    9 1 -5 2.83
    9 1 -5 3.28
    -9 1 5 2.63
    -9 1 5 2.53
    8 -1 -5 34.47
    -8 -1 5 33.31
    -8 -1 5 34.64
    8 -1 -5 34.25
    -8 -1 5 33.71
    8 1 -5 33.76
    -8 1 5 34.43
    8 1 -5 35
    -8 1 5 33.9
    -8 1 5 34.57
    -7 -1 5 0.02
    7 -1 -5 0.05
    -7 -1 5 0.04
    -7 -1 5 -0.25
    7 -1 -5 0.03
    7 -1 -5 -0.11
    -7 1 5 0.07
    7 1 -5 0.01
    7 1 -5 -0.21
    -7 1 5 -0.05
    7 1 -5 -0.02
    -7 1 5 -0.07
    7 1 -5 0.12
    6 -1 -5 22.91
    6 -1 -5 21.43
    -6 -1 5 21.6
    6 -1 -5 23.73
    -6 -1 5 23.07
    -6 -1 5 19.78
    -6 -1 5 23.05
    6 -1 -5 21.13
    6 1 -5 22.77
    6 1 -5 22.14
    -6 1 5 22.9
    -6 1 5 23.03
    6 1 -5 22.63
    -6 1 5 21.15
    5 -1 -5 0.61
    -5 -1 5 0.36
    -5 -1 5 0.73
    5 -1 -5 0.38
    -5 -1 5 0.65
    5 -1 -5 0.68
    -5 -1 5 0.73
    -5 -1 5 0.56
    5 -1 -5 0.74
    -5 1 5 0.51
    5 1 -5 0.77
    5 1 -5 0.55
    5 1 -5 0.6
    -5 1 5 0.65
    -5 1 5 0.63
    5 1 -5 0.59
    -5 1 5 0.68
    -4 -1 5 7.33
    -4 -1 5 7.29
    4 -1 -5 7.15
    4 -1 -5 7.17
    -4 -1 5 7.22
    -4 -1 5 7.12
    4 -1 -5 7.2
    4 -1 -5 7.74
    -4 -1 5 7.22
    4 -1 -5 7.3
    4 1 -5 7.43
    -4 1 5 7.45
    4 1 -5 7.12
    4 1 -5 6.69
    -4 1 5 6.9
    4 1 -5 7.63
    -4 1 5 7.03
    -4 1 5 7.19
    -4 1 5 7.19
    3 -1 -5 0.14
    -3 -1 5 0.13
    -3 -1 5 0.13
    -3 -1 5 0.11
    3 -1 -5 0.14
    3 -1 -5 0.1
    -3 -1 5 0.11
    3 -1 -5 0.13
    3 -1 -5 0.07
    -3 -1 5 0.17
    -3 1 5 0.09
    -3 1 5 0.03
    3 1 -5 0.05
    -3 1 5 0.14
    3 1 -5 0.14
    3 1 -5 0.18
    -3 1 5 0.08
    -3 1 5 0.02
    2 -1 -5 18.15
    -2 -1 5 17.83
    2 -1 -5 18.19
    -2 -1 5 17.4
    -2 -1 5 18.26
    -2 -1 5 18.12
    -2 -1 5 17.96
    2 -1 -5 18.41
    2 -1 -5 17.37
    2 -1 -5 17.36
    -2 1 5 18.18
    -2 1 5 17.52
    -2 1 5 17.82
    -2 1 5 17.37
    2 1 -5 17.61
    -2 1 5 17.7
    2 1 -5 17.71
    -1 -1 5 48.69
    1 -1 -5 47.18
    -1 -1 5 50.46
    -1 -1 5 48.45
    -1 -1 5 50.1
    1 -1 -5 50.14
    1 -1 -5 48.06
    1 -1 -5 48.24
    1 -1 -5 46.73
    -1 -1 5 49.64
    -1 1 5 46.07
    -1 1 5 47.59
    1 1 -5 49.15
    1 1 -5 47.36
    1 1 -5 47.23
    -1 1 5 49.56
    -1 1 5 49.98
    0 -1 -5 77.62
    0 -1 -5 77.99
    0 -1 -5 75.29
    0 -1 -5 79.16
    0 -1 5 67.15
    0 -1 5 76.2
    0 -1 5 80.48
    0 1 5 77.46
    0 1 5 80.12
    0 1 5 79.95
    0 1 5 81.1
    0 1 5 77.61
    0 1 -5 77.72
    0 1 -5 77.19
    0 1 -5 77.18
    -1 -1 -5 0.2
    1 -1 5 0.37
    -1 -1 -5 0.31
    1 -1 5 0.26
    -1 -1 -5 0.35
    1 -1 5 0.32
    1 -1 5 0.2
    -1 -1 -5 0.32
    1 1 5 0.23
    1 1 5 0.27
    -1 1 -5 0.3
    1 1 5 0.26
    1 1 5 0.35
    -2 -1 -5 179.44
    2 -1 5 173.73
    2 -1 5 174.69
    -2 -1 -5 177.06
    2 -1 5 175.82
    -2 -1 -5 173.35
    2 -1 5 167.45
    2 1 5 175.08
    2 1 5 173.19
    2 1 5 172.54
    2 1 5 171.81
    -2 1 -5 177.64
    2 1 5 171.99
    -3 -1 -5 0.56
    3 -1 5 0.28
    -3 -1 -5 0.34
    3 -1 5 0.35
    3 -1 5 0.35
    3 -1 5 0.43
    -3 -1 -5 0.39
    3 -1 5 0.35
    3 1 5 0.53
    -3 1 -5 0.37
    -3 1 -5 0.44
    3 1 5 0.46
    3 1 5 0.42
    3 1 5 0.42
    -3 1 -5 0.39
    4 -1 5 30.98
    4 -1 5 29.92
    4 -1 5 30.13
    -4 -1 -5 30.42
    4 -1 5 31.59
    4 -1 5 29.91
    -4 -1 -5 30.68
    -4 1 -5 29.76
    -4 1 -5 31.08
    4 1 5 30.4
    4 1 5 30.47
    4 1 5 28.07
    4 1 5 31.05
    -4 1 -5 30.56
    -5 -1 -5 14.07
    -5 -1 -5 13.88
    5 -1 5 13.95
    5 -1 5 13.95
    -5 -1 -5 13.76
    5 -1 5 13.59
    5 -1 5 14.4
    5 1 5 14.06
    -5 1 -5 13.19
    5 1 5 13.43
    -5 1 -5 13.59
    5 1 5 13.16
    -5 1 -5 14.29
    6 -1 5 12.14
    -6 -1 -5 11.65
    6 -1 5 11.6
    -6 -1 -5 11.67
    -6 1 -5 12.28
    6 1 5 11.59
    6 1 5 12.06
    -6 1 -5 11.76
    -6 1 -5 11.65
    -7 -1 -5 0.63
    7 -1 5 0.95
    -7 -1 -5 0.68
    -7 -1 -5 0.97
    7 -1 5 0.72
    -7 1 -5 0.71
    7 1 5 0.96
    7 1 5 1.02
    -7 1 -5 0.85
    -8 -1 -5 1.14
    -8 -1 -5 0.75
    8 -1 5 0.92
    -8 1 -5 1.07
    8 1 5 1.1
    -8 1 -5 0.84
    -9 -1 -5 0.63
    -9 -1 -5 0.4
    9 -1 5 0.87
    -9 1 -5 0.76
    -9 1 -5 1.02
    9 1 5 0.82
    -10 -1 -5 18.66
    10 -1 5 20.19
    -10 -1 -5 18.83
    -10 1 -5 19.12
    10 1 5 21.69
    -10 1 -5 19.65
    10 -2 -5 2.12
    10 2 -5 3.01
    -10 2 5 4.28
    9 -2 -5 0.75
    9 -2 -5 0.31
    -9 -2 5 0.83
    -9 -2 5 0.79
    9 2 -5 1.33
    9 2 -5 1.67
    -9 2 5 0.82
    -9 2 5 1.02
    -8 -2 5 -0.04
    8 -2 -5 -0.34
    8 -2 -5 -0.02
    -8 -2 5 -0.07
    -8 -2 5 0.05
    -8 2 5 0.06
    -8 2 5 -0.06
    8 2 -5 -0.13
    8 2 -5 -0.17
    -8 2 5 0.19
    -7 -2 5 0.3
    7 -2 -5 0.38
    -7 -2 5 0.17
    7 -2 -5 0.44
    -7 -2 5 0.19
    7 -2 -5 -0.03
    7 2 -5 0.65
    7 2 -5 0.32
    -7 2 5 0.25
    -7 2 5 0.5
    7 2 -5 0.14
    7 2 -5 0.4
    6 -2 -5 3.73
    -6 -2 5 3.61
    -6 -2 5 3.58
    6 -2 -5 3.7
    6 -2 -5 3.25
    -6 -2 5 3.6
    6 -2 -5 3.83
    6 -2 -5 3.73
    6 2 -5 3.76
    -6 2 5 3.93
    6 2 -5 3.96
    6 2 -5 3.93
    6 2 -5 3.8
    -6 2 5 3.41
    -6 2 5 3.65
    -5 -2 5 34.26
    5 -2 -5 35.28
    -5 -2 5 35.12
    5 -2 -5 34.09
    5 -2 -5 34.51
    -5 -2 5 33.61
    5 -2 -5 34
    -5 -2 5 35.7
    5 -2 -5 35.59
    -5 2 5 34.76
    -5 2 5 35.07
    5 2 -5 35.48
    5 2 -5 35.08
    5 2 -5 35.2
    -5 2 5 35.08
    -5 2 5 34.09
    5 2 -5 37.47
    -4 -2 5 3.08
    -4 -2 5 3.1
    -4 -2 5 2.69
    4 -2 -5 2.95
    4 -2 -5 3.36
    -4 -2 5 3.03
    -4 -2 5 2.94
    4 -2 -5 3.14
    -4 -2 5 2.83
    4 -2 -5 2.94
    4 -2 -5 3.01
    4 2 -5 2.94
    -4 2 5 3.03
    4 2 -5 2.91
    -4 2 5 3.14
    -4 2 5 3.03
    4 2 -5 2.93
    -4 2 5 3.13
    -4 2 5 2.85
    4 2 -5 3.32
    -3 -2 5 4.43
    3 -2 -5 4.6
    3 -2 -5 4.52
    -3 -2 5 4.1
    3 -2 -5 4.54
    3 -2 -5 4.04
    -3 -2 5 4.3
    -3 -2 5 4.41
    -3 -2 5 4.74
    -3 -2 5 4.71
    3 -2 -5 4.36
    -3 2 5 4.23
    -3 2 5 4.83
    3 2 -5 4.28
    3 2 -5 4.5
    -3 2 5 4.38
    3 2 -5 4.24
    -3 2 5 4.18
    -2 -2 5 0.01
    2 -2 -5 0.03
    -2 -2 5 -0.03
    -2 -2 5 0.01
    2 -2 -5 0
    2 -2 -5 0.05
    2 -2 -5 0.09
    -2 -2 5 0.02
    2 -2 -5 0
    -2 -2 5 -0.02
    -2 -2 5 0.01
    2 2 -5 -0.03
    -2 2 5 0.06
    -2 2 5 0.14
    -2 2 5 0.08
    2 2 -5 0.08
    -2 2 5 0.09
    2 2 -5 0.1
    -2 2 5 0.08
    1 -2 -5 -0.01
    -1 -2 5 0.07
    -1 -2 5 0.06
    -1 -2 5 -0.08
    1 -2 -5 0.01
    1 -2 -5 0
    -1 -2 5 0.05
    1 -2 -5 0.02
    -1 -2 5 0.06
    -1 -2 5 -0.06
    -1 -2 5 -0.06
    1 -2 -5 0
    -1 2 5 -0.01
    1 2 -5 0.03
    -1 2 5 -0.01
    1 2 -5 -0.05
    -1 2 5 0.05
    -1 2 5 0.06
    -1 2 5 0.01
    1 2 -5 -0.04
    0 -2 -5 54.8
    0 -2 5 56.41
    0 -2 -5 57.18
    0 -2 -5 54.03
    0 -2 5 54.75
    0 -2 -5 57.56
    0 -2 5 54.41
    0 -2 -5 55.08
    0 -2 5 55.96
    0 -2 5 56.35
    0 2 5 54.3
    0 2 5 56.29
    0 2 5 53.78
    0 2 -5 56.16
    0 2 -5 54.83
    0 2 5 56.13
    0 2 5 53.09
    0 2 -5 54.12
    1 -2 5 0.31
    1 -2 5 0.43
    -1 -2 -5 0.37
    -1 -2 -5 0.34
    -1 -2 -5 0.4
    -1 -2 -5 0.34
    1 -2 5 0.33
    1 -2 5 0.33
    1 2 5 0.26
    -1 2 -5 0.29
    1 2 5 0.29
    1 2 5 0.24
    -1 2 -5 0.33
    -1 2 -5 0.29
    2 -2 5 31.28
    -2 -2 -5 30.66
    -2 -2 -5 30.64
    2 -2 5 31.22
    2 -2 5 30.59
    2 -2 5 30.61
    -2 -2 -5 26.31
    2 -2 5 30.2
    -2 2 -5 30.31
    2 2 5 28.45
    2 2 5 28.87
    -2 2 -5 31.36
    2 2 5 31.79
    2 2 5 31.21
    -2 2 -5 30.89
    3 -2 5 0.68
    -3 -2 -5 0.74
    3 -2 5 0.73
    -3 -2 -5 0.71
    3 -2 5 0.64
    3 -2 5 0.46
    3 -2 5 0.7
    -3 -2 -5 0.76
    3 2 5 0.55
    3 2 5 0.69
    -3 2 -5 0.84
    3 2 5 0.99
    3 2 5 0.7
    -3 2 -5 0.63
    -3 2 -5 0.73
    3 2 5 0.66
    -4 -2 -5 19.84
    -4 -2 -5 18.71
    4 -2 5 19.74
    4 -2 5 19.88
    4 -2 5 19.59
    4 -2 5 19.62
    4 -2 5 19.22
    -4 2 -5 18.85
    -4 2 -5 19.78
    4 2 5 20.05
    4 2 5 19.79
    -4 2 -5 19.92
    4 2 5 20.23
    4 2 5 19.86
    4 2 5 18.56
    4 2 5 19.57
    -5 -2 -5 32.26
    5 -2 5 32.46
    5 -2 5 33.19
    5 -2 5 33.02
    5 -2 5 33.62
    -5 2 -5 32.23
    -5 2 -5 32.97
    5 2 5 33.77
    5 2 5 32.58
    -5 2 -5 33.03
    6 -2 5 0.76
    -6 -2 -5 0.57
    -6 -2 -5 0.59
    6 -2 5 0.88
    6 2 5 0.67
    -6 2 -5 0.77
    6 2 5 0.79
    -6 2 -5 0.81
    -6 2 -5 0.66
    7 -2 5 0.8
    -7 -2 -5 0.71
    -7 -2 -5 0.63
    7 -2 5 0.77
    -7 -2 -5 0.71
    7 2 5 0.91
    -7 2 -5 0.9
    -7 2 -5 0.62
    7 2 5 0.81
    -7 2 -5 0.75
    8 -2 5 9.16
    -8 -2 -5 9.38
    8 2 5 9.03
    -8 2 -5 8.41
    -8 2 -5 9.18
    9 -2 5 2.55
    -9 -2 -5 3.18
    9 2 5 2.78
    -9 2 -5 2.63
    -9 2 -5 2.61
    10 -2 5 3.8
    -10 -2 -5 4.79
    -10 2 -5 4.67
    10 3 -5 2.88
    -10 3 5 3.48
    9 -3 -5 10.27
    9 -3 -5 8.89
    -9 -3 5 8.65
    9 3 -5 8.69
    -9 3 5 8.32
    -9 3 5 10.17
    9 3 -5 9.12
    8 -3 -5 3.36
    8 -3 -5 3.86
    -8 -3 5 3.76
    -8 -3 5 3.53
    -8 -3 5 3.95
    8 3 -5 3.77
    8 3 -5 3.54
    -8 3 5 3.19
    -7 -3 5 1.41
    7 -3 -5 1.69
    7 -3 -5 1.38
    -7 -3 5 1.27
    7 -3 -5 1.38
    -7 -3 5 1.71
    7 3 -5 1.69
    7 3 -5 1.32
    7 3 -5 1.4
    -7 3 5 1.29
    -7 3 5 1.29
    6 -3 -5 19.76
    -6 -3 5 19.11
    6 -3 -5 19.79
    6 -3 -5 19.86
    -6 -3 5 19.88
    -6 -3 5 20.21
    6 -3 -5 19.31
    -6 3 5 19.61
    6 3 -5 19.63
    6 3 -5 19.02
    6 3 -5 20.86
    6 3 -5 19.9
    -5 -3 5 9.83
    5 -3 -5 9.91
    5 -3 -5 10.38
    -5 -3 5 10.1
    -5 -3 5 10.92
    5 -3 -5 10.34
    5 -3 -5 10.33
    5 -3 -5 10.83
    -5 -3 5 10.07
    -5 3 5 10.29
    -5 3 5 10.66
    5 3 -5 10.44
    5 3 -5 10.43
    -5 3 5 9.94
    5 3 -5 10.35
    -5 3 5 12.53
    5 3 -5 10.85
    4 -3 -5 24.17
    -4 -3 5 25.27
    -4 -3 5 27.03
    -4 -3 5 23.19
    4 -3 -5 24.81
    -4 -3 5 24.23
    4 -3 -5 24.22
    -4 -3 5 23.43
    4 -3 -5 24.35
    4 -3 -5 23.81
    4 3 -5 24.77
    -4 3 5 24.15
    -4 3 5 24.13
    -4 3 5 23.74
    4 3 -5 24.55
    -4 3 5 24.48
    4 3 -5 25.22
    -4 3 5 22.94
    -3 -3 5 45.95
    -3 -3 5 44.71
    3 -3 -5 47
    3 -3 -5 47.04
    -3 -3 5 45.98
    -3 -3 5 45.07
    -3 -3 5 47.2
    3 -3 -5 46.05
    3 -3 -5 44.12
    3 -3 -5 46.44
    -3 3 5 46.06
    -3 3 5 47.35
    3 3 -5 46.54
    -3 3 5 45.18
    -3 3 5 46.89
    3 3 -5 44.74
    -3 3 5 46.85
    2 -3 -5 18.61
    -2 -3 5 18.2
    2 -3 -5 17.18
    -2 -3 5 17.8
    -2 -3 5 18.26
    2 -3 -5 18.16
    2 -3 -5 17.58
    -2 -3 5 18.37
    -2 3 5 18.38
    -2 3 5 17.42
    2 3 -5 17.95
    2 3 -5 17.65
    2 3 -5 18.16
    -2 3 5 17.07
    -2 3 5 18.67
    -2 3 5 18.41
    1 -3 -5 43.56
    -1 -3 5 44.14
    1 -3 -5 43.41
    1 -3 -5 41.27
    -1 -3 5 43.62
    -1 -3 5 45.12
    1 -3 -5 43.07
    -1 -3 5 43.89
    1 -3 -5 42.6
    -1 -3 5 44.42
    -1 -3 5 41.95
    -1 -3 5 43.62
    -1 3 5 43.33
    1 3 -5 41.4
    1 3 -5 42.15
    -1 3 5 44.73
    -1 3 5 42.65
    1 3 -5 42.69
    -1 3 5 43.9
    -1 3 5 42.38
    0 -3 5 16.31
    0 -3 5 15.39
    0 -3 5 15.51
    0 -3 -5 15.49
    0 -3 -5 15.31
    0 -3 5 15.17
    0 -3 -5 15.19
    0 -3 -5 15.72
    0 -3 5 16.07
    0 -3 -5 15.47
    0 -3 5 15.98
    0 3 -5 15.11
    0 3 -5 15.81
    0 3 5 15.53
    0 3 5 16.46
    0 3 5 15.73
    0 3 -5 15.79
    0 3 5 15.39
    0 3 5 15.77
    -1 -3 -5 3.38
    1 -3 5 3.3
    -1 -3 -5 3.18
    1 -3 5 3.52
    1 -3 5 3.46
    1 -3 5 3.2
    -1 -3 -5 3.13
    -1 -3 -5 3.18
    1 3 5 3.16
    1 3 5 3.19
    -1 3 -5 3.26
    -1 3 -5 3.24
    1 3 5 2.91
    1 3 5 3.31
    1 3 5 3.2
    2 -3 5 3.85
    2 -3 5 3.76
    -2 -3 -5 3.99
    -2 -3 -5 3.99
    2 -3 5 3.79
    -2 -3 -5 3.66
    2 -3 5 3.87
    2 -3 5 3.69
    2 3 5 3.52
    -2 3 -5 3.75
    2 3 5 3.86
    2 3 5 3.49
    2 3 5 3.8
    -2 3 -5 3.8
    2 3 5 3.78
    2 3 5 3.49
    -2 3 -5 3.99
    2 3 5 3.86
    -3 -3 -5 8.93
    -3 -3 -5 9.41
    3 -3 5 9.06
    3 -3 5 9.17
    3 -3 5 8.98
    3 -3 5 9.28
    -3 -3 -5 9.25
    3 -3 5 9.16
    3 3 5 9.41
    3 3 5 9.44
    -3 3 -5 8.73
    3 3 5 8.88
    3 3 5 9.31
    3 3 5 9.05
    3 3 5 8.43
    -3 3 -5 9.11
    3 3 5 9.29
    -3 3 -5 9.21
    -4 -3 -5 87.91
    4 -3 5 89.16
    4 -3 5 82.86
    4 -3 5 86.84
    4 -3 5 87.34
    4 -3 5 85.46
    -4 -3 -5 84.76
    -4 -3 -5 85.81
    4 3 5 85.18
    4 3 5 84.75
    -4 3 -5 87.62
    4 3 5 85.81
    4 3 5 88.47
    4 3 5 86.17
    -4 3 -5 86.31
    -4 3 -5 87.77
    4 3 5 90
    -5 -3 -5 38.95
    5 -3 5 38.95
    5 -3 5 36.38
    5 -3 5 37.7
    -5 -3 -5 38.93
    -5 -3 -5 38.72
    5 -3 5 39.76
    -5 3 -5 37.43
    -5 3 -5 39.25
    5 3 5 39.68
    -5 3 -5 39.35
    5 3 5 41.08
    5 3 5 38.91
    5 3 5 38.77
    6 -3 5 6.03
    6 -3 5 5.94
    -6 -3 -5 5.98
    -6 -3 -5 5.82
    6 3 5 6.37
    -6 3 -5 6
    6 3 5 6.24
    -6 3 -5 5.78
    -6 3 -5 5.94
    -7 -3 -5 11.81
    -7 -3 -5 12.39
    7 -3 5 12.03
    7 -3 5 12.63
    -7 3 -5 12.65
    -7 3 -5 12.36
    7 3 5 12.61
    7 3 5 10.78
    -7 3 -5 12.55
    8 -3 5 15.36
    -8 -3 -5 15.36
    8 3 5 15.2
    -8 3 -5 15.49
    -8 3 -5 15.82
    9 -3 5 2.14
    -9 -3 -5 2.32
    -9 3 -5 1.6
    -9 3 -5 1.84
    9 3 5 1.82
    -10 -3 -5 3.23
    9 -4 -5 0.79
    -9 -4 5 0.71
    9 -4 -5 0.33
    9 4 -5 0.27
    9 4 -5 0.4
    -9 4 5 0.45
    8 -4 -5 7.9
    8 -4 -5 7.27
    -8 -4 5 7.53
    -8 -4 5 7.29
    8 4 -5 7.73
    -8 4 5 7.55
    -8 4 5 7.73
    8 4 -5 7.21
    -7 -4 5 0.51
    7 -4 -5 0.78
    7 -4 -5 0.69
    -7 -4 5 0.83
    -7 -4 5 0.64
    7 -4 -5 0.69
    7 4 -5 0.26
    7 4 -5 0.8
    -7 4 5 0.79
    -7 4 5 0.29
    6 -4 -5 0.88
    6 -4 -5 0.67
    6 -4 -5 0.8
    -6 -4 5 0.66
    -6 -4 5 0.64
    6 -4 -5 0.78
    6 4 -5 1
    -6 4 5 0.72
    -6 4 5 0.36
    6 4 -5 0.76
    6 4 -5 1.07
    6 4 -5 0.75
    5 -4 -5 8.18
    -5 -4 5 7.86
    5 -4 -5 8.36
    -5 -4 5 8.24
    5 -4 -5 8.23
    5 -4 -5 7.78
    5 -4 -5 8.2
    5 4 -5 8.65
    -5 4 5 8.15
    -5 4 5 7.87
    -5 4 5 8.55
    5 4 -5 8.63
    5 4 -5 8.32
    -4 -4 5 7.34
    4 -4 -5 7.71
    4 -4 -5 7.73
    -4 -4 5 7.8
    -4 -4 5 7.38
    -4 -4 5 7.56
    4 -4 -5 8.24
    4 -4 -5 7.69
    4 -4 -5 7.94
    -4 4 5 7.09
    -4 4 5 7.22
    -4 4 5 7.84
    4 4 -5 7.65
    -4 4 5 7.6
    4 4 -5 7.61
    -4 4 5 7.61
    -3 -4 5 1.53
    -3 -4 5 2.08
    3 -4 -5 1.68
    3 -4 -5 1.92
    -3 -4 5 1.66
    -3 -4 5 1.63
    3 -4 -5 1.99
    3 -4 -5 1.94
    -3 -4 5 1.94
    3 -4 -5 1.63
    -3 4 5 1.63
    3 4 -5 1.92
    -3 4 5 1.91
    3 4 -5 1.87
    3 4 -5 1.89
    -3 4 5 1.79
    -3 4 5 1.95
    -3 4 5 1.92
    2 -4 -5 14.69
    -2 -4 5 14.84
    -2 -4 5 14.18
    2 -4 -5 15.08
    2 -4 -5 14.39
    2 -4 -5 14.96
    -2 -4 5 14.85
    -2 -4 5 14.93
    -2 -4 5 14.86
    2 4 -5 15.31
    -2 4 5 15.46
    2 4 -5 14.41
    2 4 -5 14.99
    -2 4 5 15.06
    -2 4 5 14.91
    -2 4 5 14.1
    1 -4 -5 0.91
    -1 -4 5 0.73
    -1 -4 5 0.72
    1 -4 -5 0.8
    -1 -4 5 0.8
    -1 -4 5 0.94
    1 -4 -5 0.9
    1 -4 -5 0.83
    1 -4 -5 1.01
    -1 -4 5 0.67
    -1 4 5 0.81
    -1 4 5 0.89
    -1 4 5 0.93
    -1 4 5 0.91
    1 4 -5 0.79
    1 4 -5 0.8
    1 4 -5 0.66
    -1 4 5 0.84
    0 -4 -5 0.05
    0 -4 5 0.06
    0 -4 -5 0.12
    0 -4 -5 0.06
    0 -4 5 0.04
    0 -4 5 0.09
    0 -4 5 0.02
    0 -4 5 0.09
    0 -4 -5 0
    0 4 5 -0.01
    0 4 5 0.03
    0 4 -5 0.01
    0 4 5 0.08
    0 4 -5 0.09
    0 4 -5 0.12
    0 4 5 0.07
    1 -4 5 5.58
    1 -4 5 5.3
    -1 -4 -5 5.75
    -1 -4 -5 5.51
    1 -4 5 5.67
    -1 -4 -5 5.51
    1 -4 5 5.17
    -1 -4 -5 5.5
    1 4 5 5.47
    -1 4 -5 5.73
    1 4 5 5.59
    1 4 5 5.42
    -1 4 -5 5.51
    1 4 5 5.4
    2 -4 5 29.14
    -2 -4 -5 29.85
    2 -4 5 31.53
    2 -4 5 30.8
    -2 -4 -5 29.69
    2 -4 5 29.74
    -2 -4 -5 29.86
    2 -4 5 29.85
    2 4 5 30.12
    2 4 5 30.38
    2 4 5 29.91
    2 4 5 29.82
    2 4 5 30.13
    -2 4 -5 30.12
    2 4 5 29.52
    -2 4 -5 29.99
    -2 4 -5 29.9
    3 -4 5 0.15
    -3 -4 -5 0.16
    3 -4 5 0.17
    -3 -4 -5 0.15
    3 -4 5 0.22
    3 -4 5 0.19
    -3 -4 -5 0.15
    3 -4 5 0.2
    -3 4 -5 0.14
    3 4 5 0.22
    -3 4 -5 0.13
    3 4 5 0.2
    3 4 5 0.23
    3 4 5 0.21
    3 4 5 0.22
    -3 4 -5 0.21
    3 4 5 0.21
    3 4 5 0.17
    4 -4 5 2.28
    4 -4 5 2.5
    4 -4 5 2.24
    -4 -4 -5 2.36
    -4 -4 -5 2.08
    -4 -4 -5 2.2
    4 -4 5 1.88
    4 -4 5 2.3
    -4 4 -5 2.26
    4 4 5 2.49
    4 4 5 2.4
    -4 4 -5 2.27
    4 4 5 2.1
    4 4 5 2.1
    -4 4 -5 2.22
    4 4 5 2.41
    5 -4 5 5.72
    5 -4 5 5.77
    -5 -4 -5 5.38
    5 -4 5 5.79
    -5 -4 -5 5.81
    5 -4 5 6.11
    -5 -4 -5 5.93
    -5 4 -5 5.51
    -5 4 -5 5.63
    5 4 5 5.67
    5 4 5 5.79
    -5 4 -5 5.7
    5 4 5 5.97
    5 4 5 5.63
    5 4 5 5.69
    6 -4 5 7.19
    6 -4 5 7.18
    6 -4 5 7.96
    -6 -4 -5 7.34
    -6 -4 -5 7.43
    6 -4 5 7.35
    -6 -4 -5 7.46
    -6 4 -5 7.62
    -6 4 -5 7.43
    6 4 5 7.47
    6 4 5 7.81
    -6 4 -5 7.87
    6 4 5 7.46
    -7 -4 -5 1.66
    7 -4 5 1.28
    -7 -4 -5 1.57
    7 4 5 1.93
    -7 4 -5 1.89
    -7 4 -5 1.75
    -7 4 -5 1.39
    8 -4 5 9.87
    -8 -4 -5 10.13
    -8 4 -5 9.4
    8 4 5 9.63
    -8 4 -5 9.23
    -9 -4 -5 3.19
    9 -4 5 3.2
    -9 4 -5 3.1
    -9 4 -5 3.35
    9 -5 -5 4.99
    -9 5 5 5.54
    9 5 -5 5.8
    9 5 -5 4.6
    8 -5 -5 14.72
    8 -5 -5 15.36
    -8 -5 5 15.53
    8 -5 -5 13.98
    8 5 -5 14.03
    8 5 -5 14.59
    -8 5 5 14.48
    7 -5 -5 -0.21
    7 -5 -5 0.19
    -7 -5 5 0.18
    7 -5 -5 0
    -7 -5 5 -0.05
    -7 5 5 0
    -7 5 5 0.19
    7 5 -5 0.05
    7 5 -5 0.11
    6 -5 -5 1.86
    6 -5 -5 2.24
    -6 -5 5 2.05
    6 -5 -5 2.08
    6 -5 -5 2.25
    -6 -5 5 2.32
    -6 5 5 2.32
    6 5 -5 2.21
    -6 5 5 2.07
    6 5 -5 2.27
    6 5 -5 2.14
    5 -5 -5 31.17
    5 -5 -5 29.99
    -5 -5 5 31.03
    5 -5 -5 30.17
    -5 -5 5 31.05
    5 -5 -5 30.95
    -5 5 5 30.94
    -5 5 5 32
    5 5 -5 30.75
    5 5 -5 30.18
    5 5 -5 31.63
    4 -5 -5 18.79
    4 -5 -5 19.23
    -4 -5 5 19.6
    -4 -5 5 19.05
    4 -5 -5 19.28
    4 -5 -5 19.86
    4 -5 -5 18.41
    4 5 -5 18.85
    4 5 -5 19.2
    -4 5 5 18.8
    -4 5 5 18.83
    4 5 -5 19.72
    -4 5 5 19.25
    -4 5 5 18.1
    -4 5 5 18.22
    3 -5 -5 74.41
    -3 -5 5 74.03
    -3 -5 5 74.16
    -3 -5 5 72.16
    -3 -5 5 71.93
    3 -5 -5 74.64
    3 -5 -5 75.81
    3 -5 -5 73.23
    -3 -5 5 71.41
    3 -5 -5 74.91
    3 5 -5 76.54
    3 5 -5 74.12
    -3 5 5 71.78
    3 5 -5 76.18
    -3 5 5 72.61
    -3 5 5 73.47
    -3 5 5 73.11
    -3 5 5 75.16
    2 -5 -5 2.46
    2 -5 -5 2.6
    2 -5 -5 2.57
    -2 -5 5 2.52
    -2 -5 5 2.65
    -2 -5 5 2.85
    -2 -5 5 2.58
    2 -5 -5 2.59
    2 -5 -5 2.74
    2 5 -5 2.63
    2 5 -5 2.38
    -2 5 5 2.34
    2 5 -5 2.67
    -2 5 5 2.54
    -2 5 5 2.32
    -2 5 5 2.57
    -2 5 5 2.46
    1 -5 -5 5.14
    -1 -5 5 5.19
    1 -5 -5 5.16
    1 -5 -5 4.97
    -1 -5 5 5
    1 -5 -5 4.92
    -1 -5 5 4.94
    -1 5 5 5.25
    1 5 -5 5.19
    -1 5 5 4.69
    -1 5 5 5.07
    1 5 -5 5.33
    1 5 -5 4.91
    -1 5 5 5.08
    -1 5 5 4.87
    0 -5 5 1.08
    0 -5 -5 1.38
    0 -5 -5 1.09
    0 -5 -5 0.94
    0 -5 5 1.21
    0 -5 5 1.29
    0 -5 5 1.27
    0 -5 5 1.39
    0 -5 -5 1.15
    0 5 5 0.97
    0 5 5 1.49
    0 5 5 1.27
    0 5 -5 1.19
    0 5 -5 1.04
    0 5 5 1.2
    0 5 -5 1.05
    0 5 5 1.17
    1 -5 5 3.61
    1 -5 5 3.42
    1 -5 5 3.63
    -1 -5 -5 3.18
    -1 -5 -5 3.72
    -1 -5 -5 3.42
    -1 -5 -5 3.36
    1 -5 5 3.29
    1 -5 5 3.57
    -1 -5 -5 3.2
    1 5 5 3.58
    -1 5 -5 3.43
    1 5 5 3.38
    -1 5 -5 3.41
    1 5 5 3.3
    1 5 5 3.17
    -1 5 -5 3.54
    2 -5 5 0.14
    -2 -5 -5 0.16
    -2 -5 -5 0.15
    2 -5 5 0.18
    2 -5 5 0.1
    2 -5 5 0.15
    -2 -5 -5 0.12
    -2 5 -5 0.14
    2 5 5 0.19
    -2 5 -5 0.1
    2 5 5 0.25
    2 5 5 0.15
    -2 5 -5 0.17
    2 5 5 0.13
    -3 -5 -5 0.02
    3 -5 5 0.02
    3 -5 5 0.14
    3 -5 5 0.06
    -3 -5 -5 0.01
    -3 -5 -5 -0.04
    3 -5 5 0.08
    3 5 5 0.07
    3 5 5 -0.02
    3 5 5 0.08
    3 5 5 -0.1
    -3 5 -5 0.05
    3 5 5 0.03
    -3 5 -5 0.07
    -3 5 -5 -0.03
    -4 -5 -5 12.77
    -4 -5 -5 13.46
    4 -5 5 14.26
    4 -5 5 13.22
    4 -5 5 14.11
    -4 -5 -5 13.57
    4 -5 5 12.04
    4 -5 5 13.3
    -4 5 -5 13.62
    4 5 5 13.45
    4 5 5 13.8
    -4 5 -5 13.45
    4 5 5 13.88
    -4 5 -5 13.44
    5 -5 5 35.22
    -5 -5 -5 35.11
    -5 -5 -5 33.99
    5 -5 5 33.91
    5 -5 5 34.52
    5 -5 5 35.77
    -5 -5 -5 34.85
    -5 5 -5 34.26
    5 5 5 34.63
    -5 5 -5 35.38
    -5 5 -5 34.43
    5 5 5 34.55
    5 5 5 35.02
    5 5 5 34.73
    6 -5 5 1.4
    6 -5 5 1.82
    -6 -5 -5 1.55
    6 -5 5 1.67
    6 -5 5 1.69
    -6 -5 -5 1.96
    -6 5 -5 1.68
    6 5 5 1.59
    -6 5 -5 1.58
    6 5 5 1.78
    6 5 5 1.4
    6 5 5 1.45
    7 -5 5 40.24
    -7 -5 -5 41.12
    -7 -5 -5 33.09
    7 5 5 40.08
    -7 5 -5 37.43
    -7 5 -5 40.79
    7 5 5 41.38
    -7 5 -5 42.01
    -8 -5 -5 0.14
    8 -5 5 0.13
    -8 5 -5 0.23
    8 5 5 0.34
    -8 5 -5 0.2
    9 -5 5 5.98
    -9 -5 -5 5.69
    -9 5 -5 5.26
    9 5 5 6.39
    -9 5 -5 6.03
    9 -6 -5 2.15
    9 6 -5 3.75
    -9 6 5 2.96
    9 6 -5 2.41
    8 -6 -5 5.16
    8 -6 -5 5.11
    8 -6 -5 4.72
    8 6 -5 5.09
    8 6 -5 4.18
    -8 6 5 5.42
    7 -6 -5 3.97
    7 -6 -5 3.98
    7 -6 -5 4.04
    -7 -6 5 4.41
    -7 -6 5 4.5
    -7 6 5 3.91
    7 6 -5 3.6
    7 6 -5 3.99
    -7 6 5 4.09
    -6 -6 5 0.5
    6 -6 -5 0.47
    -6 -6 5 0.24
    6 -6 -5 0.46
    6 -6 -5 0.42
    6 6 -5 0.39
    -6 6 5 0.19
    6 6 -5 0.29
    -6 6 5 0.43
    6 6 -5 0.1
    5 -6 -5 22.67
    5 -6 -5 22.72
    5 -6 -5 23.46
    5 -6 -5 22.36
    -5 -6 5 22.67
    -5 -6 5 23.63
    -5 6 5 22.83
    -5 6 5 23.04
    5 6 -5 23.21
    5 6 -5 23.17
    5 6 -5 23.53
    4 -6 -5 1.06
    -4 -6 5 1.12
    4 -6 -5 0.88
    4 -6 -5 0.79
    4 -6 -5 1.3
    -4 -6 5 0.74
    -4 6 5 1.14
    4 6 -5 1.2
    4 6 -5 1.05
    -4 6 5 0.93
    4 6 -5 1.24
    3 -6 -5 26.16
    3 -6 -5 26.13
    3 -6 -5 24.57
    -3 -6 5 25.69
    3 -6 -5 25.53
    3 -6 -5 26.04
    -3 -6 5 25.77
    3 6 -5 25.15
    -3 6 5 25.69
    -3 6 5 26.29
    3 6 -5 25.38
    -3 6 5 25.53
    -3 6 5 24.23
    3 6 -5 25.25
    -3 6 5 25.58
    -2 -6 5 0.55
    2 -6 -5 0.56
    -2 -6 5 0.71
    2 -6 -5 0.56
    -2 -6 5 0.89
    -2 -6 5 0.63
    2 -6 -5 0.44
    2 -6 -5 0.53
    2 -6 -5 0.49
    -2 6 5 0.55
    -2 6 5 0.66
    -2 6 5 0.5
    -2 6 5 0.41
    2 6 -5 0.76
    2 6 -5 0.65
    -2 6 5 0.43
    -1 -6 5 13.12
    1 -6 -5 12.97
    -1 -6 5 12.18
    1 -6 -5 12.82
    -1 -6 5 13.52
    -1 -6 5 12.48
    1 -6 -5 12.82
    1 -6 -5 13.08
    -1 6 5 12.38
    -1 6 5 13.08
    -1 6 5 12.21
    -1 6 5 12.61
    -1 6 5 12.23
    1 6 -5 13.06
    1 6 -5 12.58
    1 6 -5 13.11
    0 -6 -5 56.51
    0 -6 5 55.57
    0 -6 5 56.43
    0 -6 -5 56.33
    0 -6 5 57.87
    0 -6 -5 56.76
    0 -6 5 56.59
    0 -6 -5 51.08
    0 -6 5 59.32
    0 -6 -5 56.27
    0 6 -5 56.7
    0 6 5 56.55
    0 6 5 58.53
    0 6 -5 58.17
    0 6 5 56.6
    0 6 5 57.01
    0 6 -5 56.28
    0 6 -5 56.43
    0 6 -5 56.91
    0 6 5 56.23
    1 -6 5 13.68
    -1 -6 -5 12.76
    -1 -6 -5 13.29
    -1 -6 -5 13.53
    1 -6 5 13.38
    1 -6 5 14.03
    -1 -6 -5 13.4
    -1 -6 -5 14.07
    1 -6 5 14.02
    1 -6 5 13.52
    1 -6 5 13.63
    1 6 5 14.15
    -1 6 -5 13.55
    -1 6 -5 13.6
    -1 6 -5 13.59
    -1 6 -5 13.24
    1 6 5 13.79
    1 6 5 13.5
    1 6 5 13.76
    1 6 5 13.3
    2 -6 5 -0.1
    -2 -6 -5 -0.02
    -2 -6 -5 -0.08
    2 -6 5 0.05
    2 -6 5 -0.01
    2 -6 5 0.23
    2 -6 5 -0.05
    2 -6 5 0.02
    -2 -6 -5 -0.01
    -2 6 -5 -0.02
    -2 6 -5 -0.01
    2 6 5 0.02
    2 6 5 0.05
    -2 6 -5 -0.1
    2 6 5 0.01
    2 6 5 0.14
    -2 6 -5 0.03
    3 -6 5 5.66
    -3 -6 -5 5.31
    3 -6 5 5.12
    3 -6 5 5.24
    3 -6 5 5.92
    3 -6 5 5.32
    -3 -6 -5 5.23
    -3 -6 -5 5.48
    3 6 5 5.11
    3 6 5 5.43
    3 6 5 5.7
    -3 6 -5 5.42
    -3 6 -5 5.12
    4 -6 5 2.32
    -4 -6 -5 2.29
    -4 -6 -5 2.28
    4 -6 5 2.35
    4 -6 5 2.36
    -4 -6 -5 2.23
    -4 6 -5 2.15
    -4 6 -5 2.04
    -4 6 -5 2.18
    4 6 5 1.98
    4 6 5 2.36
    4 6 5 2.06
    -5 -6 -5 17.88
    5 -6 5 18.01
    5 -6 5 18.12
    5 -6 5 18.49
    -5 -6 -5 18.29
    -5 -6 -5 18.11
    5 -6 5 17.38
    -5 6 -5 18.78
    -5 6 -5 17.64
    -5 6 -5 16.32
    5 6 5 17.69
    5 6 5 17.91
    5 6 5 18.09
    6 -6 5 0.11
    -6 -6 -5 0.15
    6 -6 5 0.05
    -6 -6 -5 0
    6 -6 5 0.19
    -6 -6 -5 -0.02
    6 6 5 -0.14
    6 6 5 -0.08
    -6 6 -5 -0.11
    -6 6 -5 0.13
    6 6 5 -0.14
    -7 -6 -5 9.45
    7 -6 5 9.06
    -7 -6 -5 9.12
    -7 6 -5 9.49
    7 6 5 9.46
    -7 6 -5 9.55
    -8 -6 -5 1.92
    8 -6 5 1.82
    -8 6 -5 2.05
    8 6 5 2.2
    -8 6 -5 1.59
    9 -6 5 0.57
    -9 -6 -5 0.76
    -9 6 -5 0.38
    9 6 5 0.92
    -9 6 -5 0.48
    9 -7 -5 8.57
    9 7 -5 9.18
    -9 7 5 8.86
    8 -7 -5 0.67
    -8 -7 5 1.04
    8 -7 -5 1.22
    8 7 -5 0.93
    8 7 -5 0.42
    -8 7 5 0.89
    -7 -7 5 12.92
    7 -7 -5 16.59
    7 -7 -5 17.04
    7 -7 -5 16.62
    7 7 -5 16.93
    -7 7 5 16.79
    -7 7 5 16.86
    7 7 -5 17.26
    -6 -7 5 0.68
    6 -7 -5 0.42
    -6 -7 5 0.48
    6 -7 -5 0.2
    6 -7 -5 0.18
    6 -7 -5 0.17
    -6 7 5 0.22
    6 7 -5 0.54
    6 7 -5 0.17
    5 -7 -5 32.12
    5 -7 -5 32.41
    -5 -7 5 31.94
    5 -7 -5 32.32
    5 -7 -5 31.15
    -5 -7 5 33.28
    -5 7 5 33.06
    5 7 -5 32.79
    5 7 -5 32.54
    -4 -7 5 3.9
    -4 -7 5 4.51
    4 -7 -5 3.85
    4 -7 -5 4.18
    4 -7 -5 4.07
    4 -7 -5 3.75
    -4 7 5 4.02
    4 7 -5 4.03
    -4 7 5 4.32
    4 7 -5 3.86
    4 7 -5 4.15
    3 -7 -5 5.55
    3 -7 -5 5.46
    -3 -7 5 6.15
    3 -7 -5 5.89
    -3 -7 5 5.82
    3 -7 -5 6.22
    -3 7 5 6.01
    -3 7 5 6.05
    -3 7 5 5.5
    3 7 -5 5.43
    3 7 -5 6.02
    3 7 -5 6.27
    -2 -7 5 0.62
    -2 -7 5 0.36
    2 -7 -5 0.47
    2 -7 -5 0.39
    2 -7 -5 0.5
    2 -7 -5 0.47
    -2 7 5 0.43
    -2 7 5 0.34
    -2 7 5 0.43
    2 7 -5 0.45
    2 7 -5 0.41
    -2 7 5 0.25
    -1 -7 5 102.05
    -1 -7 5 106.7
    1 -7 -5 103.39
    -1 -7 5 101.74
    1 -7 -5 100.5
    -1 -7 5 105.96
    1 -7 -5 100.3
    1 -7 -5 106.19
    1 -7 -5 101.88
    1 7 -5 105.46
    1 7 -5 103.03
    -1 7 5 105.53
    -1 7 5 103.36
    -1 7 5 102.1
    -1 7 5 99.58
    -1 7 5 104.3
    1 7 -5 105.15
    0 -7 5 0.43
    0 -7 -5 0.46
    0 -7 5 0.4
    0 -7 -5 0.52
    0 -7 5 0.49
    0 -7 5 0.56
    0 -7 5 0.43
    0 -7 -5 0.49
    0 -7 -5 0.48
    0 7 -5 0.25
    0 7 5 0.6
    0 7 5 0.54
    0 7 5 0.45
    0 7 5 0.45
    0 7 -5 0.37
    0 7 5 0.35
    0 7 -5 0.63
    1 -7 5 25.72
    1 -7 5 25.16
    -1 -7 -5 26.91
    -1 -7 -5 26.37
    -1 -7 -5 24.85
    1 -7 5 26.24
    1 -7 5 27.21
    1 -7 5 26.62
    1 -7 5 25.89
    -1 7 -5 27.48
    1 7 5 25
    -1 7 -5 25.96
    1 7 5 25.98
    1 7 5 25.31
    -1 7 -5 25.79
    -1 7 -5 26.79
    1 7 5 26.21
    -2 -7 -5 4.04
    2 -7 5 4.39
    2 -7 5 3.87
    2 -7 5 3.98
    2 -7 5 4.12
    -2 -7 -5 4.11
    -2 -7 -5 4.28
    2 7 5 3.73
    -2 7 -5 4
    -2 7 -5 4.55
    -2 7 -5 4.21
    2 7 5 3.95
    2 7 5 4.16
    -2 7 -5 4.21
    -3 -7 -5 45.68
    -3 -7 -5 44.72
    3 -7 5 47.12
    3 -7 5 45.48
    3 -7 5 47.02
    3 -7 5 46.27
    -3 -7 -5 46.42
    -3 7 -5 45.88
    3 7 5 44.83
    -3 7 -5 44.07
    -3 7 -5 45.1
    3 7 5 45.14
    -3 7 -5 45.51
    3 7 5 50
    4 -7 5 14.51
    -4 -7 -5 14.54
    -4 -7 -5 14.69
    -4 -7 -5 13.31
    4 -7 5 14.56
    4 -7 5 14.28
    4 7 5 13.83
    4 7 5 14.68
    -4 7 -5 14.31
    -4 7 -5 14.31
    4 7 5 14.16
    5 -7 5 0.15
    5 -7 5 0.18
    5 -7 5 0.06
    -5 -7 -5 0.08
    -5 -7 -5 0.02
    -5 -7 -5 0.11
    5 7 5 0.02
    5 7 5 0.03
    -5 7 -5 0.24
    -5 7 -5 0.12
    5 7 5 0.16
    6 -7 5 0.16
    -6 -7 -5 0.13
    -6 -7 -5 0.1
    -6 -7 -5 -0.01
    6 -7 5 0.1
    6 -7 5 -0.11
    6 7 5 -0.08
    -6 7 -5 -0.08
    6 7 5 -0.08
    -6 7 -5 0
    -7 -7 -5 3.34
    7 -7 5 3.24
    -7 -7 -5 2.47
    -7 7 -5 3.36
    -7 7 -5 2.86
    7 7 5 2.51
    -8 -7 -5 3.76
    8 -7 5 3.18
    8 7 5 3.48
    -8 7 -5 3.78
    -8 7 -5 3.79
    -9 -7 -5 3.29
    9 -7 5 3.92
    9 7 5 3.58
    -9 7 -5 3.34
    -9 7 -5 2.43
    8 -8 -5 -0.14
    -8 -8 5 -0.32
    8 -8 -5 0.35
    8 -8 -5 0.02
    8 8 -5 -0.07
    -8 8 5 0.07
    8 8 -5 -0.33
    7 -8 -5 3.93
    7 -8 -5 3.47
    7 -8 -5 3.25
    -7 -8 5 3.94
    -7 8 5 3.54
    7 8 -5 3.16
    7 8 -5 3.66
    6 -8 -5 2.45
    -6 -8 5 1.92
    6 -8 -5 2.15
    6 -8 -5 2.51
    6 8 -5 1.72
    6 8 -5 2.16
    -6 8 5 2.84
    -6 8 5 2.44
    5 -8 -5 6.55
    5 -8 -5 6.59
    5 -8 -5 6.32
    5 -8 -5 6.33
    -5 -8 5 6.34
    -5 -8 5 6.21
    5 8 -5 5.88
    -5 8 5 5.8
    5 8 -5 6.11
    5 8 -5 6.17
    -5 8 5 6.13
    -4 -8 5 -0.03
    4 -8 -5 0.03
    4 -8 -5 0.09
    4 -8 -5 -0.02
    -4 -8 5 0.07
    4 -8 -5 -0.05
    4 8 -5 0.02
    -4 8 5 0.12
    -4 8 5 0.01
    4 8 -5 0.11
    4 8 -5 0.05
    -3 -8 5 17.8
    3 -8 -5 17.88
    3 -8 -5 16.86
    3 -8 -5 17.14
    -3 -8 5 17.79
    3 -8 -5 17.83
    3 8 -5 17.4
    -3 8 5 17.52
    3 8 -5 17.64
    -3 8 5 17.46
    -3 8 5 17.82
    3 8 -5 17.72
    2 -8 -5 1.46
    -2 -8 5 1.54
    2 -8 -5 1.39
    -2 -8 5 1.75
    2 -8 -5 1.85
    2 -8 -5 1.67
    -2 8 5 1.14
    -2 8 5 1.61
    -2 8 5 1.64
    2 8 -5 1.44
    2 8 -5 1.74
    2 8 -5 1.78
    1 -8 -5 0.02
    1 -8 -5 0.1
    -1 -8 5 -0.03
    -1 -8 5 0.03
    1 -8 -5 0.08
    1 -8 -5 0.15
    1 8 -5 0.07
    -1 8 5 0.09
    1 8 -5 0.16
    -1 8 5 0.3
    -1 8 5 0.24
    1 8 -5 0.13
    0 -8 5 0.21
    0 -8 -5 0.21
    0 -8 -5 0.19
    0 -8 5 0.19
    0 -8 5 0.16
    0 -8 -5 0.05
    0 -8 -5 0.18
    0 8 5 0.28
    0 8 -5 0.18
    0 8 5 0.07
    0 8 -5 0.21
    0 8 5 0.28
    1 -8 5 0.1
    1 -8 5 0
    1 -8 5 -0.05
    -1 -8 -5 -0.06
    1 -8 5 0.11
    -1 -8 -5 -0.05
    -1 8 -5 0.15
    -1 8 -5 -0.05
    -1 8 -5 -0.01
    1 8 5 0.18
    -1 8 -5 0.08
    1 8 5 0.09
    2 -8 5 0.75
    2 -8 5 0.73
    2 -8 5 0.68
    2 -8 5 0.73
    -2 -8 -5 0.65
    -2 -8 -5 0.64
    2 8 5 0.63
    -2 8 -5 0.5
    -2 8 -5 0.62
    -2 8 -5 0.6
    -2 8 -5 0.68
    2 8 5 0.61
    3 -8 5 1.89
    3 -8 5 1.65
    -3 -8 -5 1.72
    3 -8 5 1.84
    -3 -8 -5 1.56
    3 -8 5 1.71
    3 8 5 1.72
    -3 8 -5 1.46
    -3 8 -5 1.72
    -3 8 -5 1.72
    3 8 5 1.84
    -3 8 -5 1.7
    3 8 5 1.29
    4 -8 5 0.34
    -4 -8 -5 0.22
    4 -8 5 0.28
    -4 -8 -5 0.32
    4 -8 5 0.31
    -4 -8 -5 0.26
    4 8 5 0.24
    -4 8 -5 0.24
    -4 8 -5 0.32
    -4 8 -5 0.32
    -4 8 -5 0.25
    4 8 5 0.14
    4 8 5 0.39
    -5 -8 -5 0.72
    5 -8 5 0.93
    -5 -8 -5 0.77
    5 -8 5 0.84
    5 -8 5 0.79
    -5 8 -5 0.91
    5 8 5 0.58
    -5 8 -5 0.77
    -5 8 -5 0.94
    5 8 5 0.82
    5 8 5 0.95
    6 -8 5 1.2
    -6 -8 -5 0.93
    -6 -8 -5 1.09
    6 -8 5 1.5
    -6 8 -5 1.17
    -6 8 -5 0.87
    6 8 5 1.06
    -6 8 -5 0.76
    -7 -8 -5 0.31
    7 -8 5 0.63
    -7 -8 -5 0.24
    7 8 5 0.29
    -7 8 -5 -0.05
    -7 8 -5 0.18
    8 -8 5 0.44
    -8 -8 -5 0.4
    -8 8 -5 0.37
    8 8 5 0.78
    -8 8 -5 0.54
    9 8 5 9.56
    -8 -9 5 12.46
    8 -9 -5 11.19
    8 -9 -5 11.1
    8 9 -5 11.99
    -8 9 5 12.2
    8 9 -5 11.42
    7 -9 -5 20.03
    7 -9 -5 19.89
    7 -9 -5 19.82
    -7 -9 5 19.6
    -7 9 5 20
    7 9 -5 19.73
    7 9 -5 19.87
    -6 -9 5 8.83
    6 -9 -5 8.6
    6 -9 -5 8.18
    6 -9 -5 9.03
    6 9 -5 8.38
    6 9 -5 8.48
    -6 9 5 7.47
    -6 9 5 7.8
    5 -9 -5 3.81
    -5 -9 5 3.66
    5 -9 -5 3.85
    5 -9 -5 3.64
    -5 9 5 3.38
    5 9 -5 3.25
    -5 9 5 3.51
    5 9 -5 4.02
    4 -9 -5 -0.16
    -4 -9 5 -0.08
    -4 -9 5 -0.14
    4 -9 -5 0.04
    4 -9 -5 0.08
    4 -9 -5 0.06
    4 9 -5 0.04
    4 9 -5 0.04
    -4 9 5 0.04
    4 9 -5 -0.03
    -4 9 5 0.07
    3 -9 -5 7.48
    -3 -9 5 8.11
    3 -9 -5 7.79
    3 -9 -5 8.2
    -3 -9 5 8.27
    3 -9 -5 7.81
    3 9 -5 8.72
    3 9 -5 8.55
    -3 9 5 7.96
    -3 9 5 7.56
    -3 9 5 7.95
    3 9 -5 7.84
    2 -9 -5 12.42
    2 -9 -5 11.46
    -2 -9 5 10.69
    -2 -9 5 11.45
    2 -9 -5 12.06
    2 -9 -5 11.44
    -2 9 5 10.91
    2 9 -5 11.57
    2 9 -5 11.74
    -2 9 5 11.28
    -2 9 5 10.94
    2 9 -5 12.27
    -1 -9 5 0.35
    1 -9 -5 0.22
    -1 -9 5 0.19
    1 -9 -5 0.27
    1 -9 -5 0.4
    1 -9 -5 0.43
    1 9 -5 0.31
    -1 9 5 0.29
    -1 9 5 0.27
    -1 9 5 0.2
    0 -9 -5 3.7
    0 -9 -5 3.71
    0 -9 -5 4.22
    0 -9 5 3.91
    0 -9 -5 3.84
    0 -9 5 4.09
    0 -9 5 4
    0 9 -5 4.18
    0 9 5 4.21
    0 9 5 3.92
    0 9 5 3.89
    0 9 -5 3.93
    0 9 -5 3.7
    1 -9 5 188.19
    -1 -9 -5 195.91
    -1 -9 -5 192.21
    -1 -9 -5 186.53
    1 -9 5 193.07
    1 -9 5 193.19
    1 9 5 197.65
    1 9 5 195.8
    -1 9 -5 193.61
    -1 9 -5 187.78
    -1 9 -5 193.57
    2 -9 5 29.3
    -2 -9 -5 27.57
    -2 -9 -5 28.99
    -2 -9 -5 28.39
    2 -9 5 28.64
    2 -9 5 28.5
    2 -9 5 28.8
    -2 9 -5 29.17
    2 9 5 28.54
    -2 9 -5 28.2
    -2 9 -5 28.28
    2 9 5 28.7
    3 -9 5 41.49
    -3 -9 -5 41.96
    3 -9 5 41.82
    3 -9 5 41.94
    3 -9 5 41.01
    -3 -9 -5 41.39
    3 9 5 41.68
    -3 9 -5 41.65
    -3 9 -5 40.86
    -3 9 -5 42.17
    3 9 5 42.03
    -4 -9 -5 0.08
    4 -9 5 0.27
    4 -9 5 0.32
    -4 -9 -5 0.23
    -4 9 -5 0.32
    -4 9 -5 0.49
    4 9 5 0.34
    4 9 5 0.37
    -5 -9 -5 5.12
    5 -9 5 5.31
    5 -9 5 5.46
    -5 -9 -5 5.15
    -5 9 -5 5.51
    -5 9 -5 5.36
    -5 9 -5 5.32
    -5 9 -5 4.54
    5 9 5 5.24
    -6 -9 -5 0.91
    -6 -9 -5 1.19
    6 -9 5 1.2
    6 -9 5 1.53
    6 9 5 1.66
    -6 9 -5 1.19
    -6 9 -5 1.46
    7 -9 5 0.79
    -7 -9 -5 0.43
    7 9 5 0.52
    -7 9 -5 0.31
    -7 9 -5 0.39
    -8 -9 -5 0.28
    8 -9 5 0.06
    -8 9 -5 0.65
    -8 9 -5 -0.06
    8 9 5 0.22
    -8 -10 5 0.61
    8 -10 -5 -0.01
    8 -10 -5 0.39
    8 10 -5 0.23
    8 10 -5 0.36
    -8 10 5 0.24
    7 -10 -5 0.18
    -7 -10 5 0.5
    7 -10 -5 0.27
    7 -10 -5 -0.02
    7 10 -5 0
    7 10 -5 0.2
    -7 10 5 0.3
    -6 -10 5 12.3
    6 -10 -5 12.17
    6 -10 -5 12.16
    6 -10 -5 12.78
    6 10 -5 12.54
    6 10 -5 12.49
    -6 10 5 11.78
    5 -10 -5 1.51
    5 -10 -5 0.81
    5 -10 -5 1.14
    -5 -10 5 1.34
    5 10 -5 1.16
    -5 10 5 1.16
    5 10 -5 1.15
    -5 10 5 1.17
    -4 -10 5 7.35
    4 -10 -5 7.25
    4 -10 -5 6.93
    -4 -10 5 6.58
    4 -10 -5 6.69
    -4 10 5 6.94
    4 10 -5 7.2
    -4 10 5 6.91
    4 10 -5 7.18
    4 10 -5 7.31
    3 -10 -5 0.31
    3 -10 -5 0.49
    -3 -10 5 0.4
    3 -10 -5 0.46
    -3 -10 5 0.32
    3 -10 -5 0.33
    -3 10 5 1.01
    3 10 -5 0.33
    -3 10 5 0.49
    3 10 -5 0.49
    3 10 -5 0.41
    -3 10 5 0.55
    2 -10 -5 11.37
    2 -10 -5 12.9
    -2 -10 5 11.97
    -2 -10 5 12.52
    2 -10 -5 11.89
    2 -10 -5 12.52
    2 10 -5 12.5
    -2 10 5 11.86
    -2 10 5 12.51
    -2 10 5 11.75
    2 10 -5 12.2
    2 10 -5 11.98
    1 -10 -5 -0.03
    -1 -10 5 0.14
    1 -10 -5 -0.02
    -1 -10 5 0.12
    1 -10 -5 0.02
    -1 -10 5 -0.02
    1 -10 -5 0.12
    1 10 -5 0.19
    -1 10 5 -0.03
    1 10 -5 0.12
    -1 10 5 -0.03
    -1 10 5 0.1
    1 10 -5 0.06
    0 -10 -5 9.32
    0 -10 5 9.58
    0 -10 -5 8.61
    0 -10 -5 10.38
    0 -10 5 9.58
    0 -10 5 9.68
    0 -10 -5 9.71
    0 -10 5 10.21
    0 10 -5 8.66
    0 10 -5 10.33
    0 10 5 10.19
    0 10 5 9.65
    0 10 5 9.45
    0 10 -5 9.87
    1 -10 5 3.11
    -1 -10 -5 3.46
    1 -10 5 3.14
    -1 -10 -5 3.34
    1 -10 5 3.4
    -1 -10 -5 2.76
    1 -10 5 3.26
    1 10 5 3.42
    -1 10 -5 3.23
    1 10 5 3.59
    -1 10 -5 3.36
    -1 10 -5 3.35
    -2 -10 -5 0.23
    2 -10 5 0.11
    -2 -10 -5 0.17
    2 -10 5 0.15
    2 -10 5 0.39
    2 -10 5 0.31
    -2 -10 -5 0.26
    -2 10 -5 0.27
    -2 10 -5 0.25
    2 10 5 0.4
    2 10 5 0.53
    -2 10 -5 0.37
    3 -10 5 0.08
    -3 -10 -5 0.17
    3 -10 5 0.06
    -3 -10 -5 -0.16
    -3 -10 -5 -0.05
    3 10 5 0.26
    -3 10 -5 0.11
    -3 10 -5 0.2
    3 10 5 0.12
    -3 10 -5 0.06
    4 -10 5 0.04
    -4 -10 -5 -0.09
    -4 -10 -5 0.01
    4 -10 5 -0.03
    4 -10 5 0.1
    -4 -10 -5 0.05
    -4 10 -5 -0.04
    4 10 5 -0.05
    -4 10 -5 0
    -4 10 -5 -0.02
    4 10 5 0.09
    -5 -10 -5 -0.12
    5 -10 5 0.01
    5 -10 5 -0.12
    -5 -10 -5 -0.09
    -5 10 -5 0.02
    -5 10 -5 -0.04
    5 10 5 0.06
    -6 -10 -5 3.91
    6 -10 5 3.11
    6 -10 5 3.53
    -6 -10 -5 4.15
    -6 10 -5 3.51
    -6 10 -5 3.85
    6 10 5 3.94
    -7 -10 -5 0.25
    7 -10 5 0.55
    7 10 5 0.37
    -7 10 -5 0.08
    -7 10 -5 0.45
    -8 -10 -5 0.31
    8 -10 5 -0.1
    8 10 5 0.38
    -8 10 -5 0.23
    -8 10 -5 0
    -7 -11 5 5.43
    7 -11 -5 6.44
    7 -11 -5 5.4
    7 11 -5 5.21
    7 11 -5 5.83
    -7 11 5 5.99
    6 -11 -5 12.37
    6 -11 -5 11.37
    -6 -11 5 12.13
    6 -11 -5 11.32
    -6 11 5 11.77
    6 11 -5 11.65
    6 11 -5 11.42
    5 -11 -5 17.77
    -5 -11 5 17.88
    5 -11 -5 18.07
    5 -11 -5 17.37
    5 11 -5 17.83
    5 11 -5 17.12
    -5 11 5 18
    -5 11 5 15.19
    4 -11 -5 0.18
    4 -11 -5 -0.04
    4 -11 -5 0.24
    -4 -11 5 -0.08
    -4 11 5 -0.1
    4 11 -5 0.08
    -4 11 5 0.25
    4 11 -5 0.07
    -3 -11 5 0.85
    3 -11 -5 0.88
    -3 -11 5 1.23
    3 -11 -5 1.03
    3 -11 -5 1.07
    3 -11 -5 1.23
    3 11 -5 1.13
    3 11 -5 1.32
    -3 11 5 1.13
    -3 11 5 1.14
    2 -11 -5 3.85
    -2 -11 5 3.79
    2 -11 -5 4.57
    -2 -11 5 4.23
    2 -11 -5 4.35
    2 -11 -5 4.67
    -2 11 5 4.43
    -2 11 5 3.39
    -2 11 5 3.55
    2 11 -5 3.98
    -1 -11 5 1.86
    -1 -11 5 2.34
    1 -11 -5 2.37
    1 -11 -5 1.87
    1 -11 -5 2.76
    -1 -11 5 2.51
    1 -11 -5 2.67
    1 11 -5 2.29
    -1 11 5 2.53
    -1 11 5 2.25
    -1 11 5 2.48
    1 11 -5 2.51
    1 11 -5 2.44
    0 -11 -5 1.91
    0 -11 5 2.04
    0 -11 -5 2.17
    0 -11 5 2.31
    0 -11 5 2.08
    0 -11 5 2.13
    0 11 -5 2.32
    0 11 5 2.06
    0 11 5 2.14
    0 11 -5 2.22
    -1 -11 -5 0.15
    -1 -11 -5 -0.07
    1 -11 5 -0.09
    -1 -11 -5 -0.06
    1 -11 5 0.01
    1 -11 5 0.16
    1 -11 5 0.02
    1 11 5 0
    1 11 5 0.07
    -1 11 -5 0.18
    -1 11 -5 0.15
    -1 11 -5 0.14
    2 -11 5 5.1
    2 -11 5 4.62
    -2 -11 -5 5.68
    2 -11 5 5
    -2 -11 -5 5.82
    -2 -11 -5 5.71
    2 -11 5 5.48
    -2 11 -5 5.61
    2 11 5 5.9
    -2 11 -5 5.64
    2 11 5 5.72
    3 -11 5 16.82
    3 -11 5 15.84
    3 -11 5 17.57
    -3 -11 -5 15.75
    -3 -11 -5 17.52
    3 11 5 16.72
    -3 11 -5 17.09
    -3 11 -5 16.52
    -3 11 -5 16.47
    3 11 5 17.18
    4 -11 5 2.68
    -4 -11 -5 3.66
    -4 -11 -5 2.74
    4 -11 5 3.52
    4 11 5 3.11
    -4 11 -5 3.02
    -4 11 -5 3.55
    5 -11 5 11.55
    -5 -11 -5 10.98
    5 -11 5 11.17
    -5 -11 -5 12.1
    -5 11 -5 11.47
    -5 11 -5 11.88
    5 11 5 11.51
    6 -11 5 0.59
    6 -11 5 0.28
    -6 -11 -5 0.8
    -6 -11 -5 0.53
    -6 11 -5 0.84
    6 11 5 0.49
    -6 11 -5 0.62
    7 -11 5 0.99
    -7 -11 -5 0.55
    7 11 5 0.92
    -7 11 -5 0.97
    -7 11 -5 0.41
    7 -12 -5 -0.27
    7 -12 -5 0.24
    -7 -12 5 -0.17
    7 12 -5 0.17
    7 12 -5 -0.05
    -7 12 5 0.22
    -6 -12 5 0.44
    6 -12 -5 0.52
    6 -12 -5 0.33
    -6 12 5 0.09
    6 12 -5 0.34
    6 12 -5 0.38
    5 -12 -5 4.81
    -5 -12 5 4.35
    5 -12 -5 4.41
    5 -12 -5 4.21
    -5 12 5 4.21
    5 12 -5 3.69
    5 12 -5 3.92
    4 -12 -5 43.23
    -4 -12 5 42.23
    4 -12 -5 41.3
    4 -12 -5 40.85
    4 12 -5 43.05
    -4 12 5 43.01
    4 12 -5 43.42
    3 -12 -5 8.73
    -3 -12 5 9.34
    3 -12 -5 9.31
    3 -12 -5 9.44
    3 12 -5 9.43
    -3 12 5 8.85
    -3 12 5 8.74
    2 -12 -5 0.23
    2 -12 -5 -0.11
    -2 -12 5 0.22
    2 -12 -5 0.14
    -2 12 5 -0.1
    -2 12 5 0.14
    -2 12 5 0.11
    1 -12 -5 4.6
    1 -12 -5 4.63
    1 -12 -5 4.43
    -1 -12 5 4.36
    -1 -12 5 4.12
    1 12 -5 4.65
    -1 12 5 4.18
    -1 12 5 4.48
    1 12 -5 4.19
    -1 12 5 3.94
    0 -12 5 1.38
    0 -12 -5 0.85
    0 -12 5 1.71
    0 -12 -5 1.71
    0 -12 5 1.68
    0 -12 5 1.13
    0 12 -5 1.65
    0 12 5 1.16
    0 12 5 1.43
    0 12 -5 1.23
    0 12 -5 1.86
    1 -12 5 6.89
    -1 -12 -5 7.7
    1 -12 5 8.09
    1 -12 5 7.85
    -1 -12 -5 5.81
    1 -12 5 7.57
    -1 -12 -5 8.26
    -1 12 -5 7.97
    -1 12 -5 7.78
    1 12 5 7.64
    1 12 5 8.82
    2 -12 5 0.15
    -2 -12 -5 0.15
    2 -12 5 0.34
    -2 -12 -5 0.34
    -2 12 -5 0.21
    -2 12 -5 0.39
    2 12 5 0.28
    -2 12 -5 0.2
    3 -12 5 0.07
    -3 -12 -5 -0.06
    3 -12 5 -0.1
    -3 -12 -5 -0.1
    3 12 5 0.06
    -3 12 -5 0.06
    -3 12 -5 0.21
    -4 -12 -5 25.66
    -4 -12 -5 25.78
    4 -12 5 24.73
    4 12 5 25
    -4 12 -5 26.08
    -4 12 -5 25.16
    -5 -12 -5 1.55
    -5 -12 -5 1.27
    5 -12 5 1.8
    5 12 5 1.46
    -5 12 -5 1.22
    -5 12 -5 1.56
    -6 -12 -5 -0.17
    -6 -12 -5 -0.27
    6 -12 5 0.14
    6 -12 5 0.08
    6 12 5 -0.28
    -6 12 -5 -0.23
    -6 12 -5 -0.14
    -7 -12 -5 8.15
    7 -12 5 9.48
    -7 12 -5 8.02
    7 12 5 8.48
    -7 12 -5 9.23
    -6 -13 5 1
    6 -13 -5 1.59
    6 -13 -5 1.64
    -6 13 5 0.91
    6 13 -5 1.63
    6 13 -5 1.03
    5 -13 -5 1.62
    5 -13 -5 1.35
    5 -13 -5 1.94
    -5 -13 5 1.51
    5 13 -5 1.67
    -5 13 5 1.77
    5 13 -5 2.82
    4 -13 -5 43.94
    4 -13 -5 43.47
    -4 -13 5 42.48
    -4 13 5 46.15
    4 13 -5 44.7
    3 -13 -5 1.76
    3 -13 -5 1.99
    -3 -13 5 1.89
    3 -13 -5 1.65
    3 13 -5 1.95
    -3 13 5 2.11
    2 -13 -5 27.22
    -2 -13 5 27.77
    2 -13 -5 26.62
    -2 -13 5 26.7
    2 -13 -5 26.76
    -2 13 5 27.72
    2 13 -5 27.16
    -1 -13 5 0.52
    -1 -13 5 0.93
    1 -13 -5 0.53
    1 -13 -5 1
    1 -13 -5 0.54
    1 13 -5 0.77
    1 13 -5 0.71
    -1 13 5 0.46
    0 -13 -5 2.34
    0 -13 -5 3.21
    0 -13 5 2.83
    0 -13 5 2.83
    0 13 -5 2.87
    0 13 5 3.2
    0 13 -5 3.12
    1 -13 5 0.5
    -1 -13 -5 0.17
    1 -13 5 0.16
    -1 -13 -5 0.43
    1 13 5 0.29
    -1 13 -5 0.38
    -1 13 -5 0.46
    -2 -13 -5 0.35
    2 -13 5 0.78
    -2 -13 -5 0.09
    2 -13 5 0.47
    -2 13 -5 0.43
    2 13 5 0.42
    -2 13 -5 0.58
    -3 -13 -5 6.39
    -3 -13 -5 5.92
    3 -13 5 6.13
    3 -13 5 5.95
    3 13 5 6.25
    -3 13 -5 6.1
    -3 13 -5 6.11
    4 -13 5 0.63
    -4 -13 -5 0.95
    -4 -13 -5 1.06
    4 -13 5 1.07
    4 13 5 1.21
    -4 13 -5 0.82
    -4 13 -5 1.07
    5 -13 5 -0.14
    -5 -13 -5 -0.44
    -5 -13 -5 0.02
    5 -13 5 -0.01
    -5 13 -5 0.24
    -5 13 -5 0.33
    5 13 5 -0.02
    -6 -13 -5 15.94
    6 -13 5 15.26
    6 -13 5 15.09
    -6 -13 -5 15.23
    -6 13 -5 15.21
    -6 13 -5 14.94
    6 13 5 15.11
    5 -14 -5 2.65
    5 -14 -5 2.88
    -5 -14 5 2.77
    5 -14 -5 3.99
    -5 14 5 2.96
    5 14 -5 4.06
    4 -14 -5 1.4
    4 -14 -5 1.87
    4 -14 -5 1.53
    -4 -14 5 1.62
    -4 14 5 1.39
    4 14 -5 1.29
    3 -14 -5 2.17
    3 -14 -5 2.29
    -3 -14 5 1.56
    3 -14 -5 1.95
    3 14 -5 1.75
    -3 14 5 1.5
    2 -14 -5 0.17
    2 -14 -5 0.1
    -2 -14 5 0.11
    -2 -14 5 -0.3
    2 -14 -5 -0.13
    2 14 -5 0.01
    -2 14 5 0.06
    -1 -14 5 2.05
    1 -14 -5 2.37
    1 -14 -5 2.36
    -1 -14 5 3.05
    1 14 -5 2.45
    -1 14 5 3.2
    0 -14 5 4.33
    0 -14 -5 3.06
    0 -14 -5 3.81
    0 -14 5 4.02
    0 14 5 4.17
    0 14 -5 3.36
    0 14 -5 4.51
    1 -14 5 10.42
    -1 -14 -5 10.97
    -1 -14 -5 10.76
    1 -14 5 10.19
    -1 14 -5 11.01
    -1 14 -5 10.19
    1 14 5 9.91
    -2 -14 -5 3.13
    -2 -14 -5 2.67
    2 -14 5 2.99
    2 -14 5 3.17
    -2 14 -5 2.87
    -2 14 -5 3.53
    2 14 5 3.35
    -3 -14 -5 4.9
    3 -14 5 5.27
    -3 -14 -5 5.77
    3 -14 5 5.87
    3 14 5 5.06
    -3 14 -5 5.53
    4 -14 5 1.83
    4 -14 5 1.55
    -4 -14 -5 1.41
    -4 -14 -5 1.55
    4 14 5 1.55
    -4 14 -5 1.61
    -4 14 -5 1.55
    5 -14 5 0.09
    5 -14 5 -0.22
    -5 -14 -5 0.19
    5 14 5 0.59
    -5 14 -5 0.43
    -5 14 -5 0.34
    5 -15 -5 13.85
    -5 -15 5 14.1
    4 -15 -5 0.85
    4 -15 -5 0.87
    4 -15 -5 1.01
    -4 -15 5 1.02
    -4 15 5 0.83
    4 15 -5 1.4
    3 -15 -5 0.56
    -3 -15 5 0.38
    3 -15 -5 0.33
    3 -15 -5 0.11
    -3 -15 5 -0.23
    -3 15 5 0.13
    3 15 -5 0.52
    2 -15 -5 18.99
    -2 -15 5 18.85
    2 -15 -5 18.75
    -2 -15 5 18.91
    2 15 -5 19.55
    -2 15 5 19.62
    1 -15 -5 0.38
    1 -15 -5 0.6
    -1 -15 5 0.99
    -1 -15 5 1.19
    1 15 -5 1.06
    -1 15 5 1.07
    0 -15 -5 9.94
    0 -15 5 10.49
    0 -15 5 10.41
    0 -15 -5 10.06
    0 15 -5 10.68
    0 15 5 9.61
    1 -15 5 0.92
    1 -15 5 0.99
    -1 -15 -5 0.56
    -1 -15 -5 0.75
    1 15 5 0.83
    -1 15 -5 0.7
    -1 15 -5 0.82
    2 -15 5 -0.03
    -2 -15 -5 0.11
    -2 -15 -5 -0.15
    2 -15 5 0.07
    -2 15 -5 -0.15
    -2 15 -5 0.06
    2 15 5 -0.07
    3 -15 5 5.5
    -3 -15 -5 4.93
    3 -15 5 5.16
    -3 -15 -5 5.21
    -3 15 -5 5.57
    -3 15 -5 6.41
    3 15 5 5.56
    -4 -15 -5 8.6
    4 -15 5 7.53
    -4 -15 -5 6.69
    4 -15 5 6.67
    4 15 5 7.27
    -4 15 -5 6.77
    -4 15 -5 7.32
    5 -15 5 0.83
    -5 -15 -5 -0.26
    5 15 5 0.65
    -3 -16 5 0.21
    3 -16 -5 -0.37
    -3 -16 5 -0.11
    3 -16 -5 0.2
    -3 16 5 0.13
    3 16 -5 -0.11
    -2 -16 5 -0.05
    2 -16 -5 0.21
    2 -16 -5 -0.52
    -2 -16 5 -0.09
    -2 16 5 0.26
    2 16 -5 0.3
    -1 -16 5 3.83
    -1 -16 5 4.14
    1 -16 -5 2.75
    1 -16 -5 4.05
    1 16 -5 3.82
    -1 16 5 3.85
    0 -16 -5 0.03
    0 -16 5 0.05
    0 -16 5 0.17
    0 16 -5 -0.31
    0 16 5 0.29
    1 -16 5 4.85
    -1 -16 -5 5.01
    -1 -16 -5 3.65
    1 -16 5 4.23
    1 16 5 4.64
    -1 16 -5 4.17
    -2 -16 -5 0.03
    -2 -16 -5 -0.24
    2 -16 5 0.14
    2 -16 5 0.42
    -2 16 -5 0.09
    2 16 5 0
    -3 -16 -5 -0.02
    3 -16 5 0.05
    3 -16 5 -0.5
    -3 -16 -5 -0.4
    -3 16 -5 0.21
    3 16 5 0.61
    -3 16 -5 0.08
    1 -17 -5 0.25
    -1 -17 5 -0.13
    1 17 -5 0.53
    -1 17 5 0.44
    0 -17 5 5.2
    0 -17 5 5.57
    0 -17 -5 4.65
    0 -17 -5 5.85
    0 17 -5 5.75
    0 17 5 5.33
    -1 -17 -5 18.11
    -1 -17 -5 21.13
    1 -17 5 18.73
    1 -17 5 18.25
    1 17 5 18.46
    -1 17 -5 17.71
    9 0 -6 -0.11
    9 0 -6 -0.02
    -9 0 6 -0.26
    8 0 -6 -0.47
    -8 0 6 0.18
    8 0 -6 0.4
    -8 0 6 -0.02
    7 0 -6 -0.06
    7 0 -6 0.15
    -7 0 6 0.1
    -7 0 6 -0.11
    -7 0 6 -0.01
    6 0 -6 5.56
    6 0 -6 6.47
    -6 0 6 5.49
    -6 0 6 5.41
    -6 0 6 5.93
    5 0 -6 0
    5 0 -6 0.13
    5 0 -6 0.13
    -5 0 6 0.06
    5 0 -6 0.01
    -5 0 6 -0.05
    -4 0 6 53.7
    4 0 -6 53.59
    4 0 -6 53.73
    -4 0 6 50.14
    -4 0 6 55.15
    4 0 -6 51.77
    4 0 -6 52.99
    -3 0 6 0
    3 0 -6 0.1
    3 0 -6 0.05
    -3 0 6 -0.09
    3 0 -6 0.05
    -3 0 6 0.08
    3 0 -6 0.01
    -3 0 6 -0.04
    -3 0 6 0.01
    -2 0 6 31.11
    -2 0 6 32.51
    2 0 -6 29.96
    -2 0 6 29.93
    2 0 -6 30.84
    2 0 -6 31.86
    2 0 -6 30.86
    -2 0 6 31.4
    2 0 -6 30.36
    -2 0 6 30.45
    -1 0 6 -0.08
    1 0 -6 -0.11
    1 0 -6 -0.09
    -1 0 6 -0.02
    -1 0 6 0.03
    1 0 -6 0.02
    -1 0 6 -0.03
    -1 0 6 0
    1 0 -6 -0.02
    0 0 6 7.13
    0 0 6 6.99
    0 0 6 6.72
    0 0 -6 7.01
    0 0 -6 6.97
    0 0 -6 7.11
    0 0 6 7.29
    0 0 -6 6.98
    1 0 6 -0.06
    -1 0 -6 0.01
    -1 0 -6 0.02
    -1 0 -6 0
    1 0 6 -0.03
    1 0 6 -0.02
    1 0 6 -0.06
    -1 0 -6 -0.05
    2 0 6 4.7
    2 0 6 4.8
    2 0 6 4.93
    2 0 6 4.77
    2 0 6 4.92
    3 0 6 0.03
    -3 0 -6 0.02
    3 0 6 0.05
    -3 0 -6 -0.04
    3 0 6 0.04
    3 0 6 0.01
    -4 0 -6 55.62
    4 0 6 54.66
    4 0 6 55.37
    4 0 6 54.94
    4 0 6 55.24
    -4 0 -6 55.05
    -5 0 -6 -0.13
    5 0 6 -0.13
    -5 0 -6 0.04
    5 0 6 0.07
    -5 0 -6 0.12
    5 0 6 0.04
    5 0 6 0.02
    6 0 6 0.74
    -6 0 -6 0.95
    6 0 6 0.84
    6 0 6 0.98
    7 0 6 0.15
    -7 0 -6 0.01
    -7 0 -6 0.09
    -7 0 -6 -0.24
    -8 0 -6 0.23
    8 0 6 0.14
    -8 0 -6 0.5
    -9 0 -6 -0.18
    -9 0 -6 -0.2
    9 0 6 0.18
    9 -1 -6 4.02
    9 -1 -6 5.02
    -9 -1 6 5.77
    -9 1 6 4.84
    -9 1 6 4.3
    9 1 -6 5.24
    9 1 -6 4.37
    -8 -1 6 0.24
    -8 -1 6 -0.12
    8 -1 -6 -0.44
    8 -1 -6 -0.18
    -8 1 6 0.47
    8 1 -6 0.21
    -8 1 6 -0.08
    7 -1 -6 1.78
    -7 -1 6 1.85
    -7 -1 6 2
    -7 -1 6 1.42
    7 -1 -6 1.7
    -7 1 6 1.99
    7 1 -6 1.67
    -7 1 6 1.18
    -7 1 6 1.75
    7 1 -6 1.95
    6 -1 -6 17.29
    -6 -1 6 18.46
    -6 -1 6 17.89
    6 -1 -6 19.09
    -6 -1 6 18.45
    6 -1 -6 17.47
    6 1 -6 18.62
    6 1 -6 15.91
    -6 1 6 18.06
    6 1 -6 17.94
    -6 1 6 18.38
    5 -1 -6 2.89
    5 -1 -6 2.73
    5 -1 -6 2.34
    -5 -1 6 2.54
    -5 -1 6 2.61
    5 -1 -6 2.6
    -5 -1 6 2.81
    -5 1 6 2.28
    -5 1 6 2.72
    5 1 -6 2.65
    5 1 -6 2.71
    5 1 -6 2.16
    5 1 -6 2.65
    4 -1 -6 21.6
    4 -1 -6 21.91
    4 -1 -6 20.98
    4 -1 -6 20.63
    4 -1 -6 20.67
    -4 -1 6 21.43
    -4 -1 6 21.78
    -4 -1 6 21.4
    4 1 -6 20.87
    4 1 -6 20.83
    4 1 -6 20.71
    4 1 -6 21.86
    -4 1 6 21.69
    -4 1 6 21.31
    -3 -1 6 34.14
    -3 -1 6 37.11
    3 -1 -6 36.4
    3 -1 -6 36.86
    -3 -1 6 34.28
    3 -1 -6 35.86
    -3 -1 6 34.05
    3 -1 -6 35.08
    3 1 -6 35.87
    3 1 -6 36.4
    -3 1 6 35.1
    -3 1 6 34.46
    -3 1 6 36.95
    -3 1 6 35.62
    3 1 -6 33.51
    -3 1 6 36.88
    3 1 -6 36.65
    2 -1 -6 0.41
    2 -1 -6 0.54
    -2 -1 6 0.51
    2 -1 -6 0.34
    2 -1 -6 0.52
    2 -1 -6 0.57
    -2 -1 6 0.35
    -2 -1 6 0.48
    -2 -1 6 0.39
    -2 1 6 0.48
    -2 1 6 0.47
    -2 1 6 0.6
    2 1 -6 0.29
    2 1 -6 0.48
    -2 1 6 0.43
    2 1 -6 0.57
    -2 1 6 0.49
    1 -1 -6 9.83
    -1 -1 6 9.97
    -1 -1 6 9.99
    1 -1 -6 9.83
    1 -1 -6 9.83
    1 -1 -6 9.99
    1 -1 -6 10.09
    -1 -1 6 10.23
    -1 -1 6 9.95
    -1 -1 6 10.42
    -1 -1 6 10.27
    -1 1 6 10.09
    -1 1 6 10.02
    -1 1 6 9.51
    -1 1 6 9.76
    1 1 -6 10.25
    -1 1 6 9.91
    1 1 -6 9.85
    1 1 -6 9.68
    0 -1 6 0.22
    0 -1 -6 0.24
    0 -1 -6 0.25
    0 -1 -6 0.25
    0 -1 6 0.24
    0 -1 -6 0.24
    0 -1 6 0.3
    0 -1 6 0.15
    0 1 6 0.26
    0 1 -6 0.23
    0 1 6 0.3
    0 1 -6 0.22
    0 1 6 0.33
    0 1 -6 0.13
    -1 -1 -6 46.7
    -1 -1 -6 49.33
    1 -1 6 48.48
    1 -1 6 48.41
    1 -1 6 48.04
    1 -1 6 48.18
    -1 -1 -6 48.14
    -1 -1 -6 48.11
    1 1 6 49.73
    1 1 6 48.04
    -1 1 -6 47.95
    1 1 6 48.49
    1 1 6 47.49
    2 -1 6 1.97
    2 -1 6 1.95
    -2 -1 -6 1.98
    2 -1 6 2.13
    -2 -1 -6 2.12
    2 -1 6 2.12
    2 -1 6 2.12
    -2 -1 -6 2.08
    2 1 6 2.01
    2 1 6 1.96
    2 1 6 2.17
    2 1 6 2.3
    2 1 6 2.03
    3 -1 6 20.5
    3 -1 6 20.52
    -3 -1 -6 20.79
    -3 -1 -6 20.59
    -3 -1 -6 20.58
    3 -1 6 20.7
    3 -1 6 20.22
    3 -1 6 20.63
    3 1 6 21.04
    3 1 6 19.97
    3 1 6 20.85
    -3 1 -6 21.4
    3 1 6 21.19
    -3 1 -6 20.75
    3 1 6 19.66
    4 -1 6 29.15
    4 -1 6 29.24
    -4 -1 -6 29.03
    4 -1 6 28.44
    -4 -1 -6 28.96
    4 -1 6 28.79
    4 1 6 29.76
    -4 1 -6 28.51
    -4 1 -6 28.01
    -4 1 -6 28.9
    4 1 6 28.68
    4 1 6 28.6
    5 -1 6 52.67
    5 -1 6 54.43
    5 -1 6 54.95
    -5 -1 -6 55.17
    5 -1 6 53.02
    -5 -1 -6 54.02
    -5 1 -6 54.37
    -5 1 -6 55.08
    5 1 6 54.58
    -5 1 -6 54.43
    5 1 6 53.41
    5 1 6 54.2
    5 1 6 54.21
    6 -1 6 0.66
    -6 -1 -6 0.53
    6 -1 6 0.56
    6 1 6 0.69
    -6 1 -6 0.59
    -6 1 -6 0.8
    6 1 6 0.27
    6 1 6 0.54
    6 1 6 0.51
    -7 -1 -6 37.89
    -7 -1 -6 37.13
    7 -1 6 38.21
    -7 1 -6 38
    -7 1 -6 38.14
    7 1 6 37.94
    -7 1 -6 37.3
    8 -1 6 0.59
    -8 -1 -6 0.87
    -8 1 -6 0.63
    8 1 6 0.59
    -8 1 -6 1.12
    9 -1 6 21.03
    -9 -1 -6 20.93
    -9 1 -6 21.23
    9 1 6 20.05
    -9 1 -6 21.02
    9 -2 -6 2.93
    9 -2 -6 2.33
    -9 -2 6 3.78
    9 2 -6 3.03
    9 2 -6 3.67
    -9 2 6 2.76
    -9 2 6 2.99
    -8 -2 6 0.33
    8 -2 -6 0.28
    8 -2 -6 0.08
    -8 -2 6 0.01
    -8 2 6 0.06
    -8 2 6 0.26
    8 2 -6 0.23
    8 2 -6 0.42
    7 -2 -6 0.83
    7 -2 -6 0.59
    -7 -2 6 0.91
    -7 -2 6 0.61
    -7 -2 6 0.81
    7 2 -6 0.77
    7 2 -6 0.96
    -7 2 6 0.58
    -6 -2 6 12.78
    6 -2 -6 12.5
    -6 -2 6 12.69
    6 -2 -6 12.84
    -6 -2 6 13.04
    6 -2 -6 11.69
    -6 2 6 12.92
    6 2 -6 13.53
    6 2 -6 12.3
    6 2 -6 11.33
    -6 2 6 13.29
    5 -2 -6 -0.08
    -5 -2 6 0
    5 -2 -6 0.16
    5 -2 -6 0.03
    5 -2 -6 -0.12
    -5 -2 6 0.1
    -5 -2 6 0.05
    5 -2 -6 0.04
    -5 2 6 0.12
    5 2 -6 -0.04
    5 2 -6 -0.04
    -5 2 6 -0.11
    5 2 -6 -0.03
    5 2 -6 -0.06
    4 -2 -6 17.89
    4 -2 -6 18.56
    -4 -2 6 18.85
    -4 -2 6 17.88
    4 -2 -6 18.68
    -4 -2 6 18.75
    4 -2 -6 18.71
    4 -2 -6 18.22
    4 2 -6 18.78
    4 2 -6 19.65
    -4 2 6 18.76
    4 2 -6 18.41
    -4 2 6 18.31
    4 2 -6 18.63
    3 -2 -6 -0.03
    -3 -2 6 0
    3 -2 -6 0.03
    3 -2 -6 0.07
    -3 -2 6 0.11
    -3 -2 6 -0.06
    -3 -2 6 0.03
    -3 -2 6 0.05
    3 -2 -6 0.04
    -3 -2 6 -0.01
    3 2 -6 0.06
    3 2 -6 0
    3 2 -6 0
    -3 2 6 0.04
    3 2 -6 0.11
    -3 2 6 0.17
    -3 2 6 -0.01
    -3 2 6 -0.06
    -3 2 6 0.03
    2 -2 -6 8.37
    -2 -2 6 8.34
    -2 -2 6 7.69
    2 -2 -6 8.25
    -2 -2 6 8.71
    2 -2 -6 8.55
    2 -2 -6 8.53
    -2 -2 6 8.42
    2 -2 -6 8.71
    -2 -2 6 8.77
    -2 -2 6 8.2
    -2 -2 6 8.29
    -2 2 6 8.61
    2 2 -6 8.6
    -2 2 6 8.19
    -2 2 6 8.26
    2 2 -6 8.4
    -2 2 6 8.54
    -2 2 6 8.37
    2 2 -6 8.4
    -1 -2 6 30.94
    -1 -2 6 32.29
    1 -2 -6 32.09
    -1 -2 6 30.99
    -1 -2 6 31.8
    -1 -2 6 31.6
    1 -2 -6 31.67
    1 -2 -6 30.44
    -1 -2 6 31.91
    -1 -2 6 31.42
    1 -2 -6 30.7
    1 -2 -6 31.66
    1 2 -6 30.68
    -1 2 6 31.1
    -1 2 6 31.41
    -1 2 6 30.52
    -1 2 6 31.06
    1 2 -6 31.17
    1 2 -6 31.91
    0 -2 6 15.31
    0 -2 -6 15.46
    0 -2 6 16.23
    0 -2 -6 15.11
    0 -2 6 15.78
    0 -2 6 15.27
    0 -2 -6 16.19
    0 -2 6 15.85
    0 -2 -6 15.08
    0 2 6 16.2
    0 2 6 15.77
    0 2 -6 16.36
    0 2 -6 16.33
    0 2 6 15.54
    0 2 -6 16.08
    0 2 6 16.15
    0 2 6 16.52
    -1 -2 -6 34.08
    1 -2 6 34.18
    1 -2 6 33.78
    1 -2 6 34.04
    -1 -2 -6 33.51
    -1 -2 -6 33.74
    -1 -2 -6 33.63
    1 -2 6 33.96
    1 -2 6 33.78
    1 2 6 33.97
    -1 2 -6 33.54
    -1 2 -6 34.89
    1 2 6 32.94
    -1 2 -6 32.91
    1 2 6 33.34
    1 2 6 33.89
    -2 -2 -6 0.56
    2 -2 6 0.63
    -2 -2 -6 0.56
    2 -2 6 0.45
    2 -2 6 0.36
    2 -2 6 0.53
    -2 -2 -6 0.5
    2 -2 6 0.47
    2 2 6 0.35
    2 2 6 0.63
    2 2 6 0.67
    2 2 6 0.55
    2 2 6 0.49
    3 -2 6 20.96
    3 -2 6 20.76
    -3 -2 -6 20.64
    -3 -2 -6 21.63
    -3 -2 -6 20.91
    3 -2 6 21.07
    3 -2 6 20.39
    3 -2 6 20.46
    3 2 6 21.07
    3 2 6 21.33
    3 2 6 21.13
    -3 2 -6 20.98
    -3 2 -6 21.35
    3 2 6 20.74
    3 2 6 19.9
    -3 2 -6 21.46
    -4 -2 -6 0.44
    4 -2 6 0.12
    -4 -2 -6 0.35
    4 -2 6 0.27
    4 -2 6 0.4
    -4 -2 -6 0.37
    4 -2 6 0.38
    -4 2 -6 0.26
    -4 2 -6 0.45
    4 2 6 0.34
    -4 2 -6 0.33
    4 2 6 0.32
    4 2 6 0.42
    4 2 6 0.52
    5 -2 6 1.52
    -5 -2 -6 1.21
    -5 -2 -6 1.27
    5 -2 6 1.03
    5 -2 6 1.22
    -5 2 -6 1.36
    -5 2 -6 1.33
    5 2 6 1.35
    5 2 6 1.17
    5 2 6 1.4
    -5 2 -6 1.07
    -6 -2 -6 16.27
    6 -2 6 16.6
    6 -2 6 16.29
    -6 -2 -6 15.58
    6 -2 6 16.92
    6 2 6 15.88
    -6 2 -6 17.22
    -6 2 -6 15.21
    6 2 6 16.51
    -7 -2 -6 -0.05
    -7 -2 -6 -0.05
    7 -2 6 0.17
    -7 2 -6 -0.03
    -7 2 -6 0.04
    -7 2 -6 0
    7 2 6 -0.07
    8 -2 6 2.95
    -8 -2 -6 2.19
    8 2 6 2.57
    -8 2 -6 2.72
    -8 2 -6 3.03
    9 -2 6 2.42
    -9 -2 -6 2.73
    -9 2 -6 2.33
    -9 2 -6 2.78
    -9 -3 6 12.85
    9 -3 -6 14.12
    9 -3 -6 11.66
    9 3 -6 12.54
    -9 3 6 12.94
    9 3 -6 13.64
    -9 3 6 12.3
    8 -3 -6 3.76
    8 -3 -6 2.18
    8 3 -6 2.8
    -8 3 6 2.99
    8 3 -6 2.93
    7 -3 -6 6.43
    -7 -3 6 5.92
    -7 -3 6 5.9
    7 -3 -6 6.07
    -7 3 6 6.12
    7 3 -6 6.07
    -7 3 6 5.75
    7 3 -6 6.41
    -6 -3 6 51.06
    -6 -3 6 52.45
    6 -3 -6 52.44
    6 -3 -6 53.12
    6 -3 -6 51.04
    6 -3 -6 50.21
    6 3 -6 51.6
    -6 3 6 51.63
    -6 3 6 51.08
    6 3 -6 54.23
    6 3 -6 45.79
    5 -3 -6 4.74
    5 -3 -6 4.71
    -5 -3 6 4.39
    5 -3 -6 4.46
    5 -3 -6 5.07
    -5 -3 6 4.48
    5 -3 -6 4.27
    -5 3 6 5.03
    5 3 -6 4.74
    5 3 -6 4.58
    -5 3 6 4.58
    5 3 -6 4.72
    5 3 -6 4.74
    -4 -3 6 121.62
    4 -3 -6 124.72
    -4 -3 6 122.84
    4 -3 -6 121
    4 -3 -6 119.99
    4 -3 -6 124.22
    4 -3 -6 121.34
    4 3 -6 125.49
    4 3 -6 120.46
    4 3 -6 125.1
    -4 3 6 124.32
    -4 3 6 122.79
    3 -3 -6 3.61
    -3 -3 6 3.4
    3 -3 -6 3.27
    3 -3 -6 3.52
    -3 -3 6 3.52
    3 -3 -6 3.54
    -3 -3 6 3.3
    3 3 -6 3.8
    3 3 -6 3.44
    -3 3 6 3.53
    3 3 -6 3.05
    -3 3 6 3.56
    -3 3 6 3.51
    -3 3 6 3.57
    2 -3 -6 1.54
    -2 -3 6 1.42
    2 -3 -6 1.42
    -2 -3 6 1.33
    2 -3 -6 1.41
    2 -3 -6 1.11
    -2 -3 6 1.39
    -2 -3 6 1.25
    -2 -3 6 1.41
    2 -3 -6 1.6
    -2 3 6 1.46
    2 3 -6 1.39
    -2 3 6 1.29
    -2 3 6 1.3
    2 3 -6 1.46
    2 3 -6 1.45
    -2 3 6 1.44
    -2 3 6 1.18
    -1 -3 6 136.7
    -1 -3 6 138.29
    1 -3 -6 140.6
    -1 -3 6 140.3
    1 -3 -6 137.81
    1 -3 -6 143.74
    1 -3 -6 138.2
    -1 -3 6 136.53
    -1 -3 6 139.77
    -1 -3 6 137.16
    -1 -3 6 144.46
    1 -3 -6 139.62
    1 3 -6 140.04
    -1 3 6 137.83
    -1 3 6 137.81
    1 3 -6 138.39
    -1 3 6 137.69
    -1 3 6 141.48
    -1 3 6 139.63
    1 3 -6 138.62
    0 -3 -6 0.21
    0 -3 -6 0.25
    0 -3 6 0.15
    0 -3 -6 0.2
    0 -3 6 0.16
    0 -3 -6 0.14
    0 -3 -6 0.13
    0 -3 6 0.18
    0 -3 6 0.16
    0 -3 6 0.23
    0 3 6 0.09
    0 3 -6 0.18
    0 3 -6 0.13
    0 3 6 0.15
    0 3 6 0.22
    0 3 -6 0.34
    0 3 6 0.24
    0 3 6 0.28
    -1 -3 -6 12.13
    -1 -3 -6 13.17
    -1 -3 -6 13.12
    1 -3 6 13.75
    1 -3 6 13.18
    1 -3 6 13.07
    1 -3 6 13.47
    -1 -3 -6 13.31
    -1 3 -6 13.55
    1 3 6 13.51
    1 3 6 13.66
    1 3 6 12.8
    -1 3 -6 13.16
    2 -3 6 74.76
    2 -3 6 74.31
    -2 -3 -6 75.2
    2 -3 6 73.58
    -2 -3 -6 75.37
    2 -3 6 73.15
    -2 -3 -6 74.85
    2 -3 6 75.44
    2 3 6 73.75
    2 3 6 73.37
    2 3 6 71.86
    2 3 6 75.06
    -2 3 -6 75.9
    -2 3 -6 75.5
    -2 3 -6 75.66
    2 3 6 74.97
    -3 -3 -6 4.27
    3 -3 6 4.22
    -3 -3 -6 4.42
    3 -3 6 4.32
    3 -3 6 4.45
    3 -3 6 4.15
    -3 -3 -6 4.44
    3 -3 6 4.5
    -3 3 -6 4.29
    -3 3 -6 4.36
    3 3 6 4.47
    3 3 6 4.16
    -3 3 -6 4.32
    3 3 6 4.44
    3 3 6 4.6
    4 -3 6 17.42
    4 -3 6 18.21
    -4 -3 -6 17.52
    4 -3 6 16.94
    4 -3 6 17.59
    -4 -3 -6 17.46
    -4 -3 -6 17.58
    4 3 6 17.78
    -4 3 -6 17.04
    4 3 6 17.32
    -4 3 -6 17.7
    -4 3 -6 17.3
    4 3 6 17.77
    4 3 6 17.72
    -5 -3 -6 4.64
    -5 -3 -6 4.29
    5 -3 6 4.33
    -5 -3 -6 4.48
    5 -3 6 4.06
    5 -3 6 4.23
    -5 3 -6 4.79
    5 3 6 4.84
    5 3 6 4.5
    5 3 6 4.24
    -5 3 -6 4.67
    5 3 6 4.2
    -5 3 -6 4.46
    5 3 6 4.44
    -6 -3 -6 0.44
    -6 -3 -6 0.61
    6 -3 6 0.62
    6 3 6 0.44
    6 3 6 0.5
    6 3 6 0.5
    -6 3 -6 0.59
    6 3 6 0.5
    -6 3 -6 0.39
    -7 -3 -6 4.95
    -7 -3 -6 4.48
    -7 3 -6 5.02
    -7 3 -6 5.39
    -7 3 -6 4.93
    7 3 6 4.75
    8 -3 6 0.05
    -8 -3 -6 0.19
    -8 3 -6 0.13
    8 3 6 0.17
    -8 3 -6 -0.09
    -9 -3 -6 4.72
    9 -3 6 5.07
    -9 3 -6 4.4
    -9 3 -6 4.31
    9 -4 -6 2.83
    9 -4 -6 2.72
    -9 -4 6 2.88
    -9 4 6 2.82
    9 4 -6 3.56
    9 4 -6 3.41
    8 -4 -6 4.08
    -8 -4 6 5.11
    8 -4 -6 2.94
    -8 4 6 3.83
    8 4 -6 4.74
    8 4 -6 4.2
    7 -4 -6 2.07
    7 -4 -6 2.36
    -7 -4 6 1.68
    7 -4 -6 1.66
    -7 4 6 1.85
    7 4 -6 2.04
    7 4 -6 1.91
    -7 4 6 2.69
    6 -4 -6 5.86
    -6 -4 6 6.06
    6 -4 -6 6.31
    -6 -4 6 6.08
    6 -4 -6 6.3
    6 -4 -6 5.41
    6 4 -6 5.83
    6 4 -6 6.12
    6 4 -6 5.98
    -6 4 6 5.83
    -6 4 6 5.86
    -5 -4 6 0.04
    5 -4 -6 -0.01
    5 -4 -6 -0.02
    5 -4 -6 0.2
    -5 -4 6 0.05
    5 -4 -6 -0.02
    5 4 -6 -0.22
    5 4 -6 0.19
    -5 4 6 0.18
    -5 4 6 0
    5 4 -6 -0.01
    -4 -4 6 0.28
    -4 -4 6 0.46
    4 -4 -6 0.22
    4 -4 -6 0.29
    4 -4 -6 0.37
    4 -4 -6 0.43
    4 -4 -6 0.26
    -4 4 6 0.29
    4 4 -6 0.37
    4 4 -6 0.29
    4 4 -6 0.35
    -4 4 6 0.22
    3 -4 -6 0.17
    -3 -4 6 -0.13
    -3 -4 6 0.12
    3 -4 -6 0.08
    3 -4 -6 0.08
    3 -4 -6 0.03
    3 -4 -6 -0.1
    3 4 -6 0.05
    -3 4 6 0.04
    3 4 -6 0.13
    3 4 -6 0.12
    -3 4 6 0.02
    -3 4 6 0.01
    2 -4 -6 8.38
    2 -4 -6 7.68
    2 -4 -6 9.14
    -2 -4 6 8.3
    -2 -4 6 8.45
    -2 -4 6 8.39
    2 -4 -6 8.55
    2 -4 -6 8.69
    -2 -4 6 8.17
    -2 -4 6 8.73
    -2 4 6 8.91
    -2 4 6 8.5
    2 4 -6 8.44
    -2 4 6 8.25
    -2 4 6 8.37
    2 4 -6 9.1
    -2 4 6 8.31
    2 4 -6 8.55
    -1 -4 6 4.83
    1 -4 -6 4.96
    1 -4 -6 4.94
    -1 -4 6 4.47
    1 -4 -6 4.75
    1 -4 -6 4.65
    -1 -4 6 4.7
    -1 -4 6 4.47
    -1 -4 6 4.75
    -1 -4 6 4.8
    1 -4 -6 4.58
    -1 -4 6 4.56
    -1 4 6 4.78
    -1 4 6 4.52
    -1 4 6 5.61
    1 4 -6 4.5
    1 4 -6 4.76
    -1 4 6 4.35
    1 4 -6 4.62
    0 -4 6 -0.05
    0 -4 6 0.11
    0 -4 -6 0.13
    0 -4 -6 0.07
    0 -4 -6 0.02
    0 -4 -6 0.01
    0 -4 6 -0.02
    0 -4 -6 0.03
    0 -4 6 0.12
    0 4 -6 0.06
    0 4 6 -0.01
    0 4 6 0.06
    0 4 -6 0.14
    0 4 -6 0.11
    0 4 6 0.06
    0 4 6 0.06
    0 4 6 0.07
    -1 -4 -6 35.51
    1 -4 6 34.11
    -1 -4 -6 35.72
    1 -4 6 35.67
    1 -4 6 36.06
    -1 -4 -6 35.06
    -1 -4 -6 35.62
    1 -4 6 35.52
    -1 4 -6 35.58
    1 4 6 35.17
    -1 4 -6 36.74
    1 4 6 36.92
    1 4 6 35.88
    1 4 6 35
    1 4 6 34.3
    -2 -4 -6 5.99
    2 -4 6 5.95
    2 -4 6 5.63
    -2 -4 -6 6.22
    2 -4 6 6.07
    2 -4 6 5.97
    2 -4 6 5.72
    2 4 6 6
    2 4 6 5.89
    -2 4 -6 6.12
    2 4 6 6.11
    2 4 6 6.14
    2 4 6 5.43
    2 4 6 5.72
    2 4 6 6.06
    -2 4 -6 6.39
    -2 4 -6 6.15
    -3 -4 -6 17.74
    -3 -4 -6 17.76
    3 -4 6 17.78
    3 -4 6 17.22
    3 -4 6 17.13
    3 -4 6 16.64
    -3 -4 -6 17.54
    3 -4 6 17.51
    3 4 6 17.57
    3 4 6 16.75
    3 4 6 17.22
    3 4 6 16.63
    -3 4 -6 17.36
    3 4 6 16.53
    3 4 6 17.5
    -3 4 -6 17.89
    -3 4 -6 17.55
    -4 -4 -6 0.42
    -4 -4 -6 0.49
    -4 -4 -6 0.51
    4 -4 6 0.52
    4 -4 6 0.65
    4 -4 6 0.54
    4 4 6 0.48
    4 4 6 0.36
    -4 4 -6 0.39
    4 4 6 0.41
    -4 4 -6 0.55
    -4 4 -6 0.45
    4 4 6 0.26
    4 4 6 0.51
    -5 -4 -6 9.61
    -5 -4 -6 10.04
    5 -4 6 9.69
    5 -4 6 10.19
    5 -4 6 9.28
    -5 -4 -6 9.52
    -5 4 -6 10
    -5 4 -6 9.67
    5 4 6 8.99
    5 4 6 10.03
    5 4 6 9.51
    5 4 6 9.6
    5 4 6 9.75
    -5 4 -6 10.07
    6 -4 6 1.02
    -6 -4 -6 1.17
    -6 -4 -6 0.97
    6 -4 6 1.05
    6 -4 6 0.82
    -6 -4 -6 1.09
    -6 4 -6 1.05
    6 4 6 0.92
    6 4 6 1.15
    -6 4 -6 0.99
    6 4 6 1.12
    -6 4 -6 0.87
    6 4 6 0.71
    6 4 6 1.15
    -7 -4 -6 -0.05
    7 -4 6 0.2
    -7 4 -6 0.03
    7 4 6 -0.09
    -7 4 -6 -0.06
    7 4 6 0
    -7 4 -6 0.01
    -8 -4 -6 0.07
    8 -4 6 0.26
    -8 4 -6 -0.08
    8 4 6 0.1
    -8 4 -6 0.15
    9 -4 6 5.23
    -9 -4 -6 4.33
    -9 4 -6 3.75
    9 4 6 4.06
    -9 4 -6 4.79
    9 -5 -6 0.11
    -9 -5 6 0.23
    9 5 -6 -0.25
    -9 5 6 0.09
    9 5 -6 -0.06
    8 -5 -6 13.96
    8 -5 -6 13.71
    8 -5 -6 13.4
    -8 -5 6 14.31
    8 5 -6 13.31
    8 5 -6 14.51
    -8 5 6 13.16
    7 -5 -6 1.29
    7 -5 -6 1.64
    7 -5 -6 1.67
    -7 5 6 1.67
    7 5 -6 1.76
    6 -5 -6 30.32
    6 -5 -6 31.29
    -6 -5 6 30.47
    6 -5 -6 30.6
    -6 -5 6 29.91
    6 5 -6 31.19
    -6 5 6 29.7
    6 5 -6 30.67
    -6 5 6 30.53
    -5 -5 6 1.29
    5 -5 -6 1.91
    -5 -5 6 1.5
    5 -5 -6 1.6
    5 -5 -6 1.52
    -5 5 6 1.12
    5 5 -6 1.24
    5 5 -6 1.26
    5 5 -6 1.43
    -5 5 6 2
    4 -5 -6 1.53
    4 -5 -6 1.64
    -4 -5 6 1.48
    4 -5 -6 1.35
    4 -5 -6 1.63
    -4 -5 6 1.61
    4 5 -6 1.44
    -4 5 6 2
    4 5 -6 1.73
    4 5 -6 1.36
    -4 5 6 1.73
    3 -5 -6 1.61
    3 -5 -6 1.74
    3 -5 -6 1.82
    3 -5 -6 1.76
    3 -5 -6 1.53
    -3 -5 6 1.64
    -3 -5 6 1.59
    -3 5 6 1.45
    3 5 -6 1.75
    3 5 -6 1.65
    -3 5 6 1.58
    -3 5 6 1.45
    -2 -5 6 9.97
    2 -5 -6 10
    2 -5 -6 10.66
    2 -5 -6 10.24
    2 -5 -6 10.15
    -2 -5 6 10
    2 5 -6 10.13
    2 5 -6 9.89
    -2 5 6 10.13
    2 5 -6 10.21
    -2 5 6 10.39
    -2 5 6 10.45
    1 -5 -6 1.27
    1 -5 -6 1.1
    1 -5 -6 1.36
    -1 -5 6 1.24
    -1 -5 6 1.2
    1 -5 -6 1.32
    1 -5 -6 1.16
    -1 -5 6 0.96
    -1 -5 6 1.23
    1 5 -6 1.36
    1 5 -6 1.24
    -1 5 6 0.97
    1 5 -6 1.25
    -1 5 6 1.4
    -1 5 6 1.33
    -1 5 6 1.01
    -1 5 6 1.69
    0 -5 6 29.22
    0 -5 -6 28.49
    0 -5 -6 29.12
    0 -5 -6 28.62
    0 -5 -6 27.95
    0 -5 6 28.96
    0 -5 -6 27.74
    0 -5 6 28.48
    0 -5 6 30.08
    0 -5 6 27.35
    0 5 6 29.14
    0 5 6 28.51
    0 5 -6 29.19
    0 5 -6 28.44
    0 5 6 28.17
    0 5 6 27.65
    0 5 6 28.83
    -1 -5 -6 2.02
    1 -5 6 1.82
    -1 -5 -6 1.81
    1 -5 6 1.98
    -1 -5 -6 1.79
    1 -5 6 2.06
    -1 -5 -6 1.78
    1 -5 6 1.99
    1 5 6 1.7
    -1 5 -6 1.88
    -1 5 -6 1.98
    1 5 6 2.22
    1 5 6 1.83
    1 5 6 1.62
    -1 5 -6 1.98
    1 5 6 1.84
    2 -5 6 39.41
    -2 -5 -6 39.87
    -2 -5 -6 39.65
    2 -5 6 39.53
    2 -5 6 39.27
    -2 -5 -6 38.85
    2 -5 6 39.44
    2 5 6 38.36
    2 5 6 38.94
    2 5 6 38.99
    2 5 6 38.41
    -2 5 -6 39.25
    -2 5 -6 39.55
    -2 5 -6 39.52
    2 5 6 38.38
    3 -5 6 2.21
    -3 -5 -6 2.07
    3 -5 6 2.28
    3 -5 6 2.22
    -3 -5 -6 2.19
    3 -5 6 2.24
    -3 -5 -6 2.07
    -3 5 -6 2.13
    3 5 6 2.06
    3 5 6 1.76
    3 5 6 2.17
    -3 5 -6 2.06
    -3 5 -6 2.17
    4 -5 6 12.06
    4 -5 6 12.46
    4 -5 6 12.5
    -4 -5 -6 12.31
    -4 -5 -6 12.44
    4 5 6 12.33
    -4 5 -6 12.05
    4 5 6 12.64
    4 5 6 12.47
    -4 5 -6 12.42
    -4 5 -6 12.21
    5 -5 6 9.39
    -5 -5 -6 9.53
    5 -5 6 9.08
    -5 -5 -6 9.21
    5 -5 6 9.89
    -5 5 -6 9.51
    5 5 6 9.14
    5 5 6 9.42
    -5 5 -6 9.91
    5 5 6 9.06
    5 5 6 9.21
    -5 5 -6 9.62
    6 -5 6 4.92
    -6 -5 -6 4.81
    -6 -5 -6 4.79
    6 -5 6 5.29
    6 5 6 4.72
    6 5 6 4.34
    -6 5 -6 4.77
    -6 5 -6 5.16
    -6 5 -6 4.66
    7 -5 6 0.44
    -7 -5 -6 0.13
    -7 5 -6 0.08
    -7 5 -6 0.03
    -7 5 -6 0.26
    7 5 6 0.25
    8 -5 6 3.51
    -8 -5 -6 3.66
    -8 5 -6 3.38
    8 5 6 3.74
    -8 5 -6 3.31
    -9 -5 -6 0.45
    9 -5 6 0.58
    9 5 6 0.75
    -9 5 -6 0.53
    -9 5 -6 -0.08
    9 -6 -6 -0.05
    9 6 -6 -0.06
    -9 6 6 0.32
    9 6 -6 -0.6
    8 -6 -6 0.7
    -8 -6 6 0.9
    8 -6 -6 0.3
    8 -6 -6 0.55
    -8 6 6 0.47
    8 6 -6 0.25
    8 6 -6 0.54
    7 -6 -6 8.8
    7 -6 -6 8
    -7 -6 6 8.58
    7 -6 -6 8.24
    -7 6 6 8.55
    7 6 -6 9.26
    7 6 -6 8.67
    -6 -6 6 0.23
    -6 -6 6 0.35
    6 -6 -6 0.18
    6 -6 -6 0.34
    6 -6 -6 0.23
    -6 6 6 0.32
    6 6 -6 0.37
    -6 6 6 0.38
    6 6 -6 0.32
    -5 -6 6 0.71
    5 -6 -6 0.38
    5 -6 -6 0.62
    -5 -6 6 0.59
    5 -6 -6 0.57
    5 -6 -6 0.69
    5 6 -6 0.44
    -5 6 6 0.41
    5 6 -6 0.63
    5 6 -6 0.49
    -5 6 6 0.68
    4 -6 -6 6.09
    4 -6 -6 5.7
    4 -6 -6 5.69
    -4 -6 6 5.67
    4 -6 -6 5.88
    -4 -6 6 5.66
    -4 6 6 5.91
    4 6 -6 6.15
    -4 6 6 6.01
    4 6 -6 6.13
    4 6 -6 5.65
    3 -6 -6 0.66
    3 -6 -6 0.49
    3 -6 -6 0.85
    -3 -6 6 0.64
    3 -6 -6 0.59
    -3 -6 6 0.74
    -3 6 6 0.85
    -3 6 6 0.77
    3 6 -6 0.79
    3 6 -6 0.92
    -3 6 6 0.52
    2 -6 -6 7.56
    2 -6 -6 7.5
    2 -6 -6 7.37
    -2 -6 6 8.05
    2 -6 -6 7.55
    -2 -6 6 7.87
    2 6 -6 7.58
    -2 6 6 7.5
    2 6 -6 7.36
    -2 6 6 7.92
    2 6 -6 7.3
    -2 6 6 7.87
    -1 -6 6 5.76
    1 -6 -6 5.97
    1 -6 -6 6.27
    1 -6 -6 6.47
    1 -6 -6 5.74
    -1 -6 6 6.31
    1 -6 -6 5.41
    1 6 -6 6.05
    1 6 -6 5.83
    -1 6 6 6.05
    1 6 -6 6.04
    -1 6 6 6.18
    -1 6 6 5.98
    0 -6 -6 129.8
    0 -6 -6 118.97
    0 -6 6 128.49
    0 -6 -6 130.46
    0 -6 6 130.22
    0 -6 -6 132.2
    0 -6 -6 131.61
    0 -6 6 136.59
    0 -6 6 136.62
    0 6 6 130.85
    0 6 -6 132.43
    0 6 6 135.12
    0 6 -6 131.94
    0 6 -6 129.73
    0 6 6 127.66
    -1 -6 -6 23.1
    1 -6 6 22.7
    1 -6 6 23.73
    1 -6 6 24.67
    1 -6 6 23.47
    -1 -6 -6 23.1
    -1 -6 -6 22.97
    -1 -6 -6 23.37
    -1 6 -6 23.22
    1 6 6 21.56
    -1 6 -6 23.21
    -1 6 -6 23.02
    1 6 6 23.56
    2 -6 6 32.13
    -2 -6 -6 30.37
    2 -6 6 31.49
    2 -6 6 32.05
    -2 -6 -6 32.84
    -2 -6 -6 32.25
    2 6 6 31.32
    2 6 6 31.29
    2 6 6 31.36
    -2 6 -6 31.86
    -2 6 -6 31.98
    -2 6 -6 31.84
    3 -6 6 9.91
    3 -6 6 9.97
    3 -6 6 10.32
    -3 -6 -6 9.43
    -3 -6 -6 10.09
    3 -6 6 9.63
    -3 -6 -6 10.02
    3 6 6 10.34
    -3 6 -6 9.99
    3 6 6 9.46
    -3 6 -6 9.89
    -3 6 -6 10.02
    3 6 6 9.73
    -4 -6 -6 1.03
    4 -6 6 1.05
    -4 -6 -6 1.27
    4 -6 6 1.58
    4 -6 6 1.09
    -4 -6 -6 1.42
    -4 6 -6 1.41
    4 6 6 1.37
    -4 6 -6 1.38
    4 6 6 1.32
    -4 6 -6 1.51
    4 6 6 1.06
    -5 -6 -6 -0.06
    -5 -6 -6 0.28
    5 -6 6 0.15
    -5 -6 -6 0.18
    5 -6 6 0.2
    5 -6 6 0.28
    5 6 6 0
    -5 6 -6 0.01
    5 6 6 0.31
    -5 6 -6 0.16
    -5 6 -6 0.24
    6 -6 6 5.26
    -6 -6 -6 5.17
    -6 -6 -6 4.96
    6 -6 6 5.03
    -6 -6 -6 5.11
    -6 6 -6 5.06
    -6 6 -6 5.56
    -6 6 -6 5.24
    6 6 6 4.37
    -7 -6 -6 2.23
    7 -6 6 2.59
    -7 6 -6 2.12
    -7 6 -6 2.69
    7 6 6 2.6
    8 -6 6 0.85
    -8 -6 -6 1.02
    -8 6 -6 1.08
    -8 6 -6 1.38
    8 6 6 1.3
    9 -6 6 1.65
    -9 6 -6 1.03
    9 6 6 1.46
    8 -7 -6 0.12
    -8 -7 6 -0.47
    8 -7 -6 0.49
    8 -7 -6 0.03
    -8 7 6 -0.23
    8 7 -6 0.15
    8 7 -6 0.25
    -7 -7 6 4.25
    7 -7 -6 3.38
    7 -7 -6 2.87
    7 7 -6 2.72
    7 7 -6 3.08
    -7 7 6 3.5
    6 -7 -6 2.67
    6 -7 -6 2.09
    6 -7 -6 1.78
    -6 -7 6 2.07
    6 7 -6 2.37
    -6 7 6 1.54
    -6 7 6 2.57
    -5 -7 6 11.55
    5 -7 -6 12.73
    5 -7 -6 11.53
    5 -7 -6 12.09
    -5 -7 6 12.02
    5 -7 -6 11.98
    5 7 -6 12.1
    5 7 -6 12.06
    5 7 -6 11.42
    -5 7 6 12.1
    -5 7 6 11.29
    4 -7 -6 8.13
    4 -7 -6 8.03
    -4 -7 6 7.65
    4 -7 -6 7.61
    -4 -7 6 7.72
    4 -7 -6 8.08
    -4 7 6 8.02
    4 7 -6 7.74
    4 7 -6 8.27
    4 7 -6 7.67
    -4 7 6 8.14
    -3 -7 6 1.35
    3 -7 -6 0.87
    3 -7 -6 1.09
    -3 -7 6 0.98
    3 -7 -6 1.36
    3 -7 -6 1.06
    -3 7 6 1.23
    3 7 -6 1.05
    3 7 -6 1.11
    -3 7 6 1.08
    -3 7 6 1.79
    2 -7 -6 8.25
    2 -7 -6 8.36
    -2 -7 6 8.67
    2 -7 -6 8.85
    2 -7 -6 8.55
    2 7 -6 8.56
    -2 7 6 8.73
    -2 7 6 8.26
    -2 7 6 8.59
    2 7 -6 8.61
    2 7 -6 8.97
    -1 -7 6 20.66
    -1 -7 6 20.26
    1 -7 -6 20.18
    1 -7 -6 20.66
    1 -7 -6 20.47
    1 7 -6 20.81
    -1 7 6 20.33
    -1 7 6 20.96
    1 7 -6 21.11
    1 7 -6 20.36
    -1 7 6 20.25
    0 -7 6 4.16
    0 -7 6 4.42
    0 -7 -6 4.42
    0 -7 -6 4.65
    0 -7 -6 4.41
    0 -7 -6 4.46
    0 7 6 3.97
    0 7 6 4.45
    0 7 6 4.66
    0 7 -6 4.19
    0 7 -6 4.45
    1 -7 6 6.08
    -1 -7 -6 5.86
    1 -7 6 5.69
    -1 -7 -6 6.19
    -1 -7 -6 5.67
    1 -7 6 5.67
    -1 -7 -6 5.75
    1 -7 6 5.88
    1 7 6 5.78
    1 7 6 5.82
    -1 7 -6 5.86
    -1 7 -6 5.85
    1 7 6 5.83
    -2 -7 -6 10.34
    2 -7 6 10.45
    2 -7 6 10
    2 -7 6 10.01
    -2 -7 -6 9.75
    -2 -7 -6 10.24
    2 -7 6 10.53
    -2 7 -6 10.2
    -2 7 -6 10.57
    2 7 6 10.27
    -2 7 -6 10.26
    2 7 6 10.33
    3 -7 6 1.73
    -3 -7 -6 1.82
    3 -7 6 1.6
    -3 -7 -6 1.84
    3 -7 6 2.23
    -3 -7 -6 1.78
    -3 7 -6 1.85
    -3 7 -6 2.19
    -3 7 -6 1.89
    3 7 6 1.82
    3 7 6 1.76
    -4 -7 -6 33.99
    4 -7 6 34.21
    -4 -7 -6 33.91
    -4 -7 -6 33.42
    4 -7 6 33.4
    -4 7 -6 34.19
    4 7 6 34.47
    4 7 6 34.66
    -4 7 -6 33.49
    -4 7 -6 34.94
    4 7 6 32.14
    -5 -7 -6 3.88
    -5 -7 -6 4.03
    -5 -7 -6 3.59
    5 -7 6 3.66
    5 -7 6 3.6
    5 -7 6 3.61
    -5 7 -6 3.81
    5 7 6 4.15
    5 7 6 4.01
    5 7 6 3.62
    -5 7 -6 3.82
    -5 7 -6 3.79
    6 -7 6 11.17
    6 -7 6 11.25
    -6 -7 -6 10.79
    -6 -7 -6 11.16
    -6 7 -6 11
    -6 7 -6 11.4
    6 7 6 11.64
    -6 7 -6 11.31
    -7 -7 -6 4.64
    7 -7 6 4.53
    -7 7 -6 4.77
    7 7 6 5.07
    -7 7 -6 5.13
    -8 -7 -6 9.98
    8 -7 6 10.09
    8 7 6 9.43
    -8 7 -6 9.34
    -8 7 -6 8.83
    8 -8 -6 3.6
    8 -8 -6 4.49
    -8 -8 6 4.01
    8 -8 -6 3.49
    8 8 -6 4.05
    -8 8 6 3.57
    8 8 -6 3.86
    7 -8 -6 5.3
    -7 -8 6 5.56
    7 -8 -6 6.4
    7 -8 -6 6.02
    7 8 -6 5.94
    -7 8 6 6.98
    7 8 -6 6.44
    -6 -8 6 0.39
    6 -8 -6 0.52
    6 -8 -6 0.16
    6 -8 -6 0.08
    6 8 -6 0
    -6 8 6 0.27
    6 8 -6 0.29
    5 -8 -6 8.59
    5 -8 -6 7.33
    5 -8 -6 7.69
    -5 -8 6 8.55
    -5 8 6 8.13
    -5 8 6 7.9
    5 8 -6 7.67
    5 8 -6 7.96
    4 -8 -6 9.41
    -4 -8 6 8.76
    4 -8 -6 8.59
    4 -8 -6 8.89
    4 -8 -6 9.81
    -4 -8 6 9.13
    4 8 -6 9.68
    -4 8 6 8.73
    4 8 -6 8.66
    4 8 -6 9.15
    -4 8 6 9.01
    3 -8 -6 0.27
    3 -8 -6 0.45
    -3 -8 6 0.19
    -3 -8 6 0.06
    3 -8 -6 0.3
    3 -8 -6 0.35
    -3 8 6 -0.03
    -3 8 6 0.29
    3 8 -6 0.13
    3 8 -6 0.23
    3 8 -6 0.32
    -3 8 6 0.25
    2 -8 -6 0.62
    2 -8 -6 0.69
    -2 -8 6 0.82
    -2 -8 6 0.59
    2 -8 -6 0.75
    2 -8 -6 0.61
    -2 8 6 0.68
    2 8 -6 0.54
    -2 8 6 0.58
    -2 8 6 0.51
    2 8 -6 0.72
    2 8 -6 0.57
    1 -8 -6 1.36
    1 -8 -6 1.42
    1 -8 -6 0.86
    -1 -8 6 0.99
    1 -8 -6 1.35
    -1 8 6 1.35
    1 8 -6 1.35
    1 8 -6 1.15
    -1 8 6 0.86
    1 8 -6 1.37
    -1 8 6 1.12
    0 -8 6 0.11
    0 -8 -6 0.13
    0 -8 -6 0.17
    0 -8 6 0.02
    0 -8 -6 0.15
    0 -8 6 0.18
    0 8 -6 0
    0 8 -6 0.12
    0 8 6 0.1
    0 8 6 0.14
    1 -8 6 0.46
    -1 -8 -6 0.31
    1 -8 6 0.64
    1 -8 6 0.37
    1 -8 6 0.42
    -1 -8 -6 0.49
    -1 8 -6 0.44
    -1 8 -6 0.46
    1 8 6 0.39
    -1 8 -6 0.45
    -2 -8 -6 3.03
    2 -8 6 3.35
    -2 -8 -6 3.36
    2 -8 6 3.31
    2 -8 6 3.36
    2 -8 6 3.34
    -2 -8 -6 3.49
    -2 8 -6 3.32
    -2 8 -6 3.14
    2 8 6 3.29
    -2 8 -6 3.25
    2 8 6 3.23
    3 -8 6 3.79
    3 -8 6 4.03
    3 -8 6 3.96
    -3 -8 -6 4.11
    3 -8 6 3.56
    -3 -8 -6 4.08
    -3 -8 -6 3.87
    3 8 6 3.75
    3 8 6 3.92
    -3 8 -6 4.08
    -3 8 -6 4.01
    -3 8 -6 3.9
    -4 -8 -6 0.26
    -4 -8 -6 0.13
    -4 -8 -6 0.36
    4 -8 6 0.1
    4 -8 6 0.12
    4 -8 6 0.34
    -4 8 -6 0.42
    4 8 6 0.17
    -4 8 -6 0.3
    -4 8 -6 0.27
    4 8 6 0.42
    -5 -8 -6 1.12
    5 -8 6 0.84
    5 -8 6 1.2
    -5 -8 -6 1.3
    5 -8 6 1.12
    -5 -8 -6 0.79
    -5 8 -6 1.22
    -5 8 -6 1.57
    5 8 6 1.15
    -5 8 -6 0.99
    6 -8 6 2.08
    6 -8 6 2.17
    -6 -8 -6 2.61
    -6 -8 -6 2.3
    6 8 6 2.53
    -6 8 -6 2.29
    -6 8 -6 2.09
    -7 -8 -6 0.69
    7 -8 6 0.59
    -7 8 -6 0.65
    7 8 6 0.34
    -7 8 -6 0.5
    8 -8 6 0.21
    -8 -8 -6 0.01
    -8 8 -6 -0.18
    8 8 6 0.02
    -8 8 -6 0.19
    8 -9 -6 5.19
    -8 -9 6 5.11
    8 -9 -6 6.71
    8 9 -6 6.15
    8 9 -6 6.87
    -8 9 6 6.68
    7 -9 -6 0.13
    7 -9 -6 0.11
    7 -9 -6 -0.14
    -7 -9 6 0.01
    -7 9 6 0.19
    7 9 -6 0.32
    7 9 -6 -0.23
    6 -9 -6 0.14
    -6 -9 6 0.01
    6 -9 -6 -0.02
    6 9 -6 0.33
    6 9 -6 0.33
    -6 9 6 0.21
    -5 -9 6 1.02
    5 -9 -6 1.36
    5 -9 -6 0.7
    5 -9 -6 0.96
    5 9 -6 1.48
    5 9 -6 1.15
    -5 9 6 1.2
    4 -9 -6 2.78
    4 -9 -6 2.64
    4 -9 -6 3.22
    -4 -9 6 3.04
    -4 -9 6 2.89
    -4 9 6 3.17
    4 9 -6 2.61
    4 9 -6 3
    -4 9 6 3.31
    3 -9 -6 2.08
    3 -9 -6 1.4
    3 -9 -6 2.13
    3 -9 -6 2.27
    -3 -9 6 1.94
    3 9 -6 2.05
    3 9 -6 1.75
    -3 9 6 2.07
    -3 9 6 2.21
    3 9 -6 1.93
    -2 -9 6 18.09
    2 -9 -6 17.67
    2 -9 -6 18.42
    2 -9 -6 18.38
    2 -9 -6 17.44
    -2 -9 6 18.28
    -2 9 6 17.68
    2 9 -6 18.7
    -2 9 6 18.03
    2 9 -6 18.46
    -2 9 6 17.57
    1 -9 -6 1.26
    1 -9 -6 1.08
    -1 -9 6 1.08
    -1 -9 6 0.94
    1 -9 -6 1.12
    1 -9 -6 1.18
    -1 9 6 1.38
    -1 9 6 0.86
    -1 9 6 1.13
    1 9 -6 1.1
    1 9 -6 1.28
    0 -9 6 16.15
    0 -9 -6 16.37
    0 -9 6 16.22
    0 -9 -6 15.24
    0 -9 -6 15.77
    0 9 6 14.61
    0 9 6 15.9
    0 9 6 16.47
    0 9 -6 16.68
    0 9 -6 15.37
    1 -9 6 0.16
    1 -9 6 0.29
    1 -9 6 0.24
    -1 -9 -6 0.17
    1 -9 6 0.02
    -1 -9 -6 0.09
    -1 9 -6 0.07
    1 9 6 -0.05
    1 9 6 0.19
    -1 9 -6 0.08
    -1 9 -6 0.15
    -2 -9 -6 0.74
    2 -9 6 0.94
    2 -9 6 0.77
    2 -9 6 0.71
    -2 -9 -6 0.6
    -2 -9 -6 0.48
    2 -9 6 0.56
    2 9 6 0.58
    -2 9 -6 0.87
    2 9 6 0.8
    -2 9 -6 0.68
    3 -9 6 0.78
    -3 -9 -6 0.73
    -3 -9 -6 0.77
    -3 -9 -6 0.88
    3 -9 6 0.62
    3 -9 6 0.7
    -3 9 -6 0.62
    -3 9 -6 0.83
    -3 9 -6 0.73
    3 9 6 0.68
    4 -9 6 0.65
    -4 -9 -6 0.74
    -4 -9 -6 0.64
    4 -9 6 0.44
    4 -9 6 0.65
    -4 -9 -6 0.63
    4 9 6 0.64
    -4 9 -6 0.66
    -4 9 -6 0.56
    -4 9 -6 0.35
    5 -9 6 10.68
    -5 -9 -6 10.98
    -5 -9 -6 11.12
    5 -9 6 11.42
    5 9 6 11.21
    -5 9 -6 10.63
    -5 9 -6 11.12
    -5 9 -6 10.83
    6 -9 6 32.29
    -6 -9 -6 31.17
    -6 -9 -6 31.92
    6 -9 6 30.85
    -6 9 -6 31.85
    -6 9 -6 32.34
    6 9 6 31.52
    -7 -9 -6 6.26
    7 -9 6 6.14
    -7 9 -6 5.09
    7 9 6 5.69
    -7 9 -6 5.59
    8 -9 6 0.39
    -8 -9 -6 0.49
    -8 9 -6 0.32
    -8 9 -6 0.28
    8 9 6 0.34
    -7 -10 6 -0.43
    7 -10 -6 -0.18
    7 -10 -6 -0.04
    7 -10 -6 -0.02
    7 10 -6 -0.08
    7 10 -6 0.09
    -7 10 6 0.12
    -6 -10 6 0.42
    6 -10 -6 -0.01
    6 -10 -6 -0.21
    6 -10 -6 -0.02
    6 10 -6 0.09
    -6 10 6 -0.09
    6 10 -6 0.09
    -5 -10 6 10.27
    5 -10 -6 9.42
    5 -10 -6 10.8
    5 -10 -6 11.03
    5 10 -6 10.96
    -5 10 6 10.91
    5 10 -6 11.16
    4 -10 -6 0.15
    4 -10 -6 0.26
    -4 -10 6 0.04
    4 -10 -6 0.06
    -4 10 6 0.27
    4 10 -6 0.11
    -4 10 6 0.11
    4 10 -6 -0.03
    -3 -10 6 7.71
    3 -10 -6 8.95
    3 -10 -6 8.62
    3 -10 -6 8.75
    -3 -10 6 8.37
    3 10 -6 9.28
    3 10 -6 8.14
    3 10 -6 8.51
    -3 10 6 8.4
    -3 10 6 8.37
    2 -10 -6 1.68
    2 -10 -6 1.96
    2 -10 -6 2.03
    -2 -10 6 2.02
    -2 -10 6 1.53
    2 10 -6 1.85
    -2 10 6 2.32
    -2 10 6 1.78
    -2 10 6 1.34
    2 10 -6 1.9
    1 -10 -6 0.03
    1 -10 -6 0.07
    1 -10 -6 -0.02
    -1 -10 6 -0.11
    1 10 -6 0.11
    1 10 -6 -0.06
    -1 10 6 0
    -1 10 6 0.05
    0 -10 -6 2.51
    0 -10 6 2.28
    0 -10 6 2.1
    0 -10 -6 2.2
    0 -10 6 2.27
    0 -10 6 2.25
    0 -10 -6 1.81
    0 10 -6 2.09
    0 10 6 2.35
    0 10 -6 2.23
    0 10 -6 2.63
    0 10 6 2.37
    0 10 6 1.93
    1 -10 6 4.7
    -1 -10 -6 4.87
    -1 -10 -6 4.79
    1 -10 6 4.66
    1 -10 6 4.8
    -1 -10 -6 4.57
    -1 10 -6 4.6
    -1 10 -6 4.47
    1 10 6 4.47
    -1 10 -6 4.69
    2 -10 6 0.36
    2 -10 6 0.38
    2 -10 6 0.41
    2 -10 6 0.74
    -2 -10 -6 0.52
    -2 -10 -6 0.94
    2 10 6 0.53
    -2 10 -6 0.67
    -2 10 -6 0.5
    2 10 6 0.68
    -2 10 -6 0.42
    3 -10 6 1.45
    3 -10 6 1.05
    -3 -10 -6 1.23
    -3 -10 -6 1.09
    3 -10 6 1.22
    -3 10 -6 1.26
    -3 10 -6 1.15
    3 10 6 1.16
    4 -10 6 0.02
    4 -10 6 0.11
    -4 -10 -6 -0.12
    -4 -10 -6 0.1
    4 10 6 -0.04
    -4 10 -6 -0.02
    -4 10 -6 0.06
    -4 10 -6 0.25
    5 -10 6 9.41
    -5 -10 -6 9.5
    -5 -10 -6 9.19
    5 -10 6 9.31
    5 10 6 9.44
    -5 10 -6 9.31
    -5 10 -6 9.54
    -6 -10 -6 0.02
    6 -10 6 0.09
    -6 -10 -6 0.03
    6 -10 6 -0.04
    -6 10 -6 0.1
    -6 10 -6 -0.17
    6 10 6 0
    7 -10 6 1.66
    -7 -10 -6 1.3
    -7 10 -6 1.72
    7 10 6 1.41
    -7 10 -6 1.19
    7 -11 -6 4.09
    7 -11 -6 5.12
    7 -11 -6 3.76
    -7 -11 6 4.82
    7 11 -6 4.28
    7 11 -6 3.48
    -7 11 6 4.13
    -6 -11 6 2.64
    6 -11 -6 3.34
    6 -11 -6 3.64
    6 -11 -6 2.78
    6 11 -6 3.17
    6 11 -6 3.43
    -6 11 6 3.37
    5 -11 -6 6.84
    -5 -11 6 6.65
    5 -11 -6 7.31
    5 -11 -6 6.48
    -5 11 6 6.64
    5 11 -6 7.21
    5 11 -6 6.17
    4 -11 -6 3.42
    4 -11 -6 3.66
    -4 -11 6 4.24
    4 11 -6 4.36
    -4 11 6 3.88
    4 11 -6 3.63
    3 -11 -6 10.58
    3 -11 -6 10.3
    -3 -11 6 10.82
    3 -11 -6 10.48
    3 11 -6 11.22
    -3 11 6 11.33
    3 11 -6 11.15
    -2 -11 6 8
    2 -11 -6 7.54
    2 -11 -6 6.98
    2 -11 -6 7.23
    -2 11 6 7.01
    -2 11 6 6.89
    -2 11 6 7.49
    1 -11 -6 6.52
    1 -11 -6 6.83
    -1 -11 6 5.74
    1 -11 -6 6.57
    1 -11 -6 6.92
    -1 -11 6 6.96
    -1 11 6 6.44
    -1 11 6 7.31
    1 11 -6 7.08
    -1 11 6 6.26
    0 -11 6 16.23
    0 -11 -6 16.61
    0 -11 -6 15.39
    0 -11 6 15.53
    0 -11 6 15.38
    0 -11 -6 16.31
    0 -11 -6 15.19
    0 -11 6 14.85
    0 11 6 15.49
    0 11 -6 16.29
    0 11 -6 15.58
    0 11 -6 14.9
    0 11 6 16.04
    1 -11 6 0.91
    1 -11 6 0.89
    1 -11 6 1.06
    1 -11 6 0.79
    -1 -11 -6 0.87
    -1 -11 -6 0.72
    1 11 6 1.08
    1 11 6 1.02
    -1 11 -6 0.83
    -1 11 -6 0.94
    -1 11 -6 0.88
    2 -11 6 6.01
    -2 -11 -6 5.51
    -2 -11 -6 5.94
    2 -11 6 5.76
    -2 11 -6 6.31
    -2 11 -6 6.12
    2 11 6 6.24
    -2 11 -6 5.79
    3 -11 6 0.54
    -3 -11 -6 0.49
    -3 -11 -6 0.6
    3 11 6 0.64
    -3 11 -6 0.81
    -3 11 -6 0.76
    -3 11 -6 0.44
    -4 -11 -6 0.27
    4 -11 6 0.37
    4 -11 6 0.53
    -4 -11 -6 0.3
    4 11 6 0.04
    -4 11 -6 0.4
    -4 11 -6 0.21
    5 -11 6 1.31
    -5 -11 -6 1.28
    -5 -11 -6 0.75
    5 -11 6 1.23
    -5 11 -6 1.06
    -5 11 -6 1.26
    5 11 6 0.91
    -6 -11 -6 2.5
    6 -11 6 2.49
    6 -11 6 2.63
    -6 -11 -6 3.05
    -6 11 -6 2.72
    -6 11 -6 2.62
    6 11 6 3.11
    7 -11 6 0.27
    -7 -11 -6 0.35
    -7 11 -6 0.05
    -7 11 -6 0.34
    7 11 6 -0.08
    6 -12 -6 5.4
    -6 -12 6 5.98
    6 -12 -6 5.5
    6 -12 -6 4.85
    6 12 -6 4.96
    -6 12 6 5.11
    6 12 -6 5.71
    -5 -12 6 0.43
    5 -12 -6 0.92
    5 -12 -6 0.82
    5 -12 -6 0.78
    -5 12 6 0.53
    5 12 -6 0.88
    5 12 -6 0.61
    4 -12 -6 0.29
    4 -12 -6 0.23
    -4 -12 6 0.36
    4 12 -6 0.5
    4 12 -6 0.55
    -4 12 6 0.21
    3 -12 -6 30.09
    -3 -12 6 30.55
    3 -12 -6 29.58
    3 -12 -6 31.07
    3 12 -6 30.16
    -3 12 6 29.52
    2 -12 -6 0.08
    2 -12 -6 -0.06
    2 -12 -6 0.11
    -2 -12 6 -0.04
    2 12 -6 -0.06
    -2 12 6 0.02
    1 -12 -6 1.14
    -1 -12 6 1.33
    1 -12 -6 1.41
    1 -12 -6 1.15
    -1 -12 6 1.19
    -1 12 6 1.34
    1 12 -6 1.48
    0 -12 6 14.1
    0 -12 -6 13.4
    0 -12 6 14.16
    0 -12 -6 13.09
    0 12 6 13.66
    0 12 -6 13.01
    0 12 -6 14.29
    -1 -12 -6 1.15
    -1 -12 -6 1.02
    1 -12 6 1.31
    1 -12 6 1.17
    -1 12 -6 1.31
    -1 12 -6 1.06
    1 12 6 0.95
    -2 -12 -6 5.8
    -2 -12 -6 5.98
    2 -12 6 5.39
    2 -12 6 5.73
    -2 12 -6 5.78
    2 12 6 6.73
    -2 12 -6 5.8
    3 -12 6 8.72
    -3 -12 -6 9.65
    -3 -12 -6 8.87
    3 -12 6 8.8
    -3 12 -6 9.13
    -3 12 -6 9.2
    3 12 6 9.86
    4 -12 6 0.19
    -4 -12 -6 0.06
    4 -12 6 -0.03
    -4 -12 -6 0.03
    -4 12 -6 0.19
    -4 12 -6 -0.08
    4 12 6 0.09
    -5 -12 -6 6.14
    5 -12 6 5.98
    -5 -12 -6 5.96
    5 -12 6 5.81
    -5 12 -6 6.47
    5 12 6 7
    -5 12 -6 6.76
    -6 -12 -6 0.08
    -6 -12 -6 -0.01
    6 -12 6 0.02
    -6 12 -6 -0.21
    6 12 6 0.01
    -6 12 -6 0.4
    6 -13 -6 3.3
    6 -13 -6 2.45
    6 -13 -6 1.93
    -6 -13 6 2.07
    6 13 -6 2.54
    6 13 -6 2.97
    5 -13 -6 5.41
    -5 -13 6 4.44
    5 -13 -6 6.34
    5 -13 -6 4.92
    -5 13 6 4.52
    5 13 -6 5.42
    5 13 -6 5.18
    -4 -13 6 1.19
    4 -13 -6 1.14
    4 -13 -6 1.28
    4 -13 -6 1.46
    4 13 -6 1.33
    4 13 -6 1.26
    -4 13 6 1.7
    -3 -13 6 4.57
    3 -13 -6 3.81
    3 -13 -6 3.91
    3 -13 -6 3.06
    3 13 -6 4.12
    -3 13 6 3.8
    2 -13 -6 6.5
    2 -13 -6 6.33
    2 -13 -6 6.22
    -2 -13 6 6.87
    -2 13 6 6.72
    2 13 -6 7.1
    1 -13 -6 7.84
    -1 -13 6 8.24
    -1 -13 6 8.44
    1 -13 -6 8.15
    1 13 -6 8.63
    -1 13 6 8.58
    0 -13 -6 5.19
    0 -13 6 5.68
    0 -13 6 5.6
    0 -13 -6 5.51
    0 13 -6 5.5
    0 13 6 5.99
    -1 -13 -6 22.77
    1 -13 6 22.24
    -1 -13 -6 23.17
    1 -13 6 22.46
    1 13 6 22.67
    -1 13 -6 22.99
    -1 13 -6 22.81
    2 -13 6 0.37
    -2 -13 -6 0.06
    -2 -13 -6 0.39
    2 -13 6 0.1
    -2 13 -6 0.16
    -2 13 -6 0.45
    2 13 6 0.2
    -3 -13 -6 10.53
    3 -13 6 10.93
    3 -13 6 10.39
    -3 -13 -6 10.71
    -3 13 -6 11.05
    3 13 6 10.89
    -3 13 -6 11.01
    4 -13 6 0.46
    4 -13 6 0.73
    -4 -13 -6 0.42
    -4 -13 -6 0.63
    -4 13 -6 0.44
    -4 13 -6 0.52
    4 13 6 0.84
    5 -13 6 2.46
    -5 -13 -6 2.57
    -5 -13 -6 2.82
    5 -13 6 2.74
    5 13 6 2.54
    -5 13 -6 2.74
    -5 13 -6 3.41
    -6 -13 -6 0.19
    -6 -13 -6 -0.08
    -6 13 -6 -0.05
    6 13 6 0.2
    5 -14 -6 1.07
    5 -14 -6 1.49
    -5 -14 6 0.24
    5 -14 -6 1.36
    -5 14 6 0.5
    5 14 -6 1.16
    4 -14 -6 0.33
    -4 -14 6 -0.1
    4 -14 -6 0.4
    4 -14 -6 0.26
    -4 14 6 0.41
    4 14 -6 0.16
    3 -14 -6 -0.27
    -3 -14 6 0
    3 -14 -6 0.07
    3 -14 -6 -0.25
    -3 14 6 0.06
    3 14 -6 0.15
    -2 -14 6 2.02
    2 -14 -6 1.77
    2 -14 -6 2.15
    -2 -14 6 1.74
    -2 14 6 1.81
    2 14 -6 2.42
    1 -14 -6 0.02
    1 -14 -6 0.25
    -1 -14 6 0.04
    -1 -14 6 0.11
    1 14 -6 0.09
    -1 14 6 0.02
    0 -14 -6 5.49
    0 -14 6 6.12
    0 -14 -6 6.13
    0 -14 6 6.57
    0 14 -6 6.89
    0 14 6 6.86
    -1 -14 -6 0.27
    1 -14 6 0.04
    1 -14 6 -0.01
    -1 -14 -6 -0.16
    -1 14 -6 0.2
    1 14 6 -0.08
    2 -14 6 12.57
    -2 -14 -6 12.19
    -2 -14 -6 12.26
    2 -14 6 11.59
    -2 14 -6 11.96
    -2 14 -6 11.2
    2 14 6 12.75
    -3 -14 -6 -0.11
    -3 -14 -6 -0.25
    3 -14 6 -0.02
    3 -14 6 -0.08
    -3 14 -6 0.01
    3 14 6 0.13
    -3 14 -6 0.15
    -4 -14 -6 4.69
    4 -14 6 3.47
    4 -14 6 3.83
    -4 -14 -6 3.46
    -4 14 -6 3.63
    -4 14 -6 4.32
    4 14 6 4.01
    5 -14 6 0.41
    -5 -14 -6 0.27
    -5 -14 -6 0.36
    5 -14 6 0.24
    -5 14 -6 0.58
    5 14 6 0.64
    -5 14 -6 0.68
    4 -15 -6 12.41
    4 -15 -6 13.09
    -4 -15 6 11.95
    4 15 -6 13.59
    3 -15 -6 4.6
    -3 -15 6 4.61
    3 -15 -6 3.93
    -3 -15 6 4.62
    3 15 -6 5.68
    -3 15 6 5.95
    2 -15 -6 0.09
    2 -15 -6 0.46
    -2 -15 6 0.04
    -2 -15 6 0.43
    2 15 -6 0.03
    -2 15 6 0.12
    1 -15 -6 -0.05
    -1 -15 6 0.18
    -1 -15 6 0.08
    1 -15 -6 0.23
    -1 15 6 0.15
    1 15 -6 0.11
    0 -15 -6 2.47
    0 -15 6 2.85
    0 -15 6 3.05
    0 -15 -6 2.5
    0 15 6 2.37
    0 15 -6 3.19
    1 -15 6 3.16
    -1 -15 -6 2.83
    1 -15 6 2.83
    -1 -15 -6 3.44
    -1 15 -6 2.72
    1 15 6 2.33
    -2 -15 -6 0.32
    -2 -15 -6 0.47
    2 -15 6 0
    2 -15 6 0.23
    2 15 6 0.35
    -2 15 -6 0.77
    3 -15 6 28.61
    3 -15 6 29.44
    -3 -15 -6 29.98
    -3 -15 -6 29.4
    -3 15 -6 28.45
    3 15 6 29.92
    -4 -15 -6 0.69
    4 -15 6 0.51
    -4 -15 -6 0.36
    -4 15 -6 -0.07
    4 15 6 0.29
    -4 15 -6 0.15
    -2 -16 6 0.19
    2 -16 -6 -0.06
    2 -16 -6 0.42
    2 16 -6 0.02
    -2 16 6 0.19
    1 -16 -6 0.16
    -1 -16 6 0.4
    1 -16 -6 0.22
    -1 -16 6 0.82
    -1 16 6 0.46
    1 16 -6 0.66
    0 -16 -6 2.22
    0 -16 6 2.5
    0 -16 6 2.36
    0 -16 -6 1.56
    0 16 6 2.26
    0 16 -6 2.26
    1 -16 6 2.44
    1 -16 6 2.13
    -1 -16 -6 1.91
    -1 -16 -6 3.14
    -1 16 -6 1.71
    1 16 6 2.61
    2 -16 6 7.26
    2 -16 6 5.24
    -2 -16 -6 7.3
    -2 -16 -6 6.4
    -2 16 -6 7.38
    2 16 6 6.85
    9 0 -7 1.1
    -9 0 7 1.29
    9 0 -7 1.11
    8 0 -7 -0.22
    -8 0 7 0.17
    8 0 -7 0.08
    -7 0 7 71.75
    7 0 -7 71.6
    7 0 -7 70.95
    -7 0 7 71.96
    -6 0 7 0.12
    -6 0 7 0.22
    6 0 -7 0.05
    6 0 -7 0.03
    -6 0 7 0.07
    6 0 -7 0.02
    -5 0 7 108.15
    5 0 -7 111.01
    5 0 -7 107.4
    5 0 -7 113.88
    5 0 -7 108.16
    -5 0 7 110.8
    4 0 -7 0.15
    4 0 -7 0.04
    -4 0 7 0.02
    -4 0 7 0.02
    4 0 -7 0.13
    3 0 -7 6.98
    -3 0 7 6.84
    3 0 -7 7.5
    3 0 -7 7.21
    3 0 -7 7.14
    -3 0 7 6.75
    2 0 -7 -0.03
    -2 0 7 0.18
    -2 0 7 -0.02
    2 0 -7 0.04
    2 0 -7 -0.06
    -2 0 7 0.01
    2 0 -7 -0.13
    -1 0 7 6.91
    -1 0 7 7.4
    1 0 -7 7.3
    -1 0 7 6.58
    1 0 -7 6.45
    -1 0 7 7.29
    -1 0 7 7.11
    1 0 -7 7.21
    -1 0 7 7.55
    1 0 -7 7.41
    0 0 -7 -0.04
    0 0 7 -0.01
    0 0 -7 0.07
    0 0 7 -0.17
    0 0 -7 0.02
    0 0 7 -0.02
    0 0 -7 -0.03
    0 0 7 0.04
    -1 0 -7 82.82
    -1 0 -7 81.54
    -1 0 -7 80.14
    1 0 7 80.59
    1 0 7 80.78
    1 0 7 79.55
    1 0 7 77.82
    2 0 7 -0.08
    2 0 7 0.07
    2 0 7 -0.06
    2 0 7 0.05
    2 0 7 0.09
    3 0 7 93.07
    3 0 7 92.02
    3 0 7 91.85
    3 0 7 93.24
    4 0 7 -0.01
    4 0 7 -0.15
    4 0 7 0.1
    -4 0 -7 -0.06
    4 0 7 0.1
    -4 0 -7 0.03
    -5 0 -7 0.11
    5 0 7 0.09
    5 0 7 0.03
    5 0 7 0.04
    5 0 7 0.2
    -5 0 -7 0.26
    -6 0 -7 -0.01
    6 0 7 0.17
    6 0 7 -0.09
    -6 0 -7 -0.09
    -7 0 -7 5.77
    -7 0 -7 6.07
    7 0 7 5.56
    -8 0 -7 0.03
    9 0 7 0.82
    -9 0 -7 0.59
    9 -1 -7 5.63
    -9 -1 7 3.96
    9 -1 -7 4.24
    9 1 -7 5.37
    -9 1 7 4.06
    9 1 -7 4.85
    8 -1 -7 0.29
    -8 -1 7 -0.12
    8 -1 -7 0.19
    8 1 -7 0.2
    8 1 -7 0.35
    -8 1 7 -0.1
    -8 1 7 0.46
    7 -1 -7 0.4
    -7 -1 7 -0.06
    7 -1 -7 0.17
    -7 -1 7 0.47
    -7 1 7 0.32
    7 1 -7 0.32
    -7 1 7 0.03
    7 1 -7 0
    6 -1 -7 2.2
    -6 -1 7 1.59
    6 -1 -7 2.02
    6 -1 -7 2.43
    -6 -1 7 1.88
    -6 -1 7 2
    6 1 -7 1.78
    -6 1 7 1.78
    6 1 -7 1.46
    -6 1 7 1.67
    5 -1 -7 5.38
    5 -1 -7 5.77
    -5 -1 7 5.2
    -5 -1 7 5.43
    5 -1 -7 5.35
    -5 -1 7 5.32
    5 -1 -7 5.47
    -5 1 7 5.91
    -5 1 7 5.68
    5 1 -7 5.58
    5 1 -7 5.66
    5 1 -7 4.86
    5 1 -7 5.58
    -4 -1 7 1.65
    4 -1 -7 1.62
    4 -1 -7 1.46
    4 -1 -7 1.37
    4 -1 -7 1.26
    -4 -1 7 1.54
    -4 -1 7 1.61
    4 -1 -7 1.15
    4 1 -7 1.38
    4 1 -7 1.59
    -4 1 7 1.58
    -4 1 7 1.34
    4 1 -7 1.68
    -3 -1 7 9.66
    3 -1 -7 9.75
    3 -1 -7 9.33
    3 -1 -7 9.67
    3 -1 -7 9.76
    -3 -1 7 9.68
    3 -1 -7 9.85
    3 1 -7 9.75
    -3 1 7 9.59
    3 1 -7 10.16
    3 1 -7 9.48
    3 1 -7 9.5
    2 -1 -7 1.09
    2 -1 -7 0.96
    -2 -1 7 1.47
    -2 -1 7 0.85
    2 -1 -7 0.91
    2 -1 -7 1.08
    -2 -1 7 0.96
    2 -1 -7 1.02
    2 1 -7 0.91
    2 1 -7 0.75
    -2 1 7 1.12
    -2 1 7 1.09
    2 1 -7 0.95
    -2 1 7 0.93
    -1 -1 7 6.13
    -1 -1 7 6.15
    -1 -1 7 6.19
    1 -1 -7 6.08
    1 -1 -7 6.17
    -1 -1 7 6.26
    -1 -1 7 5.99
    -1 -1 7 6.17
    1 -1 -7 6.01
    1 1 -7 6.15
    -1 1 7 6.01
    -1 1 7 6.57
    -1 1 7 6.27
    -1 1 7 6.27
    -1 1 7 6.37
    1 1 -7 6.12
    1 1 -7 6.17
    0 -1 7 1.49
    0 -1 -7 1.22
    0 -1 7 1.21
    0 -1 7 1.33
    0 -1 -7 1.23
    0 -1 -7 1.34
    0 -1 7 1.13
    0 -1 -7 1.36
    0 1 7 1.14
    0 1 7 1.15
    0 1 -7 1.26
    0 1 7 1.5
    0 1 7 1.14
    0 1 -7 1.27
    0 1 -7 1.08
    -1 -1 -7 10.88
    1 -1 7 10.21
    1 -1 7 11.06
    -1 -1 -7 10.95
    -1 -1 -7 10.64
    -1 -1 -7 10.95
    1 -1 7 10.75
    1 -1 7 10.57
    1 1 7 10.41
    -1 1 -7 10.61
    1 1 7 10.54
    1 1 7 10.34
    1 1 7 10.6
    2 -1 7 8.21
    2 -1 7 7.88
    -2 -1 -7 8.01
    2 -1 7 7.53
    -2 -1 -7 7.93
    2 -1 7 7.84
    -2 -1 -7 8.25
    2 -1 7 8.11
    2 -1 7 8.09
    2 1 7 8.06
    2 1 7 8.15
    2 1 7 8.09
    2 1 7 8.22
    2 1 7 7.77
    3 -1 7 20.95
    -3 -1 -7 20.4
    -3 -1 -7 20.54
    3 -1 7 20.1
    3 -1 7 20.43
    3 -1 7 20.42
    3 -1 7 18.77
    3 1 7 19.97
    3 1 7 21.07
    3 1 7 19.3
    3 1 7 20.19
    -4 -1 -7 1.59
    4 -1 7 1.61
    -4 -1 -7 1.66
    4 -1 7 1.35
    4 -1 7 1.46
    4 -1 7 1.66
    -4 1 -7 1.62
    -4 1 -7 1.45
    4 1 7 1.18
    4 1 7 1.38
    4 1 7 1.87
    4 1 7 1.56
    5 -1 7 4.25
    5 -1 7 4.46
    -5 -1 -7 4.44
    -5 -1 -7 4.43
    5 -1 7 4.32
    -5 1 -7 4.4
    5 1 7 4.64
    5 1 7 4.05
    -5 1 -7 4.48
    5 1 7 4.98
    5 1 7 4.63
    -6 -1 -7 0.24
    6 -1 7 0.28
    -6 -1 -7 0.23
    6 -1 7 0.54
    6 1 7 0.23
    -6 1 -7 0.19
    -6 1 -7 0.3
    -6 1 -7 0.19
    6 1 7 0.24
    6 1 7 0.05
    7 -1 7 1.76
    -7 -1 -7 1.97
    -7 -1 -7 1.77
    -7 1 -7 1.62
    -7 1 -7 1.92
    7 1 7 1.74
    -7 1 -7 1.71
    8 -1 7 0.15
    -8 -1 -7 0.3
    -8 1 -7 0.29
    -8 1 -7 0.14
    8 1 7 0.06
    9 -1 7 2.38
    -9 -1 -7 1.73
    -9 1 -7 1.77
    -9 1 -7 1.71
    -9 -2 7 12.76
    9 -2 -7 12.52
    9 -2 -7 13.14
    9 2 -7 13.52
    -9 2 7 11.69
    9 2 -7 11.27
    8 -2 -7 1.35
    -8 -2 7 0.91
    8 -2 -7 1.25
    -8 2 7 0.91
    -8 2 7 1.02
    8 2 -7 1.18
    8 2 -7 0.91
    -7 -2 7 21.12
    7 -2 -7 22.18
    7 -2 -7 22.11
    7 2 -7 22.42
    -7 2 7 20.93
    7 2 -7 22.4
    -6 -2 7 3.45
    -6 -2 7 3.59
    6 -2 -7 4.03
    6 -2 -7 3.75
    -6 2 7 3.51
    6 2 -7 3.47
    6 2 -7 4.01
    -6 2 7 3.3
    5 -2 -7 17.14
    -5 -2 7 17.87
    5 -2 -7 16.64
    5 -2 -7 17.51
    5 -2 -7 17.25
    5 -2 -7 17.44
    -5 -2 7 18.21
    -5 2 7 17.75
    -5 2 7 16.89
    5 2 -7 16.8
    5 2 -7 17.66
    4 -2 -7 12.19
    -4 -2 7 12.58
    4 -2 -7 12.19
    -4 -2 7 11.99
    4 -2 -7 11.5
    4 -2 -7 11.96
    4 -2 -7 12.12
    -4 -2 7 11.78
    4 2 -7 12.36
    4 2 -7 11.65
    4 2 -7 12.05
    -4 2 7 11.65
    -4 2 7 12.08
    -3 -2 7 12.23
    -3 -2 7 12.17
    3 -2 -7 12
    3 -2 -7 11.82
    3 -2 -7 11.57
    3 -2 -7 12.21
    -3 -2 7 11.87
    3 -2 -7 12.09
    3 2 -7 11.76
    3 2 -7 11.48
    -3 2 7 12.01
    -3 2 7 11.5
    3 2 -7 12.05
    2 -2 -7 1.09
    -2 -2 7 1.12
    2 -2 -7 1.28
    -2 -2 7 1.21
    2 -2 -7 1.48
    2 -2 -7 1.13
    -2 -2 7 1.52
    -2 -2 7 1.21
    2 -2 -7 1.24
    -2 2 7 1.41
    -2 2 7 1.22
    2 2 -7 1.37
    2 2 -7 1.31
    -2 2 7 1.14
    2 2 -7 1.23
    1 -2 -7 39.8
    -1 -2 7 37.3
    -1 -2 7 38.04
    1 -2 -7 39.07
    -1 -2 7 39.31
    -1 -2 7 40.4
    1 -2 -7 38.74
    -1 -2 7 38.95
    1 -2 -7 37.83
    1 -2 -7 40.44
    -1 -2 7 38.19
    -1 2 7 40.38
    -1 2 7 38.22
    1 2 -7 39.59
    -1 2 7 37.55
    1 2 -7 40.23
    -1 2 7 38.29
    1 2 -7 38.34
    0 -2 7 0.08
    0 -2 7 0.04
    0 -2 -7 0.26
    0 -2 7 0.19
    0 -2 7 0.35
    0 -2 -7 0.14
    0 -2 7 0.04
    0 -2 -7 0.19
    0 -2 -7 0.16
    0 2 -7 0.16
    0 2 -7 0.04
    0 2 7 0.14
    0 2 7 0.11
    0 2 -7 0.13
    0 2 7 0.04
    -1 -2 -7 65.71
    1 -2 7 65.48
    -1 -2 -7 64.92
    1 -2 7 62.33
    -1 -2 -7 65.7
    1 -2 7 65.98
    1 -2 7 63.16
    -1 -2 -7 63.76
    1 -2 7 64.09
    1 2 7 63.67
    1 2 7 65.79
    1 2 7 60.59
    -1 2 -7 64.18
    1 2 7 62.55
    -1 2 -7 64.78
    2 -2 7 0.59
    2 -2 7 0.58
    -2 -2 -7 0.75
    2 -2 7 0.62
    2 -2 7 0.71
    -2 -2 -7 0.58
    2 -2 7 0.59
    -2 -2 -7 0.74
    2 2 7 0.67
    2 2 7 0.67
    2 2 7 0.71
    2 2 7 0.74
    2 2 7 0.74
    -3 -2 -7 22.86
    3 -2 7 22.68
    -3 -2 -7 23.08
    3 -2 7 21.39
    3 -2 7 23.34
    -3 -2 -7 23.44
    3 -2 7 21.82
    3 -2 7 22.57
    3 2 7 21.76
    3 2 7 22.5
    3 2 7 23.06
    3 2 7 22.83
    4 -2 7 23.8
    -4 -2 -7 25.3
    -4 -2 -7 24.99
    -4 -2 -7 24.6
    4 -2 7 24.98
    4 -2 7 24.97
    4 2 7 24.47
    4 2 7 24.86
    -4 2 -7 25.2
    -4 2 -7 24.55
    4 2 7 25.2
    -4 2 -7 25
    4 2 7 24.02
    -5 -2 -7 9.92
    -5 -2 -7 9.82
    5 -2 7 10.22
    5 -2 7 10
    5 -2 7 10.5
    -5 2 -7 10.26
    5 2 7 10.14
    5 2 7 9.95
    -5 2 -7 9.66
    5 2 7 9.38
    5 2 7 9.57
    -5 2 -7 10.15
    6 -2 7 14.66
    6 -2 7 14.89
    -6 -2 -7 14.3
    -6 -2 -7 15.2
    -6 2 -7 16.05
    -6 2 -7 15.44
    6 2 7 14.67
    6 2 7 14.75
    -6 2 -7 15.32
    -7 -2 -7 0.25
    7 -2 7 0.48
    -7 -2 -7 0.54
    7 2 7 0.37
    -7 2 -7 0.43
    -7 2 -7 0.52
    -7 2 -7 0.54
    8 -2 7 14.49
    -8 -2 -7 14.46
    -8 2 -7 14.55
    -8 2 -7 15.04
    9 -2 7 8.47
    -9 -2 -7 6.81
    -9 2 -7 7.61
    -9 2 -7 8.36
    -9 -3 7 1.45
    9 -3 -7 1.24
    9 -3 -7 1.31
    9 3 -7 1.57
    -9 3 7 0.89
    9 3 -7 1.74
    8 -3 -7 0.29
    8 -3 -7 -0.19
    -8 -3 7 0.18
    8 3 -7 0.24
    -8 3 7 0.09
    8 3 -7 0.18
    7 -3 -7 -0.07
    -7 -3 7 0.04
    7 -3 -7 -0.05
    7 3 -7 0.33
    7 3 -7 0.37
    -7 3 7 0.03
    6 -3 -7 3.31
    6 -3 -7 3.09
    6 -3 -7 3.23
    6 3 -7 3.5
    -6 3 7 2.87
    -5 -3 7 13.12
    5 -3 -7 13.65
    -5 -3 7 12.75
    5 -3 -7 13.23
    5 -3 -7 13.53
    5 -3 -7 12.82
    5 3 -7 13.04
    -5 3 7 13.08
    -5 3 7 12.49
    5 3 -7 13.51
    5 3 -7 12.3
    4 -3 -7 8.87
    -4 -3 7 8.8
    4 -3 -7 7.93
    -4 -3 7 8.76
    4 -3 -7 9.02
    4 -3 -7 9.16
    4 -3 -7 8.83
    4 3 -7 8.75
    -4 3 7 8.45
    4 3 -7 8.86
    -4 3 7 8.62
    -3 -3 7 11.67
    3 -3 -7 11.58
    3 -3 -7 11.8
    3 -3 -7 11.66
    3 -3 -7 10.69
    -3 -3 7 11.65
    -3 3 7 11.47
    3 3 -7 10.53
    3 3 -7 11.09
    3 3 -7 11.71
    -3 3 7 11.21
    -2 -3 7 0.18
    2 -3 -7 0.09
    2 -3 -7 0.08
    -2 -3 7 0.09
    2 -3 -7 0.08
    2 -3 -7 0.14
    -2 -3 7 0.12
    -2 -3 7 -0.01
    2 -3 -7 0.16
    -2 3 7 0.02
    -2 3 7 0.23
    -2 3 7 0.08
    2 3 -7 0.07
    2 3 -7 0.14
    2 3 -7 0.08
    1 -3 -7 53.75
    1 -3 -7 54.6
    1 -3 -7 54.51
    -1 -3 7 52.42
    -1 -3 7 55.09
    1 -3 -7 53.86
    -1 -3 7 51.98
    -1 -3 7 53.83
    1 -3 -7 52.08
    1 3 -7 54.09
    1 3 -7 53.47
    -1 3 7 52.29
    -1 3 7 53.39
    -1 3 7 55.25
    1 3 -7 54.73
    0 -3 -7 10.03
    0 -3 -7 9.87
    0 -3 7 10.38
    0 -3 -7 10.29
    0 -3 7 10.13
    0 -3 7 9.59
    0 -3 7 9.84
    0 -3 7 9.87
    0 -3 -7 9.69
    0 3 -7 9.92
    0 3 7 11.34
    0 3 7 10.15
    0 3 7 10.34
    0 3 7 9.41
    0 3 7 10.04
    0 3 -7 10.2
    0 3 -7 10.1
    -1 -3 -7 23.42
    -1 -3 -7 22.32
    1 -3 7 21.67
    1 -3 7 22.77
    1 -3 7 23.45
    -1 -3 -7 23.1
    -1 -3 -7 23.02
    1 -3 7 22.54
    1 -3 7 22.85
    -1 3 -7 23.84
    -1 3 -7 23.03
    1 3 7 23.14
    1 3 7 22.7
    1 3 7 22.51
    1 3 7 22.43
    2 -3 7 7.55
    2 -3 7 7.65
    2 -3 7 7.49
    -2 -3 -7 7.85
    2 -3 7 7.26
    -2 -3 -7 7.81
    2 -3 7 7.4
    -2 -3 -7 8.1
    2 3 7 7.91
    2 3 7 7.62
    2 3 7 7.89
    2 3 7 7.91
    -3 -3 -7 6.33
    3 -3 7 6.51
    -3 -3 -7 6.59
    3 -3 7 6.25
    -3 -3 -7 6.23
    3 -3 7 6.11
    3 -3 7 6.02
    3 3 7 6.42
    3 3 7 6.25
    -3 3 -7 6.39
    3 3 7 6.37
    3 3 7 6.4
    -4 -3 -7 4
    -4 -3 -7 3.78
    4 -3 7 4.04
    4 -3 7 4.19
    4 -3 7 3.9
    -4 -3 -7 4.15
    4 3 7 3.8
    -4 3 -7 3.85
    -4 3 -7 3.91
    -4 3 -7 4.01
    4 3 7 4.37
    4 3 7 3.96
    4 3 7 3.41
    -5 -3 -7 -0.01
    -5 -3 -7 0.09
    5 -3 7 -0.06
    5 -3 7 0.21
    5 -3 7 0.09
    -5 3 -7 0.05
    5 3 7 0.16
    -5 3 -7 0.03
    -5 3 -7 -0.04
    5 3 7 -0.11
    5 3 7 0.06
    5 3 7 0.03
    6 -3 7 6.33
    -6 -3 -7 5.74
    6 -3 7 5.76
    -6 -3 -7 6.02
    6 3 7 6.23
    -6 3 -7 5.53
    6 3 7 5.92
    -6 3 -7 6.33
    -6 3 -7 5.99
    7 -3 7 5.43
    -7 -3 -7 5.19
    -7 3 -7 5.59
    -7 3 -7 4.97
    7 3 7 5.21
    7 3 7 5.7
    -7 3 -7 5.61
    -8 -3 -7 0.8
    8 -3 7 0.66
    8 3 7 0.77
    -8 3 -7 0.78
    -8 3 -7 1.04
    9 -3 7 0.25
    -9 3 -7 0.03
    9 4 -7 1.82
    -8 -4 7 0.07
    8 -4 -7 0.12
    8 -4 -7 -0.28
    8 4 -7 0.43
    -8 4 7 0.08
    8 4 -7 0.54
    7 -4 -7 0.01
    -7 -4 7 0.37
    7 -4 -7 0
    7 -4 -7 0.29
    7 4 -7 0.06
    7 4 -7 0.08
    -6 -4 7 1.11
    6 -4 -7 0.92
    6 -4 -7 0.82
    -6 4 7 1.32
    6 4 -7 0.79
    6 4 -7 0.64
    -5 -4 7 0.09
    5 -4 -7 0.06
    5 -4 -7 0.08
    5 -4 -7 0.02
    -5 -4 7 -0.06
    5 -4 -7 0.04
    5 4 -7 0.06
    -5 4 7 0.01
    5 4 -7 0.15
    5 4 -7 0.21
    -5 4 7 0
    4 -4 -7 7.28
    4 -4 -7 7.2
    4 -4 -7 7.35
    -4 -4 7 7.8
    -4 -4 7 7.81
    4 -4 -7 7.71
    -4 4 7 7.91
    4 4 -7 7.71
    4 4 -7 7.15
    -4 4 7 7.12
    3 -4 -7 7.74
    3 -4 -7 7.29
    3 -4 -7 8.09
    3 -4 -7 7.89
    -3 -4 7 8.16
    -3 -4 7 7.76
    -3 4 7 7.85
    3 4 -7 8.05
    -3 4 7 8.19
    3 4 -7 7.73
    3 4 -7 8.12
    -2 -4 7 84.21
    2 -4 -7 82.63
    2 -4 -7 83.84
    -2 -4 7 82.13
    2 -4 -7 83.76
    2 -4 -7 80.93
    2 -4 -7 82.26
    2 4 -7 82.31
    -2 4 7 83.46
    -2 4 7 84.08
    -2 4 7 81.03
    2 4 -7 79.39
    2 4 -7 82.73
    1 -4 -7 2.57
    1 -4 -7 2.17
    1 -4 -7 2.39
    -1 -4 7 2.41
    1 -4 -7 2.48
    -1 -4 7 2.57
    1 -4 -7 2.44
    -1 -4 7 2.62
    1 4 -7 2.74
    -1 4 7 2.47
    1 4 -7 2.58
    1 4 -7 2.44
    -1 4 7 2.12
    -1 4 7 2.41
    0 -4 -7 28.07
    0 -4 -7 25.68
    0 -4 -7 26.69
    0 -4 7 27.55
    0 -4 7 26.51
    0 -4 7 27.77
    0 -4 -7 26.79
    0 -4 -7 26.68
    0 4 7 27.14
    0 4 7 27.73
    0 4 -7 28.06
    0 4 7 26.93
    0 4 -7 27.37
    0 4 -7 27.38
    -1 -4 -7 7.67
    1 -4 7 6.98
    -1 -4 -7 7.44
    -1 -4 -7 7.67
    -1 -4 -7 7.37
    1 -4 7 7.56
    1 -4 7 7.61
    -1 4 -7 7.69
    1 4 7 7.54
    -1 4 -7 7.76
    1 4 7 7.62
    1 4 7 8.1
    -2 -4 -7 20.71
    -2 -4 -7 20.88
    2 -4 7 19.96
    2 -4 7 20.87
    -2 -4 -7 21.22
    2 -4 7 21.29
    2 -4 7 21.39
    -2 4 -7 21.05
    -2 4 -7 21.14
    2 4 7 21.87
    2 4 7 19.51
    2 4 7 20.77
    2 4 7 20.63
    -3 -4 -7 0.06
    -3 -4 -7 0.02
    3 -4 7 0.1
    -3 -4 -7 0.04
    3 -4 7 0.08
    3 -4 7 0.21
    3 -4 7 0.03
    3 4 7 0.04
    -3 4 -7 0.06
    3 4 7 -0.09
    -3 4 -7 -0.02
    -3 4 -7 0.05
    3 4 7 0.13
    3 4 7 0.03
    -4 -4 -7 1.29
    -4 -4 -7 0.94
    4 -4 7 1.11
    4 -4 7 1.19
    -4 -4 -7 1.14
    4 -4 7 1.27
    -4 4 -7 1.11
    4 4 7 1.41
    4 4 7 0.76
    4 4 7 1.04
    -4 4 -7 1.13
    4 4 7 1.11
    -4 4 -7 1.28
    -5 -4 -7 7.18
    5 -4 7 7.67
    -5 -4 -7 7.42
    5 -4 7 8.01
    -5 -4 -7 7.5
    5 -4 7 8
    5 4 7 7.85
    -5 4 -7 7.69
    -5 4 -7 7.56
    5 4 7 7.15
    -5 4 -7 7.21
    5 4 7 7.68
    5 4 7 8.09
    -6 -4 -7 27.83
    -6 -4 -7 26.62
    6 -4 7 26.78
    -6 -4 -7 26.88
    6 -4 7 26.79
    -6 4 -7 27.19
    -6 4 -7 26.03
    -6 4 -7 27.03
    6 4 7 27.33
    6 4 7 26.48
    7 -4 7 10.88
    -7 -4 -7 10.97
    -7 4 -7 11.27
    -7 4 -7 10.8
    7 4 7 11.26
    -7 4 -7 11.38
    8 -4 7 10.04
    -8 -4 -7 10
    -8 4 -7 10.14
    8 4 7 9.85
    -8 4 -7 9.52
    8 -5 -7 1.9
    -8 -5 7 1.82
    8 -5 -7 1.79
    -8 5 7 1.6
    8 5 -7 1.26
    8 5 -7 1.35
    -7 -5 7 0.79
    7 -5 -7 0.42
    7 -5 -7 0.41
    7 -5 -7 0.64
    7 5 -7 0.55
    -7 5 7 0.28
    7 5 -7 0.32
    6 -5 -7 0.17
    6 -5 -7 0.4
    6 -5 -7 0.22
    -6 -5 7 0.32
    6 5 -7 0.35
    6 5 -7 0.27
    -6 5 7 0.36
    5 -5 -7 2.16
    -5 -5 7 2.46
    5 -5 -7 2.44
    5 -5 -7 2.21
    5 5 -7 1.84
    5 5 -7 1.9
    -5 5 7 2.21
    5 5 -7 2.17
    -5 5 7 1.81
    4 -5 -7 0.16
    4 -5 -7 0.01
    4 -5 -7 -0.06
    -4 -5 7 0.15
    -4 -5 7 0.06
    4 -5 -7 0.04
    -4 5 7 0.16
    4 5 -7 0.17
    -4 5 7 0.24
    4 5 -7 0.1
    -3 -5 7 0.33
    3 -5 -7 0.34
    -3 -5 7 0.4
    3 -5 -7 0.3
    3 -5 -7 0.32
    -3 5 7 0.48
    3 5 -7 0.22
    3 5 -7 0.21
    3 5 -7 0.33
    -3 5 7 0.28
    2 -5 -7 12.14
    2 -5 -7 12.12
    2 -5 -7 12.26
    -2 -5 7 12.37
    2 -5 -7 11.94
    -2 -5 7 12.39
    -2 5 7 12.18
    2 5 -7 12.27
    2 5 -7 12
    -2 5 7 11.95
    2 5 -7 12.14
    1 -5 -7 5.58
    1 -5 -7 5.72
    1 -5 -7 5.62
    -1 -5 7 5.88
    -1 -5 7 5.88
    1 -5 -7 5.72
    -1 5 7 6.09
    -1 5 7 6
    1 5 -7 5.8
    -1 5 7 5.95
    1 5 -7 5.62
    0 -5 7 14.23
    0 -5 7 14.21
    0 -5 -7 14
    0 -5 -7 13.79
    0 -5 -7 13.85
    0 -5 7 13.97
    0 -5 -7 13.23
    0 5 7 14.14
    0 5 -7 14.57
    0 5 -7 14.01
    0 5 7 14.17
    0 5 -7 13.76
    0 5 7 13.63
    -1 -5 -7 4.09
    1 -5 7 4.02
    -1 -5 -7 4.19
    -1 -5 -7 4.05
    1 -5 7 4.39
    1 5 7 4.39
    -1 5 -7 4.1
    1 5 7 3.85
    -1 5 -7 4.26
    1 5 7 4.13
    -2 -5 -7 8.31
    2 -5 7 8.35
    2 -5 7 8.51
    -2 -5 -7 8.45
    2 -5 7 9.94
    2 -5 7 8.2
    -2 -5 -7 8.72
    -2 5 -7 8.5
    2 5 7 8.42
    2 5 7 8.68
    2 5 7 8.64
    -2 5 -7 8.34
    -2 5 -7 8.56
    3 -5 7 19.2
    3 -5 7 20.87
    -3 -5 -7 21.01
    3 -5 7 19.85
    3 -5 7 20.75
    -3 -5 -7 20.53
    -3 -5 -7 20.46
    3 5 7 20.4
    3 5 7 20.15
    -3 5 -7 20.74
    -3 5 -7 20.26
    3 5 7 19.88
    -3 5 -7 21.09
    4 -5 7 0.92
    -4 -5 -7 1.17
    4 -5 7 1.1
    4 -5 7 1.32
    -4 -5 -7 1.55
    -4 -5 -7 1.11
    4 5 7 1.01
    -4 5 -7 1.02
    4 5 7 1.08
    4 5 7 1.05
    4 5 7 1.2
    -4 5 -7 1.38
    -4 5 -7 1.2
    -5 -5 -7 0.57
    -5 -5 -7 0.4
    5 -5 7 0.49
    5 -5 7 0.06
    5 -5 7 0.51
    -5 -5 -7 0.42
    -5 5 -7 0.42
    5 5 7 0.62
    5 5 7 0.59
    5 5 7 0.37
    -5 5 -7 0.47
    -5 5 -7 0.33
    -6 -5 -7 0.1
    -6 -5 -7 -0.08
    6 -5 7 0.22
    6 -5 7 0.05
    -6 -5 -7 0.47
    -6 5 -7 0.18
    -6 5 -7 0.14
    -6 5 -7 0.01
    6 5 7 -0.05
    7 -5 7 3.89
    -7 -5 -7 3.52
    -7 5 -7 3.53
    -7 5 -7 3.01
    7 5 7 3.65
    8 -5 7 4.3
    -8 -5 -7 3.48
    -8 5 -7 3.7
    8 5 7 3.72
    -8 5 -7 3.29
    8 -6 -7 8.15
    8 -6 -7 8.95
    -8 -6 7 8.79
    8 -6 -7 8.95
    -8 6 7 8.83
    8 6 -7 8.75
    8 6 -7 8.6
    7 -6 -7 2.76
    7 -6 -7 2.82
    7 -6 -7 2.36
    -7 -6 7 3.05
    7 6 -7 2.14
    7 6 -7 2.39
    -7 6 7 2.79
    6 -6 -7 0.23
    6 -6 -7 0.13
    6 -6 -7 0.26
    -6 -6 7 0.21
    -6 6 7 0.27
    6 6 -7 0.19
    6 6 -7 0.24
    -5 -6 7 3.74
    5 -6 -7 2.9
    5 -6 -7 3.82
    5 -6 -7 3.6
    5 6 -7 3.49
    -5 6 7 3.72
    5 6 -7 3.73
    -5 6 7 3.67
    4 -6 -7 19.39
    -4 -6 7 20.01
    4 -6 -7 20.21
    -4 -6 7 19.73
    4 -6 -7 20.55
    4 -6 -7 20.63
    4 6 -7 19.98
    4 6 -7 17.42
    4 6 -7 19.62
    -4 6 7 20.15
    -4 6 7 19.82
    3 -6 -7 6.89
    3 -6 -7 6.54
    3 -6 -7 6.86
    3 -6 -7 6.78
    -3 -6 7 7
    -3 -6 7 6.77
    -3 6 7 7.31
    3 6 -7 6.71
    -3 6 7 6.71
    3 6 -7 6.7
    3 6 -7 6.3
    2 -6 -7 24.41
    2 -6 -7 25.77
    -2 -6 7 24.94
    2 -6 -7 25.74
    -2 -6 7 24.81
    -2 6 7 24.85
    2 6 -7 24.39
    2 6 -7 24.25
    -2 6 7 23.7
    2 6 -7 24.74
    -2 6 7 25.03
    1 -6 -7 1
    -1 -6 7 1.31
    1 -6 -7 1.37
    1 -6 -7 1.12
    -1 -6 7 1.18
    1 -6 -7 1.29
    -1 6 7 1.27
    1 6 -7 1.19
    -1 6 7 1.28
    -1 6 7 1.1
    1 6 -7 1.03
    1 6 -7 1.08
    0 -6 -7 15.88
    0 -6 -7 15.75
    0 -6 7 15.85
    0 -6 -7 15.77
    0 -6 -7 15.09
    0 6 7 15.49
    0 6 -7 16.55
    0 6 7 15.59
    0 6 7 15.58
    0 6 -7 15.6
    0 6 -7 15.87
    -1 -6 -7 31
    -1 -6 -7 31.07
    -1 -6 -7 31.57
    1 -6 7 31.9
    -1 -6 -7 31.88
    1 -6 7 32.27
    -1 6 -7 32.19
    -1 6 -7 31.54
    1 6 7 31.77
    1 6 7 31.82
    -2 -6 -7 0.57
    2 -6 7 0.67
    -2 -6 -7 0.74
    2 -6 7 0.35
    2 -6 7 0.5
    2 6 7 0.68
    -2 6 -7 0.66
    2 6 7 0.59
    2 6 7 0.77
    -2 6 -7 0.64
    -2 6 -7 0.64
    2 6 7 0.69
    3 -6 7 2.01
    -3 -6 -7 1.65
    3 -6 7 1.68
    3 -6 7 1.98
    -3 -6 -7 1.5
    -3 -6 -7 1.68
    -3 6 -7 1.42
    -3 6 -7 1.63
    3 6 7 1.73
    3 6 7 1.81
    -3 6 -7 1.76
    4 -6 7 9.27
    -4 -6 -7 8.69
    -4 -6 -7 8.86
    4 -6 7 9.05
    -4 -6 -7 9.51
    4 -6 7 8.41
    4 6 7 8.15
    4 6 7 8.52
    -4 6 -7 8.83
    -4 6 -7 9.07
    5 -6 7 17.63
    -5 -6 -7 17.6
    5 -6 7 17.51
    -5 -6 -7 16.82
    -5 -6 -7 17.25
    5 -6 7 18.2
    5 6 7 16.85
    -5 6 -7 17.93
    5 6 7 16.96
    -5 6 -7 16.72
    -5 6 -7 17.81
    -6 -6 -7 15.71
    -6 -6 -7 14.88
    6 -6 7 15.35
    6 -6 7 15.14
    -6 6 -7 15.15
    -6 6 -7 15.17
    -6 6 -7 14.88
    6 6 7 15.87
    -7 -6 -7 2.91
    7 -6 7 2.85
    -7 6 -7 2.39
    7 6 7 2.66
    -7 6 -7 2.4
    8 -6 7 8.22
    -8 -6 -7 7.18
    -8 6 -7 6.33
    -8 6 -7 8.42
    8 6 7 6.78
    8 -7 -7 0.48
    8 -7 -7 0.27
    -8 -7 7 0.2
    8 -7 -7 0.52
    8 7 -7 0.3
    -8 7 7 0.17
    8 7 -7 0.19
    -7 -7 7 3.33
    7 -7 -7 3.03
    7 -7 -7 3.09
    7 -7 -7 3.51
    -7 7 7 3.06
    7 7 -7 3.07
    7 7 -7 2.92
    6 -7 -7 25.16
    6 -7 -7 25.72
    6 -7 -7 25.6
    -6 -7 7 26.29
    6 7 -7 26.8
    6 7 -7 26.18
    -6 7 7 26.87
    -5 -7 7 1.12
    5 -7 -7 0.89
    5 -7 -7 0.69
    5 -7 -7 0.76
    5 7 -7 0.51
    -5 7 7 0.85
    5 7 -7 0.57
    4 -7 -7 7.31
    4 -7 -7 7.14
    4 -7 -7 6.76
    -4 -7 7 6.9
    -4 -7 7 7.21
    4 -7 -7 7.72
    -4 7 7 7.32
    4 7 -7 7.15
    4 7 -7 6.51
    4 7 -7 6.7
    -4 7 7 7.69
    3 -7 -7 7.83
    -3 -7 7 7.97
    3 -7 -7 8.42
    3 -7 -7 7.67
    3 -7 -7 7.94
    -3 -7 7 7.55
    3 7 -7 8.18
    -3 7 7 8.08
    3 7 -7 7.1
    -3 7 7 8.19
    3 7 -7 7.3
    2 -7 -7 0.73
    2 -7 -7 0.59
    -2 -7 7 0.94
    -2 -7 7 0.68
    2 -7 -7 0.79
    -2 7 7 0.63
    -2 7 7 0.59
    2 7 -7 0.7
    2 7 -7 0.65
    -2 7 7 0.89
    2 7 -7 0.98
    1 -7 -7 0.54
    -1 -7 7 0.51
    -1 -7 7 0.38
    1 -7 -7 0.3
    1 -7 -7 0.37
    1 -7 -7 0.4
    -1 7 7 0.38
    -1 7 7 0.52
    1 7 -7 0.44
    -1 7 7 0.36
    1 7 -7 0.46
    1 7 -7 0.47
    0 -7 -7 36.57
    0 -7 -7 37.49
    0 -7 7 36.02
    0 -7 7 36.74
    0 -7 -7 35.37
    0 -7 7 37.26
    0 -7 -7 36.94
    0 7 7 36.03
    0 7 7 36.19
    0 7 7 36.2
    0 7 -7 35.99
    -1 -7 -7 4.99
    1 -7 7 5.01
    1 -7 7 4.82
    -1 -7 -7 4.91
    -1 -7 -7 5.48
    -1 -7 -7 5.35
    1 -7 7 5.21
    1 7 7 5.07
    1 7 7 4.99
    -1 7 -7 5
    1 7 7 5.53
    -1 7 -7 5.24
    -1 7 -7 4.96
    2 -7 7 3.83
    2 -7 7 4.23
    -2 -7 -7 3.88
    2 -7 7 3.87
    -2 -7 -7 4.24
    -2 -7 -7 4.43
    2 7 7 3.87
    -2 7 -7 4.15
    -2 7 -7 3.85
    -2 7 -7 4.14
    2 7 7 4.07
    -3 -7 -7 2.99
    3 -7 7 2.75
    -3 -7 -7 2.51
    3 -7 7 2.75
    3 7 7 2.56
    -3 7 -7 3.08
    -3 7 -7 3.04
    -3 7 -7 2.92
    4 -7 7 0.05
    4 -7 7 0.13
    -4 -7 -7 0.05
    -4 -7 -7 -0.02
    -4 -7 -7 -0.04
    -4 7 -7 0.24
    -4 7 -7 0.06
    4 7 7 0.22
    4 7 7 0.13
    -4 7 -7 0.05
    -5 -7 -7 0.32
    5 -7 7 0.35
    -5 -7 -7 0.23
    5 -7 7 0.58
    -5 -7 -7 0.35
    -5 7 -7 0.43
    -5 7 -7 0.35
    -5 7 -7 0.1
    5 7 7 0.04
    6 -7 7 0.18
    6 -7 7 0.36
    -6 -7 -7 0.08
    -6 -7 -7 0.15
    -6 7 -7 0.02
    -6 7 -7 0.05
    6 7 7 -0.07
    -6 7 -7 0.15
    7 -7 7 0.16
    -7 -7 -7 0.01
    7 7 7 -0.27
    -7 7 -7 0.02
    -7 7 -7 0.27
    -8 -7 -7 3.99
    -8 7 -7 4.06
    -8 7 -7 4.16
    8 7 7 3.89
    8 -8 -7 4.77
    8 8 -7 3.81
    7 -8 -7 18.19
    7 -8 -7 17.82
    -7 -8 7 18.06
    7 -8 -7 16.53
    7 8 -7 17.61
    -7 8 7 16.49
    7 8 -7 17.79
    6 -8 -7 15.81
    6 -8 -7 15.77
    6 -8 -7 16.43
    -6 -8 7 16.33
    6 8 -7 15.5
    -6 8 7 16.46
    6 8 -7 16.24
    -5 -8 7 0.11
    5 -8 -7 0.2
    5 -8 -7 0.11
    5 -8 -7 0.31
    5 8 -7 0.34
    5 8 -7 0.08
    -5 8 7 0.13
    4 -8 -7 14.07
    -4 -8 7 15.16
    4 -8 -7 14.6
    4 8 -7 14.54
    4 8 -7 13.94
    -4 8 7 14.18
    3 -8 -7 -0.03
    3 -8 -7 -0.07
    -3 -8 7 -0.07
    -3 -8 7 0.1
    3 -8 -7 0.05
    3 -8 -7 -0.02
    3 8 -7 -0.08
    3 8 -7 -0.02
    -3 8 7 -0.09
    -3 8 7 0.1
    3 8 -7 -0.06
    2 -8 -7 4.38
    -2 -8 7 4.35
    2 -8 -7 4.17
    2 -8 -7 4.17
    -2 8 7 4.06
    2 8 -7 4.16
    -2 8 7 4.1
    -2 8 7 4.42
    2 8 -7 4.31
    2 8 -7 4.01
    -1 -8 7 0.53
    -1 -8 7 0.55
    1 -8 -7 0.49
    1 -8 -7 0.68
    1 -8 -7 0.49
    -1 8 7 0.5
    -1 8 7 0.56
    1 8 -7 0.51
    1 8 -7 0.52
    1 8 -7 0.62
    -1 8 7 0.48
    0 -8 -7 2.74
    0 -8 7 2.84
    0 -8 -7 3.02
    0 -8 7 2.81
    0 -8 -7 2.9
    0 -8 -7 3.03
    0 -8 7 2.89
    0 8 -7 2.94
    0 8 7 2.64
    0 8 -7 3.13
    0 8 7 3.29
    1 -8 7 2.26
    1 -8 7 2.25
    -1 -8 -7 2.15
    -1 -8 -7 1.93
    1 -8 7 2.03
    1 -8 7 1.89
    -1 8 -7 2.21
    -1 8 -7 2.05
    1 8 7 1.72
    1 8 7 2.18
    -1 8 -7 2.3
    -2 -8 -7 8.41
    -2 -8 -7 8.95
    -2 -8 -7 7.86
    2 -8 7 8.2
    2 -8 7 8.33
    2 8 7 8.14
    -2 8 -7 7.52
    -2 8 -7 8.06
    -2 8 -7 8.3
    3 -8 7 2.11
    -3 -8 -7 2.46
    -3 -8 -7 2.81
    -3 -8 -7 2.6
    3 -8 7 2.19
    -3 8 -7 2.55
    3 8 7 2.3
    3 8 7 2.29
    -3 8 -7 2.38
    -3 8 -7 2.61
    4 -8 7 26.21
    -4 -8 -7 24.73
    4 -8 7 26.06
    -4 -8 -7 27.22
    -4 -8 -7 26.11
    -4 8 -7 25.79
    -4 8 -7 25.84
    -4 8 -7 27.3
    4 8 7 26.47
    -5 -8 -7 0.02
    5 -8 7 0.26
    -5 -8 -7 -0.14
    5 -8 7 0.02
    -5 8 -7 0.16
    -5 8 -7 0.13
    5 8 7 0.13
    -5 8 -7 -0.03
    -6 -8 -7 2.85
    6 -8 7 3.33
    6 -8 7 2.74
    -6 -8 -7 3.63
    -6 8 -7 3.07
    6 8 7 3.18
    -6 8 -7 3.3
    -7 -8 -7 -0.07
    7 -8 7 0.59
    -7 8 -7 0.13
    -7 8 -7 0.11
    7 8 7 0.35
    7 -9 -7 2.78
    -7 -9 7 2.43
    7 -9 -7 3.12
    7 -9 -7 2.77
    7 9 -7 3.41
    -7 9 7 2.73
    7 9 -7 3.04
    -6 -9 7 -0.21
    6 -9 -7 0.35
    6 -9 -7 0.36
    6 -9 -7 -0.17
    6 9 -7 0.11
    -6 9 7 -0.11
    6 9 -7 0.1
    5 -9 -7 7.17
    -5 -9 7 7.15
    5 -9 -7 7
    5 -9 -7 7.53
    5 9 -7 7.9
    -5 9 7 6.72
    5 9 -7 7.01
    -4 -9 7 4.38
    4 -9 -7 4.12
    4 -9 -7 3.43
    4 -9 -7 4.07
    -4 9 7 4.12
    4 9 -7 4.14
    4 9 -7 3.35
    3 -9 -7 0.51
    3 -9 -7 0.45
    -3 -9 7 0.35
    3 9 -7 0.38
    -3 9 7 0.41
    3 9 -7 0.27
    2 -9 -7 1.1
    2 -9 -7 0.81
    2 -9 -7 0.94
    2 -9 -7 0.86
    -2 -9 7 0.82
    -2 -9 7 1.12
    -2 9 7 0.77
    -2 9 7 0.88
    2 9 -7 0.87
    2 9 -7 0.72
    -2 9 7 1.14
    2 9 -7 0.98
    1 -9 -7 2.32
    -1 -9 7 2.37
    1 -9 -7 2.55
    -1 -9 7 2.54
    1 -9 -7 2.81
    1 -9 -7 2.17
    -1 9 7 1.5
    1 9 -7 2.15
    -1 9 7 2.3
    1 9 -7 2.32
    -1 9 7 2.15
    0 -9 -7 0.08
    0 -9 -7 0.05
    0 -9 7 0.06
    0 -9 7 0.07
    0 -9 -7 -0.1
    0 -9 7 -0.04
    0 9 7 0.02
    0 9 -7 0.31
    0 9 -7 -0.01
    0 9 7 0.01
    -1 -9 -7 4.02
    1 -9 7 4.07
    -1 -9 -7 4.5
    1 -9 7 4.1
    1 -9 7 4.12
    1 -9 7 4.02
    -1 9 -7 3.97
    -1 9 -7 3.9
    1 9 7 4.18
    1 9 7 3.9
    -1 9 -7 4.39
    -2 -9 -7 2.21
    2 -9 7 1.99
    -2 -9 -7 2.13
    2 -9 7 2.16
    2 -9 7 1.98
    -2 -9 -7 2.32
    -2 9 -7 2.07
    2 9 7 2.38
    -2 9 -7 2.2
    -2 9 -7 2.06
    2 9 7 2.06
    -3 -9 -7 10.7
    -3 -9 -7 11.43
    3 -9 7 11.33
    3 -9 7 11.74
    -3 -9 -7 11.53
    -3 9 -7 11.41
    -3 9 -7 11.58
    3 9 7 11.08
    -3 9 -7 10.83
    4 -9 7 6.65
    4 -9 7 6.43
    -4 -9 -7 6.61
    -4 -9 -7 7.03
    -4 9 -7 6.53
    4 9 7 6.66
    -4 9 -7 6.84
    -4 9 -7 6.79
    5 -9 7 1.66
    -5 -9 -7 1.92
    -5 -9 -7 1.61
    5 -9 7 1.83
    5 9 7 1.69
    -5 9 -7 1.62
    -5 9 -7 1.8
    -6 -9 -7 -0.13
    -6 -9 -7 0.38
    6 -9 7 0.53
    -6 9 -7 0.12
    6 9 7 0.57
    -6 9 -7 0.24
    -7 -9 -7 0.21
    7 -9 7 -0.1
    -7 9 -7 0.11
    -7 9 -7 0.25
    7 9 7 -0.15
    -7 -10 7 1.56
    7 -10 -7 0.83
    7 -10 -7 0.7
    7 -10 -7 0.87
    -7 10 7 1.09
    7 10 -7 0.38
    7 10 -7 1.08
    -6 -10 7 11.82
    6 -10 -7 11.96
    6 -10 -7 12.52
    6 -10 -7 11.98
    6 10 -7 12.34
    -6 10 7 11.88
    6 10 -7 13.07
    5 -10 -7 8.12
    5 -10 -7 7.89
    -5 -10 7 7.22
    5 -10 -7 7.99
    5 10 -7 7.65
    5 10 -7 7.33
    -5 10 7 6.97
    4 -10 -7 1.3
    4 -10 -7 1.38
    4 -10 -7 1.65
    -4 -10 7 1
    4 10 -7 1.25
    4 10 -7 1.27
    -4 10 7 1.39
    3 -10 -7 0.57
    3 -10 -7 0.46
    -3 -10 7 0.34
[truncated: 96,611 more chars]
