# Supplementary material for: Crystal structure of 4-amino-3-(thio­phen-3-ylmeth­yl)-1H-1,2,4-triazole-5(4H)-thione
Source: Acta Crystallogr E Crystallogr Commun. 2017 Aug 30;73(Pt 9):1389–92. doi: 10.1107/S2056989017012191 (PMC5588588; doi:10.1107/S2056989017012191)
Supplement: Supplementary file 2 [file e-73-01389-Isup2.hkl]

#
# h,k,l, Fc-squared, Fo-squared, sigma(Fo-squared), status flag
#
data_I
_shelx_title ' test1 in P21/n #  14'
_shelx_refln_list_code          4
_shelx_F_calc_maximum      160.86
_exptl_crystal_F_000       440.00
_reflns_d_resolution_high  0.6962

loop_
 _space_group_symop_operation_xyz
 'x, y, z'
 '-x+1/2, y+1/2, -z+1/2'
 '-x, -y, -z'
 'x-1/2, -y-1/2, z-1/2'

_cell_length_a     7.6904
_cell_length_b    13.0429
_cell_length_c     9.0220
_cell_angle_alpha  90.000
_cell_angle_beta   90.081
_cell_angle_gamma  90.000

_shelx_F_squared_multiplier     1.000

loop_
 _refln_index_h
 _refln_index_k
 _refln_index_l
 _refln_F_squared_calc
 _refln_F_squared_meas
 _refln_F_squared_sigma
 _refln_observed_status
   2   0   0       4235.85       4480.61        32.11 o
   4   0   0        488.50        474.72         3.87 o
   6   0   0         53.67         43.66         1.63 o
   8   0   0       1608.37       1615.55        17.98 o
  10   0   0        109.61         94.03         5.95 o
   2   1   0        104.35        116.65         0.92 o
   3   1   0         11.44         11.61         0.44 o
   4   1   0         65.26         76.60         0.80 o
   5   1   0         10.57         14.20         0.45 o
   6   1   0         11.48         12.10         0.68 o
   7   1   0        368.47        365.53         4.16 o
   8   1   0        195.65        186.80         3.00 o
   9   1   0          9.83          7.86         2.04 o
  10   1   0         77.70         86.66         3.86 o
  11   1   0         13.10         20.43         4.81 o
   0   2   0         17.78         23.66         0.56 o
   1   2   0        749.62        752.56         3.97 o
   2   2   0       6266.76       6547.72        42.56 o
   3   2   0         62.55         44.74         0.57 o
   4   2   0        217.79        194.14         1.48 o
   5   2   0          8.62          2.80         0.29 o
   6   2   0        975.77        970.46         5.89 o
   7   2   0        590.27        581.81         5.46 o
   8   2   0        597.01        586.35         5.80 o
   9   2   0        164.45        179.58         4.69 o
  10   2   0        355.74        366.05         6.57 o
   1   3   0       3080.98       3120.29        17.91 o
   2   3   0       3635.76       3809.36        21.21 o
   3   3   0        634.81        650.46         3.84 o
   4   3   0         14.89          8.87         0.38 o
   5   3   0        923.26        996.73         5.60 o
   6   3   0       1052.11       1027.64         6.18 o
   7   3   0          0.32          1.29         1.05 o
   8   3   0         16.47         20.56         1.53 o
   9   3   0          7.71          9.54         1.96 o
  10   3   0          0.08          1.56         2.22 o
   0   4   0       3214.71       3341.26        25.52 o
   1   4   0         74.34         75.37         0.68 o
   2   4   0          8.54          4.63         0.27 o
   3   4   0        935.15        893.89         5.16 o
   4   4   0        597.02        556.61         3.54 o
   5   4   0       4116.79       4287.56        21.59 o
   6   4   0        653.47        613.58         4.09 o
   7   4   0        238.45        254.82         2.69 o
   8   4   0          0.16          0.14         1.14 o
   9   4   0        133.82        144.86         4.57 o
  10   4   0         21.82         23.39         2.56 o
   1   5   0       1219.18       1262.09         6.94 o
   2   5   0         20.09         16.55         0.45 o
   3   5   0          0.62          1.26         0.25 o
   4   5   0          1.50          0.10         0.29 o
   5   5   0        773.35        784.36         4.74 o
   6   5   0        491.99        469.31         3.35 o
   7   5   0        287.12        258.72         2.76 o
   8   5   0        156.45        156.40         3.85 o
   9   5   0        176.40        173.38         7.74 o
  10   5   0         32.62         36.68         3.30 o
   0   6   0          4.36          6.91         0.48 o
   1   6   0        166.22        159.03         1.36 o
   2   6   0        211.88        243.25         1.76 o
   3   6   0       3273.07       3409.87        17.21 o
   4   6   0        674.15        654.32         3.82 o
   5   6   0        851.80        898.38         5.37 o
   6   6   0        404.96        381.10         2.93 o
   7   6   0        393.76        374.23         3.69 o
   8   6   0          9.03          7.26         1.33 o
   9   6   0         12.56          8.75         2.10 o
  10   6   0         40.78         44.96         3.44 o
   1   7   0          0.96          1.38         0.27 o
   2   7   0          3.61          2.73         0.32 o
   3   7   0         39.69         41.01         0.82 o
   4   7   0         96.49         96.29         1.22 o
   5   7   0        149.64        151.37         1.64 o
   6   7   0        115.22        109.50         1.64 o
   7   7   0        340.21        360.94         3.24 o
   8   7   0         75.86         72.28         2.74 o
   9   7   0         74.36         69.57         3.91 o
  10   7   0          0.13         -2.84         2.84 o
   0   8   0       2902.52       2930.62        20.54 o
   1   8   0       1977.59       1943.91        10.70 o
   2   8   0        132.88        138.39         1.32 o
   3   8   0        211.37        198.49         1.75 o
   4   8   0         45.71         52.70         1.00 o
   5   8   0         27.86         28.73         1.06 o
   6   8   0        203.92        204.00         2.22 o
   7   8   0        134.74        136.16         2.31 o
   8   8   0         32.19         31.43         1.88 o
   9   8   0        600.85        626.17         9.86 o
   1   9   0        709.64        716.20         4.62 o
   2   9   0        493.45        506.62         3.18 o
   3   9   0        235.18        233.36         1.98 o
   4   9   0        645.96        625.83         4.21 o
   5   9   0          0.15          1.06         0.63 o
   6   9   0        190.35        181.78         2.36 o
   7   9   0         11.40         12.65         1.26 o
   8   9   0         74.93         60.70         3.52 o
   9   9   0         54.86         47.25         3.38 o
   0  10   0        322.78        314.28         3.43 o
   1  10   0       1350.54       1323.36         7.53 o
   2  10   0        109.40        106.87         1.28 o
   3  10   0        225.67        206.28         2.12 o
   4  10   0        117.33        110.30         1.62 o
   5  10   0        203.76        188.97         2.30 o
   6  10   0          2.04          5.04         0.98 o
   7  10   0         14.23         14.00         1.39 o
   8  10   0         87.84         98.26         6.44 o
   9  10   0        255.85        230.53         7.63 o
   1  11   0         22.38         24.17         0.77 o
   2  11   0        105.23        106.38         1.56 o
   3  11   0         51.90         50.78         1.35 o
   4  11   0        305.09        310.88         4.05 o
   5  11   0          3.89          3.85         1.09 o
   6  11   0         28.87         31.33         1.56 o
   7  11   0         32.16         36.16         2.45 o
   8  11   0          7.92          7.70         2.56 o
   0  12   0        480.89        483.90         4.91 o
   1  12   0        714.96        704.30         4.74 o
   2  12   0         24.36         23.31         0.90 o
   3  12   0        207.90        211.88         2.50 o
   4  12   0        949.52        938.28         7.25 o
   5  12   0          3.11          4.38         1.29 o
   6  12   0        151.18        158.99         3.35 o
   7  12   0        349.54        336.34         6.81 o
   8  12   0         23.61         21.28         3.28 o
   1  13   0          2.22          1.55         0.76 o
   2  13   0         28.27         31.67         1.20 o
   3  13   0         71.75         74.75         1.93 o
   4  13   0         23.10         22.04         1.57 o
   5  13   0        167.70        168.92         3.22 o
   6  13   0         42.07         44.77         2.35 o
   7  13   0        102.41         96.41         4.77 o
   0  14   0         95.69         96.37         3.19 o
   1  14   0          7.92          8.44         1.00 o
   2  14   0        121.59        119.60         2.66 o
   3  14   0        153.87        152.42         2.86 o
   4  14   0        831.48        834.67         8.03 o
   5  14   0          9.20         11.31         2.36 o
   6  14   0        626.27        620.72         8.53 o
   7  14   0         21.31         17.86         3.23 o
   1  15   0        246.70        242.67         3.61 o
   2  15   0         47.72         50.89         2.29 o
   3  15   0         24.85         29.61         1.73 o
   4  15   0         25.74         27.35         2.00 o
   5  15   0         18.32         20.80         2.29 o
   6  15   0        104.56        105.93         5.13 o
   0  16   0        150.41        151.96         4.82 o
   1  16   0        161.46        166.81         3.44 o
   2  16   0        640.71        648.96         7.48 o
   3  16   0         26.24         27.11         2.32 o
   4  16   0         81.02         87.52         4.13 o
   5  16   0          3.24          2.79         2.99 o
   1  17   0         13.53         12.06         2.16 o
   2  17   0          0.95          0.02         2.22 o
   3  17   0         33.89         36.59         2.82 o
   4  17   0         43.10         40.99         3.67 o
   0  18   0        464.71        452.11        13.19 o
   1  18   0        622.20        604.54        11.14 o
   2  18   0         12.94         10.92         2.83 o
   3  18   0         23.45         16.41         8.84 o
  -9   0   1         59.48         60.90         3.99 o
  -7   0   1         31.47         30.32         1.27 o
  -5   0   1       1862.51       1992.65        14.34 o
  -3   0   1       4177.13       4286.52        34.96 o
  -1   0   1        366.72        328.92         2.68 o
   1   0   1       8466.13       8444.32        69.39 o
   3   0   1       3952.86       4184.19        36.87 o
   5   0   1       4977.21       5151.63        39.69 o
   7   0   1         15.39         22.50         1.60 o
   9   0   1          9.84          6.39         2.38 o
 -10   1   1        249.86        265.45         5.77 o
  -9   1   1         16.59         15.56         1.88 o
  -8   1   1        706.58        724.55         6.77 o
  -7   1   1         48.80         44.54         1.62 o
  -6   1   1       1826.63       1825.04         9.74 o
  -5   1   1        290.96        299.36         2.22 o
  -4   1   1        392.87        331.80         2.15 o
  -3   1   1        975.26       1044.26         6.51 o
  -2   1   1        446.48        477.04         2.78 o
  -1   1   1       2845.47       2945.53        17.62 o
   0   1   1         94.38         90.66         2.53 o
   1   1   1       4789.48       4890.93        29.33 o
   2   1   1        784.81        816.13         5.05 o
   3   1   1        436.59        474.23         3.60 o
   4   1   1       1215.05       1180.51         6.89 o
   5   1   1        120.69        119.73         1.34 o
   6   1   1        410.25        414.53         3.17 o
   7   1   1        487.30        475.90         4.50 o
   8   1   1        213.97        214.04         3.34 o
   9   1   1         29.78         23.73         1.96 o
  10   1   1        157.49        172.78         5.12 o
 -10   2   1        106.21        101.18         4.31 o
  -9   2   1          0.46          2.12         1.84 o
  -8   2   1        317.21        301.21         3.66 o
  -7   2   1         14.79         16.01         0.75 o
  -6   2   1        720.02        718.04         4.79 o
  -5   2   1        100.20         96.37         1.07 o
  -4   2   1         22.73         25.40         0.58 o
  -3   2   1        734.52        766.98         4.76 o
  -2   2   1        402.14        468.03         2.65 o
  -1   2   1       1382.48       1413.75         7.10 o
   0   2   1       1778.78       1751.54         8.92 o
   1   2   1        818.69        861.67         5.12 o
   2   2   1         22.07         28.53         0.39 o
   3   2   1        707.34        630.29         3.74 o
   4   2   1        462.75        507.56         3.16 o
   5   2   1        731.89        687.01         4.45 o
   6   2   1        114.30         99.00         1.43 o
   7   2   1        901.85        875.51         7.05 o
   8   2   1         14.07         15.94         1.39 o
   9   2   1          5.40          4.33         1.79 o
  10   2   1          4.41          7.10         2.22 o
 -10   3   1          1.33          4.67         2.32 o
  -9   3   1        293.37        290.52         5.48 o
  -8   3   1        159.84        158.25         2.68 o
  -7   3   1        207.24        187.61         2.10 o
  -6   3   1        307.42        313.13         2.50 o
  -5   3   1          7.03          4.02         0.40 o
  -4   3   1       1814.01       1970.91        10.50 o
  -3   3   1       2168.54       2336.78        11.87 o
  -2   3   1         43.32         27.60         0.47 o
  -1   3   1      25875.25      23110.37       263.02 o
   0   3   1        770.78        900.00         4.77 o
   1   3   1       1529.63       1604.58        11.93 o
   2   3   1       2345.91       2385.09        13.42 o
   3   3   1         40.57         39.79         0.58 o
   4   3   1        831.22        832.66         4.60 o
   5   3   1        485.16        494.80         2.95 o
   6   3   1        147.71        139.41         1.61 o
   7   3   1        880.21        882.52         7.48 o
   8   3   1         19.64         14.65         1.35 o
   9   3   1          1.22          2.13         1.70 o
  10   3   1         50.50         57.67         3.27 o
 -10   4   1        126.82        117.55         4.69 o
  -9   4   1        153.72        164.17         4.55 o
  -8   4   1        518.39        533.26         5.56 o
  -7   4   1        226.39        225.92         2.36 o
  -6   4   1         49.26         45.35         1.03 o
  -5   4   1        138.09        142.94         1.51 o
  -4   4   1        213.17        204.55         1.57 o
  -3   4   1        364.86        358.66         2.44 o
  -2   4   1       3225.13       3389.88        19.41 o
  -1   4   1        958.26        960.43         7.95 o
   0   4   1       7903.70       8261.34        64.48 o
   1   4   1       1686.54       1774.74         8.97 o
   2   4   1        779.34        770.14         4.27 o
   3   4   1          1.72          6.04         0.31 o
   4   4   1        229.12        242.17         1.82 o
   5   4   1         10.80         11.15         0.49 o
   6   4   1        328.54        329.90         2.57 o
   7   4   1        166.92        164.93         2.30 o
   8   4   1          0.52         -0.64         1.48 o
   9   4   1        455.40        490.74         7.13 o
  10   4   1        114.48        112.19         5.05 o
 -10   5   1         16.61         14.21         3.34 o
  -9   5   1        426.07        425.03         7.45 o
  -8   5   1         21.40         18.88         1.47 o
  -7   5   1         58.58         57.26         1.76 o
  -6   5   1         64.76         56.08         1.23 o
  -5   5   1        531.24        532.11         3.41 o
  -4   5   1         13.35         10.07         0.43 o
  -3   5   1       1428.23       1568.72         8.23 o
  -2   5   1        149.83        143.74         1.44 o
  -1   5   1       1686.10       1574.23         9.10 o
   0   5   1        999.01        966.05         5.27 o
   1   5   1        733.78        736.98         4.01 o
   2   5   1        130.49        156.88         1.22 o
   3   5   1         38.70         34.39         0.59 o
   4   5   1        184.37        209.03         1.68 o
   5   5   1        204.19        186.90         1.70 o
   6   5   1          1.20          2.02         0.50 o
   7   5   1        238.45        228.65         3.14 o
   8   5   1        238.13        216.19         4.45 o
   9   5   1        238.39        242.39         5.53 o
  10   5   1          0.14          1.56         2.63 o
 -10   6   1         71.97         78.39         4.31 o
  -9   6   1          0.42         -0.38         2.11 o
  -8   6   1        299.44        309.17         4.06 o
  -7   6   1        747.77        718.88         6.08 o
  -6   6   1        248.05        262.46         2.46 o
  -5   6   1       1207.81       1172.42         6.76 o
  -4   6   1          2.89          4.34         0.42 o
  -3   6   1        508.07        568.69         3.55 o
  -2   6   1        281.31        280.80         2.04 o
  -1   6   1         20.58         16.61         0.47 o
   0   6   1       1366.79       1310.23         6.87 o
   1   6   1       1686.18       1727.34         9.00 o
   2   6   1       1481.94       1519.71         8.17 o
   3   6   1          0.01          0.87         0.37 o
   4   6   1         51.13         57.94         0.87 o
   5   6   1        260.76        254.74         2.06 o
   6   6   1        289.00        273.22         2.39 o
   7   6   1         25.53         23.51         1.08 o
   8   6   1        380.90        397.50         6.57 o
   9   6   1         26.47         28.86         2.80 o
  10   6   1        330.22        336.34         7.36 o
 -10   7   1         42.47         34.67         3.33 o
  -9   7   1         14.25         15.47         2.15 o
  -8   7   1         31.32         37.92         1.76 o
  -7   7   1         83.83         88.76         1.84 o
  -6   7   1         54.22         61.09         1.37 o
  -5   7   1          1.52          1.88         0.52 o
  -4   7   1         13.21         15.57         0.60 o
  -3   7   1         61.16         45.53         0.79 o
  -2   7   1       1317.91       1297.56         7.39 o
  -1   7   1         61.20         54.35         0.84 o
   0   7   1        102.25         91.41         0.98 o
   1   7   1        775.31        789.92         4.55 o
   2   7   1         46.50         53.30         0.75 o
   3   7   1        207.43        190.67         1.55 o
   4   7   1       1028.61       1072.95         5.85 o
   5   7   1        402.80        381.58         2.86 o
   6   7   1          1.00          0.53         0.59 o
   7   7   1        116.98        113.59         1.83 o
   8   7   1         44.16         41.49         3.23 o
   9   7   1        117.93        114.17         4.02 o
  10   7   1         10.75          9.24         3.05 o
  -9   8   1         23.11         21.36         2.38 o
  -8   8   1          3.32          3.28         1.35 o
  -7   8   1          3.44          2.56         0.93 o
  -6   8   1        279.16        260.89         2.52 o
  -5   8   1        105.45        103.48         1.55 o
  -4   8   1        148.37        139.86         1.53 o
  -3   8   1        118.76        107.98         1.26 o
  -2   8   1         33.95         47.51         0.85 o
  -1   8   1        180.56        185.34         1.49 o
   0   8   1          8.09          5.69         0.36 o
   1   8   1         73.20         73.18         0.97 o
   2   8   1        712.23        708.52         4.04 o
   3   8   1         77.33         81.98         1.22 o
   4   8   1       2311.84       2349.70        14.72 o
   5   8   1        604.56        585.02         4.03 o
   6   8   1        907.90        872.58         5.96 o
   7   8   1        113.96        115.62         2.30 o
   8   8   1        424.04        422.63         6.25 o
   9   8   1         15.18         22.12         2.73 o
  -9   9   1         11.93          6.71         3.02 o
  -8   9   1          8.62          8.53         1.71 o
  -7   9   1        130.88        141.12         2.75 o
  -6   9   1        247.90        260.46         2.79 o
  -5   9   1       1058.74       1038.85         6.73 o
  -4   9   1        114.67        111.78         1.47 o
  -3   9   1         62.84         58.74         1.02 o
  -2   9   1        128.55        120.51         1.40 o
  -1   9   1        158.52        168.70         1.52 o
   0   9   1        131.32        127.82         1.26 o
   1   9   1          4.90          9.67         0.67 o
   2   9   1        205.84        188.28         1.64 o
   3   9   1        997.06        987.14         5.66 o
   4   9   1         83.55         84.80         1.39 o
   5   9   1        115.31        107.58         1.59 o
   6   9   1         43.44         40.25         1.25 o
   7   9   1         10.00         12.95         1.26 o
   8   9   1         49.08         50.06         3.63 o
   9   9   1         90.03         88.79         4.56 o
  -9  10   1          9.49          3.31         4.15 o
  -8  10   1         32.55         33.90         2.20 o
  -7  10   1         75.99         70.08         2.39 o
  -6  10   1          1.30          1.67         0.93 o
  -5  10   1        692.75        688.83         5.28 o
  -4  10   1        407.41        397.74         3.33 o
  -3  10   1        306.57        306.75         2.78 o
  -2  10   1        359.11        378.80         2.89 o
  -1  10   1        187.49        188.28         1.71 o
   0  10   1        295.10        289.77         2.22 o
   1  10   1         19.23         22.34         0.68 o
   2  10   1         11.99          6.86         0.56 o
   3  10   1        681.75        693.08         5.09 o
   4  10   1        571.37        582.18         4.63 o
   5  10   1         75.68         75.37         1.63 o
   6  10   1        457.07        467.34         4.60 o
   7  10   1          5.56          7.87         1.34 o
   8  10   1        150.92        149.51         4.91 o
   9  10   1         27.69         17.73         3.03 o
  -8  11   1          0.02         -1.63         3.10 o
  -7  11   1        533.53        532.39         6.17 o
  -6  11   1        138.30        134.21         2.73 o
  -5  11   1        464.57        455.51         4.06 o
  -4  11   1        191.70        187.59         2.30 o
  -3  11   1          1.83          2.11         0.72 o
  -2  11   1        447.68        445.87         3.31 o
  -1  11   1        161.43        153.55         1.78 o
   0  11   1        129.76        119.66         1.47 o
   1  11   1         18.63         18.05         0.68 o
   2  11   1        321.12        310.33         2.69 o
   3  11   1        294.24        280.62         2.90 o
   4  11   1          0.76          1.13         0.86 o
   5  11   1        635.89        647.46         6.02 o
   6  11   1         60.05         65.07         2.21 o
   7  11   1          1.54          1.02         1.80 o
   8  11   1          0.03          0.92         2.76 o
  -8  12   1          7.54          8.99         3.87 o
  -7  12   1        199.30        206.56         5.75 o
  -6  12   1         30.51         34.76         1.88 o
  -5  12   1         68.31         64.68         2.23 o
  -4  12   1        127.59        130.12         2.31 o
  -3  12   1         12.89         14.62         0.91 o
  -2  12   1        473.66        463.11         3.63 o
  -1  12   1        472.00        465.39         3.62 o
   0  12   1        215.93        208.73         2.20 o
   1  12   1        804.33        813.60         5.49 o
   2  12   1         40.39         40.16         1.21 o
   3  12   1          0.03          0.38         0.70 o
   4  12   1          0.07         -0.18         0.81 o
   5  12   1         39.28         35.47         2.03 o
   6  12   1        169.69        186.02         3.97 o
   7  12   1        312.73        315.07         6.96 o
   8  12   1          1.35          0.16         2.78 o
  -7  13   1         60.57         62.05         3.53 o
  -6  13   1         16.66         20.28         2.27 o
  -5  13   1         78.47         76.37         2.76 o
  -4  13   1         79.52         79.88         2.41 o
  -3  13   1        105.64         96.25         2.26 o
  -2  13   1        511.31        504.75         4.58 o
  -1  13   1         23.83         25.12         1.07 o
   0  13   1        894.16        888.32         6.23 o
   1  13   1        370.33        374.72         3.52 o
   2  13   1        287.25        279.48         3.12 o
   3  13   1        203.18        199.71         2.98 o
   4  13   1        383.86        384.02         4.39 o
   5  13   1        120.51        122.88         3.50 o
   6  13   1        170.70        192.72         4.60 o
   7  13   1          1.78          2.31         2.12 o
  -7  14   1        184.64        185.76         7.09 o
  -6  14   1         30.82         29.40         3.06 o
  -5  14   1         11.16          9.11         1.55 o
  -4  14   1         76.96         76.25         2.78 o
  -3  14   1         73.99         76.10         2.34 o
  -2  14   1         17.57         18.51         1.20 o
  -1  14   1        177.14        173.18         2.70 o
   0  14   1         45.33         46.62         1.65 o
   1  14   1        446.65        458.87         4.42 o
   2  14   1          7.44          8.23         1.05 o
   3  14   1         24.94         26.59         1.42 o
   4  14   1        104.05        105.90         3.15 o
   5  14   1          1.98          5.11         2.06 o
   6  14   1          5.96          8.59         2.12 o
   7  14   1          7.77          9.21         2.94 o
  -6  15   1         22.42         25.80         3.39 o
  -5  15   1         26.21         25.78         3.38 o
  -4  15   1        108.32        101.92         3.17 o
  -3  15   1         10.70          9.38         1.41 o
  -2  15   1        748.73        748.96         7.08 o
  -1  15   1        523.66        517.24         5.46 o
   0  15   1        820.04        824.09         7.51 o
   1  15   1          0.14          0.78         1.22 o
   2  15   1         15.97         16.87         1.58 o
   3  15   1         13.39         16.73         2.18 o
   4  15   1          1.46          2.95         2.10 o
   5  15   1         18.27         21.14         3.09 o
   6  15   1        145.67        145.47         6.55 o
  -5  16   1        123.65        130.34         6.04 o
  -4  16   1         20.47         24.30         2.92 o
  -3  16   1         26.84         29.02         2.13 o
  -2  16   1         20.00         23.42         1.90 o
  -1  16   1         45.97         48.40         2.16 o
   0  16   1          8.30          9.17         1.58 o
   1  16   1        233.29        242.39         4.27 o
   2  16   1          9.90         10.73         1.80 o
   3  16   1        245.03        256.79         5.09 o
   4  16   1         57.23         67.18         3.27 o
   5  16   1          6.59          6.70         2.47 o
  -4  17   1         31.16         41.24         3.96 o
  -3  17   1          8.93          4.91         2.90 o
  -2  17   1        246.00        244.30         5.55 o
  -1  17   1         71.06         71.44         2.94 o
   0  17   1         51.41         46.67         2.55 o
   1  17   1         35.20         42.15         2.72 o
   2  17   1         29.82         32.31         3.18 o
   3  17   1        121.05        134.28         4.99 o
   4  17   1          1.46         -2.63         2.63 o
  -2  18   1         31.43         34.74         4.69 o
  -1  18   1         12.03         10.78         2.84 o
   0  18   1         94.21         98.58         4.78 o
   1  18   1         23.94         23.70         2.76 o
   2  18   1         10.74         16.99         2.87 o
 -10   0   2         17.92         22.10         3.64 o
  -8   0   2        226.27        218.97         3.72 o
  -6   0   2        214.01        198.55         2.49 o
  -4   0   2       1798.21       2015.90        17.22 o
  -2   0   2        571.86        566.14         5.11 o
   0   0   2       1819.90       1910.40        15.26 o
   2   0   2       1477.31       1519.66        11.74 o
   4   0   2       5001.30       5719.92        43.66 o
   6   0   2        507.22        484.86         5.79 o
   8   0   2         41.44         45.93         2.56 o
  10   0   2          9.85         11.36         3.20 o
 -10   1   2          3.63          6.60         2.53 o
  -9   1   2        589.27        590.52         7.06 o
  -8   1   2        117.18        110.82         1.93 o
  -7   1   2       1065.64       1070.31         6.60 o
  -6   1   2       1047.64       1066.92         6.23 o
  -5   1   2        446.26        439.51         2.95 o
  -4   1   2         49.85         50.84         0.85 o
  -3   1   2       3148.94       3228.27        16.66 o
  -2   1   2        108.94        115.27         0.95 o
  -1   1   2        500.21        519.15         2.96 o
   0   1   2        283.52        274.86         1.57 o
   1   1   2       3506.87       3862.62        20.15 o
   2   1   2        765.50        743.16         5.62 o
   3   1   2         84.31         64.44         0.62 o
   4   1   2        741.16        742.23         4.70 o
   5   1   2         31.35         34.76         0.88 o
   6   1   2         13.02         10.12         0.71 o
   7   1   2         44.77         45.73         1.50 o
   8   1   2        169.51        150.72         2.86 o
   9   1   2        270.43        272.46         5.50 o
  10   1   2         18.86         22.53         2.40 o
 -10   2   2         71.09         71.03         3.41 o
  -9   2   2        130.43        131.53         3.50 o
  -8   2   2        116.55        118.10         1.96 o
  -7   2   2       1687.43       1650.04         9.60 o
  -6   2   2          5.92          7.86         0.56 o
  -5   2   2        127.85        126.07         1.26 o
  -4   2   2        328.34        346.02         2.55 o
  -3   2   2         21.60         21.24         0.56 o
  -2   2   2       5660.11       5948.13        38.19 o
  -1   2   2       4737.61       5002.82        30.15 o
   0   2   2        185.81        216.57         1.77 o
   1   2   2          5.45          8.77         0.23 o
   2   2   2        325.79        376.77         2.43 o
   3   2   2        188.64        197.76         1.37 o
   4   2   2        143.52        165.62         1.35 o
   5   2   2          3.15          1.62         0.41 o
   6   2   2        317.78        327.93         3.15 o
   7   2   2        199.90        180.32         2.75 o
   8   2   2          4.30          1.00         1.15 o
   9   2   2          0.28          1.50         1.66 o
  10   2   2         93.24         96.24         4.95 o
 -10   3   2         15.16         22.72         2.63 o
  -9   3   2        255.19        267.03         4.83 o
  -8   3   2         18.21         16.59         1.18 o
  -7   3   2          0.50         -0.49         0.67 o
  -6   3   2         32.19         37.57         0.94 o
  -5   3   2        336.68        323.08         2.38 o
  -4   3   2       1564.37       1624.68         9.07 o
  -3   3   2         55.24         37.87         0.62 o
  -2   3   2         97.51        105.24         1.02 o
  -1   3   2      15872.02      16232.72       113.34 o
   0   3   2       4206.04       4372.61        22.17 o
   1   3   2        779.27        794.89         5.28 o
   2   3   2       4022.34       4102.63        20.27 o
   3   3   2       1266.39       1329.93         7.09 o
   4   3   2       3176.94       3372.16        16.92 o
   5   3   2        140.20        108.32         1.19 o
   6   3   2        267.35        261.70         3.21 o
   7   3   2       1042.79       1033.86         8.06 o
   8   3   2          2.38          3.03         1.96 o
   9   3   2        297.50        287.35         5.28 o
  10   3   2        185.21        192.47         5.13 o
 -10   4   2         25.67         22.45         2.69 o
  -9   4   2        310.87        322.90         5.75 o
  -8   4   2          7.50          8.88         1.22 o
  -7   4   2          2.53          1.53         0.67 o
  -6   4   2          4.92          5.71         0.57 o
  -5   4   2         11.64         10.27         0.51 o
  -4   4   2        167.19        180.49         1.59 o
  -3   4   2        282.98        246.62         1.80 o
  -2   4   2        140.59        185.97         1.36 o
  -1   4   2       1039.57       1123.61         6.02 o
   0   4   2        205.21        201.24         1.62 o
   1   4   2        213.39        222.35         1.70 o
   2   4   2        422.63        469.82         3.42 o
   3   4   2         96.09         90.28         0.90 o
   4   4   2        424.33        458.20         2.97 o
   5   4   2          0.35         -0.10         0.34 o
   6   4   2         70.62         72.59         1.92 o
   7   4   2         62.84         60.48         1.73 o
   8   4   2         22.25         28.11         2.31 o
   9   4   2         31.87         41.76         2.66 o
  10   4   2         25.81         24.07         2.86 o
 -10   5   2         56.17         69.68         4.85 o
  -9   5   2          0.53         -1.98         3.71 o
  -8   5   2        160.57        159.64         2.98 o
  -7   5   2        283.91        273.00         2.88 o
  -6   5   2        260.70        258.33         2.44 o
  -5   5   2        106.36         91.59         1.31 o
  -4   5   2        812.94        792.04         4.48 o
  -3   5   2        651.67        646.92         3.89 o
  -2   5   2         43.68         37.30         0.57 o
  -1   5   2        167.42        171.93         1.26 o
   0   5   2        840.47        836.31         4.75 o
   1   5   2        969.19        993.46         5.78 o
   2   5   2         82.69         62.69         0.81 o
   3   5   2        111.41         77.43         0.82 o
   4   5   2       1408.08       1357.89         7.46 o
   5   5   2       1340.75       1328.25         7.42 o
   6   5   2       1382.47       1394.37         9.23 o
   7   5   2        210.98        208.57         2.65 o
   8   5   2        509.76        521.97         7.72 o
   9   5   2         90.36         96.73         4.06 o
  10   5   2        131.27        142.62         6.31 o
 -10   6   2         78.27         81.46         4.71 o
  -9   6   2          0.23          4.60         2.53 o
  -8   6   2         60.69         64.95         2.38 o
  -7   6   2        169.43        174.80         2.38 o
  -6   6   2        259.71        240.47         2.31 o
  -5   6   2          0.20          0.57         0.46 o
  -4   6   2         91.90         97.18         1.22 o
  -3   6   2        175.16        168.36         1.43 o
  -2   6   2      10168.83      10908.42        55.13 o
  -1   6   2          1.69          2.63         0.25 o
   0   6   2         53.03         55.55         0.67 o
   1   6   2         25.07         13.69         0.43 o
   2   6   2        507.60        528.47         3.44 o
   3   6   2        132.78        128.80         1.29 o
   4   6   2          0.52          1.04         0.34 o
   5   6   2        212.80        198.61         1.96 o
   6   6   2        450.24        436.32         3.36 o
   7   6   2        117.83        121.92         1.72 o
   8   6   2         17.47         19.49         1.75 o
   9   6   2          5.69         12.15         2.20 o
  10   6   2         43.27         43.06         3.42 o
 -10   7   2        216.28        198.74        10.71 o
  -9   7   2        106.84        103.04         5.10 o
  -8   7   2        228.02        230.16         3.46 o
  -7   7   2         12.87         12.90         1.05 o
  -6   7   2       1515.29       1511.66         9.25 o
  -5   7   2         41.37         37.22         0.99 o
  -4   7   2       1166.00       1138.09         6.83 o
  -3   7   2        347.88        335.63         2.36 o
  -2   7   2       2345.08       2356.12        12.50 o
  -1   7   2       1330.67       1386.87         7.57 o
   0   7   2       1432.82       1487.05         8.32 o
   1   7   2         75.08         85.01         0.88 o
   2   7   2       1305.53       1298.49         7.40 o
   3   7   2       1250.84       1307.85         7.30 o
   4   7   2        958.52        922.70         5.12 o
   5   7   2        765.04        762.65         4.95 o
   6   7   2         92.74         97.21         1.51 o
   7   7   2         38.76         44.10         1.53 o
   8   7   2        283.20        302.55         5.09 o
   9   7   2         28.64         29.05         3.18 o
  10   7   2         35.33         49.89         4.08 o
  -9   8   2         46.00         41.83         3.19 o
  -8   8   2        110.94        107.79         2.95 o
  -7   8   2         78.44         73.33         2.15 o
  -6   8   2        110.79        109.49         1.85 o
  -5   8   2        208.42        198.08         2.00 o
  -4   8   2        233.64        236.75         2.03 o
  -3   8   2         63.99         56.97         1.00 o
  -2   8   2          0.46          1.94         0.35 o
  -1   8   2         87.23         96.36         1.20 o
   0   8   2         33.46         29.61         0.66 o
   1   8   2        241.91        242.31         1.76 o
   2   8   2        502.02        507.14         3.40 o
   3   8   2         25.28         24.95         0.76 o
   4   8   2          2.08          0.94         0.57 o
   5   8   2          3.67          3.96         0.58 o
   6   8   2         71.31         65.83         1.55 o
   7   8   2         83.34         81.58         2.78 o
   8   8   2        132.74        137.61         3.90 o
   9   8   2          2.53          4.09         3.72 o
  -9   9   2         84.43         73.68         5.58 o
  -8   9   2        791.00        810.93         9.31 o
  -7   9   2        306.59        314.69         4.00 o
  -6   9   2        236.48        219.61         2.76 o
  -5   9   2          2.35          3.53         0.69 o
  -4   9   2         63.67         60.96         1.25 o
  -3   9   2         11.70         14.66         0.83 o
  -2   9   2       1085.64       1068.46         5.90 o
  -1   9   2        172.58        149.60         1.50 o
   0   9   2       2654.48       2760.69        14.59 o
   1   9   2        560.60        568.81         3.44 o
   2   9   2       1020.58       1074.78         6.39 o
   3   9   2          0.35          1.32         0.55 o
   4   9   2          0.10          0.40         0.62 o
   5   9   2        119.95        107.03         1.61 o
   6   9   2        956.06        931.00         6.94 o
   7   9   2        173.56        174.18         3.34 o
   8   9   2         64.58         67.93         3.76 o
   9   9   2         73.07         68.47         3.73 o
  -9  10   2          1.97         -4.25         4.42 o
  -8  10   2         15.40         14.01         2.14 o
  -7  10   2        376.48        395.59         4.72 o
  -6  10   2          0.01         -0.45         0.99 o
  -5  10   2          6.82          6.01         0.87 o
  -4  10   2         65.47         60.35         1.49 o
  -3  10   2        393.51        389.10         3.02 o
  -2  10   2         89.11         95.37         1.40 o
  -1  10   2        491.88        476.34         3.25 o
   0  10   2        127.82        125.64         1.50 o
   1  10   2         24.43         23.09         0.74 o
   2  10   2         98.62         98.56         1.32 o
   3  10   2         53.86         52.11         1.40 o
   4  10   2         22.51         21.18         1.02 o
   5  10   2        204.21        204.69         2.82 o
   6  10   2          0.44          0.29         1.26 o
   7  10   2         26.75         22.41         2.12 o
   8  10   2         55.33         56.89         3.20 o
   9  10   2          0.01         -0.64         3.12 o
  -8  11   2        148.50        157.83         5.43 o
  -7  11   2         66.47         63.68         4.35 o
  -6  11   2          0.17          0.43         1.15 o
  -5  11   2         51.78         52.83         1.83 o
  -4  11   2         64.10         61.03         1.50 o
  -3  11   2          8.04          8.89         0.83 o
  -2  11   2        751.67        721.33         4.92 o
  -1  11   2        524.16        526.19         3.86 o
   0  11   2        780.26        757.77         4.91 o
   1  11   2        390.43        382.53         3.26 o
   2  11   2          1.46          1.94         0.55 o
   3  11   2       1134.62       1123.46         8.68 o
   4  11   2         57.22         57.23         1.80 o
   5  11   2        530.65        533.64         5.67 o
   6  11   2          4.92          7.74         1.54 o
   7  11   2        604.18        588.09         7.30 o
   8  11   2        548.50        525.98         8.78 o
  -8  12   2         12.71         14.65         3.59 o
  -7  12   2          3.09         -0.05         2.10 o
  -6  12   2         70.00         72.48         2.84 o
  -5  12   2        122.67        127.93         2.76 o
  -4  12   2          0.06          0.10         0.98 o
  -3  12   2        477.17        467.66         4.26 o
  -2  12   2        234.46        215.31         2.36 o
  -1  12   2        355.11        338.29         3.03 o
   0  12   2          4.48          3.91         0.69 o
   1  12   2        439.97        436.99         3.52 o
   2  12   2          1.33          1.79         0.68 o
   3  12   2         20.92         22.21         1.23 o
   4  12   2        309.76        298.83         4.02 o
   5  12   2         22.37         23.97         1.72 o
   6  12   2         57.28         62.86         3.13 o
   7  12   2        279.01        275.93         5.60 o
   8  12   2         78.95         85.84         4.65 o
  -7  13   2        103.99        113.23         5.14 o
  -6  13   2          5.09          9.26         2.40 o
  -5  13   2        308.44        325.22         4.80 o
  -4  13   2          1.69          0.93         1.20 o
  -3  13   2        735.55        746.65         6.39 o
  -2  13   2          9.51          8.97         0.96 o
  -1  13   2        142.61        137.50         2.37 o
   0  13   2        112.29        105.73         1.99 o
   1  13   2        366.69        356.62         3.71 o
   2  13   2          1.07          0.32         0.82 o
   3  13   2        156.51        157.36         3.06 o
   4  13   2         10.63          9.62         1.53 o
   5  13   2        507.16        533.00         7.56 o
   6  13   2         11.70         13.08         1.96 o
   7  13   2         97.00         96.63         4.41 o
  -7  14   2         16.04         12.66         7.33 o
  -6  14   2         59.10         60.36         4.29 o
  -5  14   2        164.87        175.58         5.57 o
  -4  14   2         11.50         10.43         1.42 o
  -3  14   2         13.52         13.01         1.32 o
  -2  14   2         12.36         11.90         1.48 o
  -1  14   2          2.38          2.07         0.98 o
   0  14   2         30.99         37.67         1.58 o
   1  14   2          0.01          0.11         0.96 o
   2  14   2          3.11          3.81         1.30 o
   3  14   2          0.98          1.86         1.47 o
   4  14   2         39.64         40.34         2.20 o
   5  14   2          5.90          7.09         1.83 o
   6  14   2         38.89         42.76         2.62 o
   7  14   2         66.53         70.97         4.65 o
  -6  15   2        111.52        104.13         6.43 o
  -5  15   2        547.03        574.24         9.62 o
  -4  15   2          1.61          2.08         1.81 o
  -3  15   2         86.98         99.25         3.18 o
  -2  15   2        164.60        162.61         3.34 o
  -1  15   2         46.53         46.32         2.22 o
   0  15   2        290.98        293.88         4.16 o
   1  15   2          1.33          0.23         1.33 o
   2  15   2        165.81        167.28         5.31 o
   3  15   2        937.62        949.25        10.37 o
   4  15   2         46.00         49.42         2.54 o
   5  15   2        337.61        359.27         6.06 o
   6  15   2          0.47          0.76         2.53 o
  -5  16   2          0.41         -3.01         3.31 o
  -4  16   2          0.40          1.18         2.60 o
  -3  16   2         78.82         77.73         3.49 o
  -2  16   2          5.04          3.40         1.65 o
  -1  16   2        119.18        111.08         3.50 o
   0  16   2         27.92         31.68         1.84 o
   1  16   2          1.15          1.49         1.85 o
   2  16   2        744.10        750.14         8.93 o
   3  16   2          1.30          0.16         1.97 o
   4  16   2         76.83         72.40         4.69 o
   5  16   2          0.02          1.06         2.35 o
  -4  17   2         69.97         64.59         4.44 o
  -3  17   2         76.35         74.22         3.92 o
  -2  17   2         56.38         62.11         3.48 o
  -1  17   2         11.40         15.06         2.33 o
   0  17   2        109.86        112.45         5.29 o
   1  17   2         21.60         24.98         2.37 o
   2  17   2        173.13        183.59         4.83 o
   3  17   2        146.19        150.12         4.87 o
   4  17   2          8.80          6.92         3.07 o
  -2  18   2         18.35         17.66         4.02 o
  -1  18   2         46.14         47.80         4.11 o
   0  18   2         21.62         19.01         2.90 o
   1  18   2         30.10         34.81         3.02 o
   2  18   2         77.01         68.25         3.87 o
  -9   0   3          3.29          4.37         3.01 o
  -7   0   3         98.88         91.17         2.15 o
  -5   0   3       2071.01       2104.16        17.05 o
  -3   0   3         17.04         14.50         0.82 o
  -1   0   3        125.66         89.15         1.45 o
   1   0   3       8708.02       8813.86       214.95 o
   3   0   3       2825.75       3033.14        23.80 o
   5   0   3        885.88        822.64         7.25 o
   7   0   3         29.71         18.23         1.69 o
   9   0   3        547.90        577.48        11.03 o
 -10   1   3         61.38         58.49         3.46 o
  -9   1   3         31.55         34.21         2.10 o
  -8   1   3         48.81         50.68         1.82 o
  -7   1   3         33.42         32.60         1.09 o
  -6   1   3         23.42         25.91         0.97 o
  -5   1   3        117.25        126.90         1.37 o
  -4   1   3        876.17        826.76         4.72 o
  -3   1   3          1.62          0.00         0.23 o
  -2   1   3        605.57        589.48         3.39 o
  -1   1   3       1035.00       1032.19        11.59 o
   0   1   3        440.21        462.62         2.99 o
   1   1   3        485.11        564.75         4.23 o
   2   1   3        229.13        217.43         1.71 o
   3   1   3        126.10        135.75         0.99 o
   4   1   3        670.87        644.19         3.72 o
   5   1   3         76.28         81.44         1.13 o
   6   1   3       1931.30       1828.45        12.35 o
   7   1   3        121.79        114.00         2.26 o
   8   1   3        132.10        124.53         3.24 o
   9   1   3        149.46        146.71         5.88 o
  10   1   3         10.63          7.67         2.32 o
 -10   2   3        121.77        120.24         6.41 o
  -9   2   3         73.57         78.66         3.13 o
  -8   2   3          0.03          0.90         1.00 o
  -7   2   3       1483.38       1489.75        10.20 o
  -6   2   3          5.36          4.85         0.54 o
  -5   2   3        292.85        286.89         2.23 o
  -4   2   3        578.90        585.50         3.66 o
  -3   2   3          0.09          0.12         0.23 o
  -2   2   3       2804.37       2895.17        14.16 o
  -1   2   3         14.36         20.92         0.36 o
   0   2   3         48.10         45.97         0.96 o
   1   2   3        309.86        311.90         2.08 o
   2   2   3        374.59        409.99         2.49 o
   3   2   3       2381.55       2482.23        12.82 o
   4   2   3        610.38        603.92         3.44 o
   5   2   3        237.53        242.16         2.11 o
   6   2   3          0.56          0.99         0.61 o
   7   2   3        286.66        289.82         3.34 o
   8   2   3         85.61         89.02         2.95 o
   9   2   3         51.08         60.97         3.39 o
  10   2   3          8.96          9.83         2.47 o
 -10   3   3         57.85         55.15         4.61 o
  -9   3   3         26.80         29.05         2.01 o
  -8   3   3         12.21         10.97         1.26 o
  -7   3   3        560.08        544.05         4.14 o
  -6   3   3       1324.23       1330.72         7.67 o
  -5   3   3         97.87        115.31         1.33 o
  -4   3   3        323.16        312.42         2.32 o
  -3   3   3        951.14       1046.58         5.55 o
  -2   3   3        481.08        502.14         3.23 o
  -1   3   3          5.00          1.75         0.22 o
   0   3   3        229.72        212.41         1.38 o
   1   3   3       2221.68       2469.66        12.64 o
   2   3   3        272.86        260.70         1.80 o
   3   3   3       1899.24       2230.59        11.94 o
   4   3   3        792.71        780.56         4.59 o
   5   3   3        216.15        213.71         1.65 o
   6   3   3        354.86        317.02         3.37 o
   7   3   3        179.69        180.52         2.60 o
   8   3   3         17.71         16.83         1.64 o
   9   3   3        228.70        237.19         4.83 o
  10   3   3          0.22          0.60         2.43 o
 -10   4   3        200.61        195.89        11.59 o
  -9   4   3        233.33        236.84         4.73 o
  -8   4   3        238.53        243.06         3.69 o
  -7   4   3        516.66        512.38         4.79 o
  -6   4   3         68.89         71.01         1.33 o
  -5   4   3        368.42        337.22         2.49 o
  -4   4   3       1170.04       1156.35         6.54 o
  -3   4   3        980.64        930.34         5.52 o
  -2   4   3        241.87        186.97         1.57 o
  -1   4   3        367.03        366.39         2.46 o
   0   4   3       1728.08       1892.26         9.60 o
   1   4   3        514.94        576.88         3.70 o
   2   4   3         77.17         92.03         0.98 o
   3   4   3        342.28        333.74         2.26 o
   4   4   3         22.46         18.54         0.49 o
   5   4   3         95.98         94.10         1.26 o
   6   4   3         12.68         13.32         0.74 o
   7   4   3        235.83        207.45         2.88 o
   8   4   3        184.90        176.17         4.18 o
   9   4   3         50.05         54.72         2.88 o
  10   4   3         51.43         41.72         3.55 o
 -10   5   3         95.93         97.31         7.72 o
  -9   5   3        392.92        385.81         6.84 o
  -8   5   3        207.92        204.08         3.48 o
  -7   5   3        400.19        386.95         3.54 o
  -6   5   3         77.12         70.96         1.47 o
  -5   5   3         14.13         13.03         0.68 o
  -4   5   3          7.37          6.82         0.43 o
  -3   5   3        370.49        399.86         2.75 o
  -2   5   3         33.70         33.77         0.69 o
  -1   5   3          1.27          1.21         0.26 o
   0   5   3          1.19          1.06         0.20 o
   1   5   3       1073.26       1054.46         6.17 o
   2   5   3        225.49        222.00         1.88 o
   3   5   3       1090.62       1192.28         6.98 o
   4   5   3          1.09          0.77         0.30 o
   5   5   3          6.87          6.92         0.57 o
   6   5   3        190.29        196.00         2.21 o
   7   5   3          2.17          3.73         0.79 o
   8   5   3          3.73          2.06         1.64 o
   9   5   3        231.09        251.47         5.79 o
  10   5   3        238.94        250.55        14.36 o
 -10   6   3         89.87         86.18         9.78 o
  -9   6   3        158.24        162.14         5.42 o
  -8   6   3        111.27        114.39         2.95 o
  -7   6   3        123.25        132.40         2.32 o
  -6   6   3        343.99        325.45         2.80 o
  -5   6   3          0.43          0.14         0.50 o
  -4   6   3        110.23        107.44         1.19 o
  -3   6   3       1631.75       1644.04         9.32 o
  -2   6   3       4392.22       4576.36        23.58 o
  -1   6   3       6585.83       7180.28        35.46 o
   0   6   3        805.15        808.57         5.14 o
   1   6   3         18.13         24.63         0.59 o
   2   6   3       1901.48       2115.68        11.52 o
   3   6   3        861.35        847.22         5.07 o
   4   6   3        158.19        138.92         1.45 o
   5   6   3        631.21        614.45         4.24 o
   6   6   3        974.91        967.19         6.31 o
   7   6   3         15.15         15.60         0.93 o
   8   6   3         67.61         58.65         2.81 o
   9   6   3          0.12          0.81         2.13 o
  10   6   3         51.12         41.25         3.64 o
  -9   7   3         41.08         46.00         3.81 o
  -8   7   3         92.85        110.56         2.76 o
  -7   7   3          0.03         -0.44         0.97 o
  -6   7   3         60.72         62.01         1.47 o
  -5   7   3        502.67        467.84         3.39 o
  -4   7   3         83.61         72.94         1.09 o
  -3   7   3        347.88        362.19         2.70 o
  -2   7   3          9.86         12.47         0.48 o
  -1   7   3       2235.12       2352.02        11.79 o
   0   7   3         11.49         10.83         0.44 o
   1   7   3        118.26         98.66         1.15 o
   2   7   3        146.32        149.39         1.43 o
   3   7   3        796.60        805.77         4.93 o
   4   7   3        282.31        295.65         2.52 o
   5   7   3        197.45        190.71         2.15 o
   6   7   3         15.03         14.05         0.81 o
   7   7   3        390.38        368.66         4.93 o
   8   7   3        136.47        158.02         4.01 o
   9   7   3         31.50         28.35         2.68 o
  -9   8   3          1.26         -2.67         2.83 o
  -8   8   3        266.75        267.19         4.59 o
  -7   8   3         36.86         35.69         1.78 o
  -6   8   3        130.04        122.55         2.14 o
  -5   8   3         77.72         79.32         1.57 o
  -4   8   3        492.66        513.54         3.54 o
  -3   8   3        126.39        120.15         1.35 o
  -2   8   3        449.68        451.33         3.15 o
  -1   8   3         10.56          5.23         0.39 o
   0   8   3        587.88        577.63         3.41 o
   1   8   3        344.92        320.79         2.41 o
   2   8   3        145.55        109.52         1.35 o
   3   8   3        349.39        348.37         2.95 o
   4   8   3       1078.64       1093.39         7.87 o
   5   8   3        470.58        474.38         4.15 o
   6   8   3        818.53        812.59         6.99 o
   7   8   3        189.92        179.20         3.10 o
   8   8   3        565.88        599.89         8.99 o
   9   8   3          2.23         -1.41         2.42 o
  -9   9   3          1.98         -2.27         5.60 o
  -8   9   3         12.74         10.94         2.97 o
  -7   9   3          3.04          1.30         1.25 o
  -6   9   3        112.06        120.67         2.34 o
  -5   9   3        191.61        197.28         2.82 o
  -4   9   3        473.89        478.90         3.88 o
  -3   9   3       4321.00       4348.33        23.36 o
  -2   9   3        264.82        255.04         2.22 o
  -1   9   3         21.12         19.05         0.65 o
   0   9   3        135.73        120.32         1.32 o
   1   9   3        115.72        111.24         1.18 o
   2   9   3         34.29         35.94         0.99 o
   3   9   3         36.00         27.39         1.04 o
   4   9   3        208.42        198.35         2.44 o
   5   9   3       1055.26       1040.09         7.78 o
   6   9   3        453.90        445.81         4.66 o
   7   9   3         12.48         10.92         1.49 o
   8   9   3          4.84          3.29         2.13 o
   9   9   3         15.30         13.48         2.83 o
  -8  10   3        244.42        268.42         6.31 o
  -7  10   3         55.58         45.49         2.19 o
  -6  10   3        192.88        209.38         3.15 o
  -5  10   3        157.06        152.61         2.64 o
  -4  10   3        141.88        117.72         1.81 o
  -3  10   3        497.31        481.85         3.62 o
  -2  10   3        214.72        213.30         2.44 o
  -1  10   3        357.07        357.33         2.75 o
   0  10   3        485.94        466.73         3.64 o
   1  10   3        161.32        157.59         1.66 o
   2  10   3        553.71        554.59         4.58 o
   3  10   3        226.52        222.82         2.73 o
   4  10   3       1409.60       1400.12        10.50 o
   5  10   3        104.10        113.31         2.19 o
   6  10   3         44.22         51.27         3.06 o
   7  10   3        260.10        280.22         4.62 o
   8  10   3         56.46         62.27         3.38 o
  -8  11   3         40.07         39.04         3.17 o
  -7  11   3          2.41          4.88         2.14 o
  -6  11   3        202.30        219.17         4.12 o
  -5  11   3        151.59        162.91         3.08 o
  -4  11   3        196.25        193.54         2.92 o
  -3  11   3         68.20         59.78         1.45 o
  -2  11   3        177.19        167.64         2.11 o
  -1  11   3          3.77          5.58         0.64 o
   0  11   3         15.10         11.31         0.74 o
   1  11   3          3.90          3.80         0.57 o
   2  11   3          4.97          5.46         0.76 o
   3  11   3        693.90        715.85         6.37 o
   4  11   3         60.56         60.17         2.01 o
   5  11   3        352.63        361.60         5.27 o
   6  11   3          1.04         -0.36         1.46 o
   7  11   3        117.11        112.50         3.99 o
   8  11   3         64.48         75.96         4.35 o
  -8  12   3          2.93          7.61         4.73 o
  -7  12   3        346.89        353.26         6.18 o
  -6  12   3        480.57        497.17         6.46 o
  -5  12   3        106.52        106.75         2.95 o
  -4  12   3          0.65          0.51         0.98 o
  -3  12   3        524.29        498.84         5.10 o
  -2  12   3          0.09         -0.27         0.73 o
  -1  12   3       1101.03       1094.02         7.76 o
   0  12   3         97.14         97.47         1.66 o
   1  12   3         91.49         94.55         1.71 o
   2  12   3       1859.45       1838.00        13.38 o
   3  12   3          2.96          3.22         1.00 o
   4  12   3          5.30          2.82         1.21 o
   5  12   3        182.72        181.76         3.81 o
   6  12   3          7.59          5.34         1.76 o
   7  12   3        111.25        116.58         6.83 o
   8  12   3         81.59         71.23         4.67 o
  -7  13   3         41.85         38.61         3.96 o
  -6  13   3         50.09         45.13         4.30 o
  -5  13   3          2.53          3.29         1.67 o
  -4  13   3          9.43          9.61         1.50 o
  -3  13   3          7.72          5.94         1.15 o
  -2  13   3         26.82         20.03         1.08 o
  -1  13   3          9.82         10.56         1.01 o
   0  13   3        190.72        197.04         2.42 o
   1  13   3        241.60        236.66         2.81 o
   2  13   3        484.68        478.86         7.44 o
   3  13   3          7.00          5.82         1.31 o
   4  13   3          5.34          4.62         1.52 o
   5  13   3          4.66          4.43         1.67 o
   6  13   3          0.32         -0.49         1.84 o
   7  13   3         28.99         27.22         2.77 o
  -6  14   3         12.90         14.12         2.91 o
  -5  14   3        182.50        175.25         5.51 o
  -4  14   3         61.48         56.17         2.65 o
  -3  14   3        470.90        487.21         5.55 o
  -2  14   3         75.46         68.76         2.41 o
  -1  14   3        385.20        383.59         4.42 o
   0  14   3         26.24         27.75         1.39 o
   1  14   3        217.71        208.13         4.17 o
   2  14   3        327.97        327.87         4.69 o
   3  14   3          4.12          1.52         1.51 o
   4  14   3         19.51         19.18         1.89 o
   5  14   3         31.82         30.15         2.30 o
   6  14   3         49.65         50.50         2.78 o
  -6  15   3         39.13         38.25         4.67 o
  -5  15   3         28.73         25.68         3.07 o
  -4  15   3         97.34         86.17         3.93 o
  -3  15   3          9.35          9.08         1.91 o
  -2  15   3         21.00         25.14         1.79 o
  -1  15   3         52.52         47.90         2.07 o
   0  15   3        413.32        422.79         5.10 o
   1  15   3         23.13         22.55         1.86 o
   2  15   3         42.59         47.86         2.42 o
   3  15   3        789.46        795.75         9.22 o
   4  15   3         37.46         38.57         2.49 o
   5  15   3         21.94         26.45         2.99 o
   6  15   3         20.31         21.01         2.83 o
  -5  16   3          1.30          2.48         5.19 o
  -4  16   3          5.42          6.15         3.10 o
  -3  16   3        197.27        193.09         5.16 o
  -2  16   3         27.31         22.96         2.52 o
  -1  16   3        212.52        225.99         4.96 o
   0  16   3         40.83         39.24         2.34 o
   1  16   3          2.19          0.81         1.89 o
   2  16   3        103.05         98.72         3.81 o
   3  16   3          2.34          2.36         2.14 o
   4  16   3         55.25         61.66         4.47 o
   5  16   3         14.44         19.51         2.80 o
  -3  17   3        266.21        259.37        10.05 o
  -2  17   3         39.69         42.03         3.26 o
  -1  17   3         13.82         10.04         2.68 o
   0  17   3         97.80        111.17         6.75 o
   1  17   3          4.15          4.59         2.18 o
   2  17   3         22.16         16.47         2.44 o
   3  17   3        118.92        108.38         4.81 o
  -1  18   3          7.23          5.18         5.09 o
   0  18   3          1.60          6.08         3.57 o
   1  18   3        114.72        115.18         6.11 o
 -10   0   4        307.04        305.90        10.71 o
  -8   0   4        993.06       1025.34        12.47 o
  -6   0   4        329.00        319.15         3.66 o
  -4   0   4        308.97        358.71         3.55 o
  -2   0   4       1924.92       1944.07        19.49 o
   0   0   4       4109.20       4560.48        37.15 o
   2   0   4        123.02        168.79         2.80 o
   6   0   4        828.91        848.24         8.85 o
   8   0   4        906.41        900.10        14.43 o
  10   0   4        158.45        151.82        10.90 o
 -10   1   4          0.06          0.21         2.99 o
  -9   1   4         10.61          7.32         1.90 o
  -8   1   4        178.90        169.81         2.99 o
  -7   1   4          0.00          0.66         0.76 o
  -6   1   4        102.34         97.78         1.48 o
  -5   1   4        465.75        446.49         3.06 o
  -4   1   4        745.99        742.21         4.39 o
  -3   1   4       1847.81       1864.70         9.98 o
  -2   1   4         94.22         96.26         1.04 o
  -1   1   4        161.14        167.17         1.29 o
   0   1   4        337.19        371.11         2.73 o
   1   1   4        866.43        892.06         5.99 o
   2   1   4         47.75         45.96         0.58 o
   3   1   4        678.49        739.31         4.27 o
   4   1   4         77.22         65.57         0.80 o
   5   1   4         17.08         16.95         0.68 o
   6   1   4        238.76        221.10         2.38 o
   7   1   4        154.68        140.99         2.24 o
   8   1   4         25.06         32.95         1.95 o
   9   1   4         39.14         50.06         4.70 o
  10   1   4          1.27          2.85         2.30 o
 -10   2   4        257.80        254.79        10.06 o
  -9   2   4         75.55         73.54         2.81 o
  -8   2   4        259.05        264.55         3.65 o
  -7   2   4         66.38         60.30         2.12 o
  -6   2   4          3.35          2.30         0.60 o
  -5   2   4        377.35        369.28         2.67 o
  -4   2   4        560.19        541.61         3.37 o
  -3   2   4        258.46        290.44         2.00 o
  -2   2   4       1174.64       1191.88         6.50 o
  -1   2   4        214.43        187.74         1.28 o
   0   2   4       1587.30       1654.22         8.18 o
   1   2   4         15.89         18.44         0.38 o
   2   2   4        393.81        399.08         2.58 o
   3   2   4       1117.90       1119.03         7.09 o
   4   2   4        208.78        210.93         1.56 o
   5   2   4        629.18        586.96         3.93 o
   6   2   4        359.45        340.11         3.26 o
   7   2   4        277.76        238.28         3.03 o
   8   2   4        601.91        615.11         8.40 o
   9   2   4         24.56         23.44         2.11 o
  10   2   4        158.37        161.95         4.98 o
 -10   3   4         27.63         30.72         4.13 o
  -9   3   4        114.16        116.08         5.90 o
  -8   3   4          2.35          6.15         1.32 o
  -7   3   4         77.49         73.66         1.77 o
  -6   3   4        182.44        170.12         1.87 o
  -5   3   4         66.60         77.82         1.37 o
  -4   3   4        561.73        568.47         3.66 o
  -3   3   4          1.73          2.56         0.37 o
  -2   3   4       1878.09       2026.98        11.08 o
  -1   3   4        229.31        253.53         1.77 o
   0   3   4        242.10        214.93         1.42 o
   1   3   4        914.34       1037.17         6.34 o
   2   3   4       1094.56       1098.27         5.95 o
   3   3   4        430.58        481.10         2.88 o
   4   3   4        286.18        300.87         2.22 o
   5   3   4          2.72          2.95         0.41 o
   6   3   4         26.63         18.35         0.97 o
   7   3   4         90.11         83.64         2.68 o
   8   3   4        123.32        136.04         4.13 o
   9   3   4         12.03         14.31         2.13 o
  10   3   4          2.17          0.54         2.87 o
 -10   4   4         24.00         24.99         6.31 o
  -9   4   4        151.84        171.25         5.07 o
  -8   4   4         70.96         74.86         2.50 o
  -7   4   4        209.62        203.49         2.58 o
  -6   4   4        360.04        340.28         2.93 o
  -5   4   4        634.01        603.32         4.19 o
  -4   4   4        498.92        526.97         3.53 o
  -3   4   4       1660.51       1702.34         9.57 o
  -2   4   4        434.67        436.82         3.10 o
  -1   4   4        952.01       1049.16         6.37 o
   0   4   4        293.25        268.87         1.84 o
   1   4   4       1987.11       2036.87        11.63 o
   2   4   4        755.34        738.23         4.03 o
   3   4   4       2064.91       2077.76        11.57 o
   4   4   4        579.92        601.41         3.51 o
   5   4   4       1230.84       1198.15         7.57 o
   6   4   4        455.01        462.65         3.80 o
   7   4   4         24.88         22.41         1.21 o
   8   4   4         25.12         29.25         2.08 o
   9   4   4          7.67         15.34         2.18 o
  10   4   4        115.56        122.18         5.89 o
 -10   5   4          1.61         -4.53         4.53 o
  -9   5   4         55.49         47.16         3.49 o
  -8   5   4       1086.10       1079.14         9.97 o
  -7   5   4         10.53          9.49         1.09 o
  -6   5   4        121.66        121.33         1.89 o
  -5   5   4         64.54         56.71         1.10 o
  -4   5   4        100.45         90.94         1.34 o
  -3   5   4          0.04          1.14         0.40 o
  -2   5   4        950.27        964.02         5.89 o
  -1   5   4          0.61          0.79         0.30 o
   0   5   4        947.22        893.48         4.88 o
   1   5   4        357.38        334.03         2.05 o
   2   5   4        668.89        659.71         4.01 o
   3   5   4        526.14        568.14         3.56 o
   4   5   4         60.37         71.46         1.05 o
   5   5   4        495.83        512.81         4.05 o
   6   5   4        514.45        473.15         3.44 o
   7   5   4         79.94         68.46         2.03 o
   8   5   4          0.88         -0.57         1.70 o
   9   5   4         91.11         98.96         4.41 o
  10   5   4        252.09        263.53         8.21 o
  -9   6   4        114.85        123.12         5.87 o
  -8   6   4         20.75         20.65         1.67 o
  -7   6   4        312.64        285.54         3.70 o
  -6   6   4        362.92        381.85         3.54 o
  -5   6   4        928.37        925.41         6.62 o
  -4   6   4        910.70        833.54         5.51 o
  -3   6   4       1124.89       1110.48         6.66 o
  -2   6   4          6.85          8.23         0.45 o
  -1   6   4          6.36          3.68         0.38 o
   0   6   4         41.77         50.69         0.77 o
   1   6   4        617.70        568.53         3.71 o
   2   6   4       1673.78       1718.92         9.52 o
   3   6   4        794.95        766.08         4.67 o
   4   6   4        763.28        746.27         5.13 o
   5   6   4        602.65        614.82         5.03 o
   6   6   4        108.79        107.54         1.66 o
   7   6   4        140.81        141.72         2.64 o
   8   6   4         13.72         16.85         2.73 o
   9   6   4        207.72        234.69         5.76 o
  -9   7   4         13.07         15.41         3.51 o
  -8   7   4         11.95         13.93         2.12 o
  -7   7   4         32.14         36.07         2.03 o
  -6   7   4         39.11         36.47         1.47 o
  -5   7   4          0.04          0.24         0.79 o
  -4   7   4        220.36        205.71         2.28 o
  -3   7   4          9.14          5.01         0.53 o
  -2   7   4        540.80        534.69         3.53 o
  -1   7   4          9.41          6.29         0.37 o
   0   7   4        122.73        132.57         1.26 o
   1   7   4         28.75         35.42         0.85 o
   2   7   4        128.11        129.63         1.44 o
   3   7   4         36.01         25.56         0.84 o
   4   7   4        224.24        221.04         2.36 o
   5   7   4          5.64          6.78         0.71 o
   6   7   4        361.78        344.65         3.67 o
   7   7   4         42.00         50.87         2.36 o
   8   7   4         37.82         46.98         3.71 o
   9   7   4          4.53          8.10         2.47 o
  -9   8   4        467.95        467.19        15.71 o
  -8   8   4         90.69         96.57         4.00 o
  -7   8   4        267.47        288.21         4.32 o
  -6   8   4         18.30         18.06         1.33 o
  -5   8   4        435.07        437.83         4.48 o
  -4   8   4         10.13         13.51         0.88 o
  -3   8   4         41.45         32.84         1.26 o
  -2   8   4        186.34        185.29         1.91 o
  -1   8   4        446.11        418.64         2.71 o
   0   8   4          2.34          1.29         0.38 o
   1   8   4        200.19        196.40         1.73 o
   2   8   4          5.20          7.11         0.54 o
   3   8   4        459.81        470.53         3.71 o
   4   8   4        249.18        242.80         2.54 o
   5   8   4        111.25        106.07         1.79 o
   6   8   4          7.05          4.95         0.97 o
   7   8   4        308.85        315.08         4.64 o
   8   8   4        171.62        176.70         6.71 o
   9   8   4        310.99        317.31         7.02 o
  -9   9   4          0.20         -3.32         4.60 o
  -8   9   4         18.19         19.00         2.51 o
  -7   9   4         59.17         66.11         3.73 o
  -6   9   4         29.80         30.78         1.64 o
  -5   9   4         41.04         32.89         1.55 o
  -4   9   4       1174.46       1151.20         9.00 o
  -3   9   4       1350.35       1383.66         9.53 o
  -2   9   4       2940.37       2941.13        18.52 o
  -1   9   4        142.24        136.37         1.65 o
   0   9   4         52.74         48.66         1.28 o
   1   9   4        615.80        574.03         4.62 o
   2   9   4        228.81        224.70         2.35 o
   3   9   4         63.93         62.26         1.44 o
   4   9   4        112.27        104.25         1.93 o
   5   9   4        337.50        316.59         4.19 o
   6   9   4        180.07        179.24         3.42 o
   7   9   4        141.88        127.83         3.67 o
   8   9   4         28.84         30.16         2.64 o
   9   9   4          0.00          3.72         4.84 o
  -8  10   4         51.64         49.84         3.07 o
  -7  10   4         81.17         80.66         3.72 o
  -6  10   4        174.55        184.24         3.88 o
  -5  10   4         49.60         55.46         2.28 o
  -4  10   4        297.92        289.86         3.71 o
  -3  10   4        418.94        444.16         4.19 o
  -2  10   4        497.78        495.98         4.38 o
  -1  10   4        883.31        913.08         7.15 o
   0  10   4       1328.35       1318.28         8.92 o
   1  10   4        304.10        308.44         3.17 o
   2  10   4        397.38        398.50         3.83 o
   3  10   4         19.88         14.85         0.97 o
   4  10   4        216.25        209.61         3.07 o
   5  10   4         10.19         12.34         1.44 o
   6  10   4          2.49          0.82         1.34 o
   7  10   4        173.44        188.59         4.44 o
   8  10   4         12.39          7.59         2.41 o
  -8  11   4          5.23          1.72         2.84 o
  -7  11   4          5.02          4.87         2.15 o
  -6  11   4         70.64         71.12         3.33 o
  -5  11   4         55.78         57.39         2.27 o
  -4  11   4        183.14        191.77         4.51 o
  -3  11   4         68.95         62.56         2.61 o
  -2  11   4          0.24          0.59         0.79 o
  -1  11   4        103.03         99.86         1.58 o
   0  11   4         29.33         27.14         1.01 o
   1  11   4          1.48          0.34         0.71 o
   2  11   4          2.91          2.64         0.80 o
   3  11   4        132.86        129.63         2.56 o
   4  11   4         10.42          8.89         1.16 o
   5  11   4         64.95         75.31         2.73 o
   6  11   4          0.37          0.97         1.54 o
   7  11   4        100.86        112.10         5.29 o
   8  11   4          0.87          3.43         2.71 o
  -7  12   4         31.58         35.86         2.83 o
  -6  12   4        215.08        220.52         4.77 o
  -5  12   4         48.50         48.84         2.21 o
  -4  12   4        737.44        751.10         7.60 o
  -3  12   4         82.97         75.35         2.61 o
  -2  12   4         86.84         83.35         2.10 o
  -1  12   4        371.38        369.70         3.66 o
   0  12   4         21.78         21.40         0.94 o
   1  12   4        112.66        117.52         2.21 o
   2  12   4        823.78        800.46         7.93 o
   3  12   4        174.82        169.75         3.23 o
   4  12   4        861.38        863.34        14.78 o
   5  12   4         44.63         50.11         4.07 o
   6  12   4         77.70         78.61         3.18 o
   7  12   4        181.89        184.62         6.82 o
  -7  13   4         76.49         96.33         5.72 o
  -6  13   4         43.49         49.24         2.98 o
  -5  13   4        117.06        116.00         4.66 o
  -4  13   4          0.08         -1.78         1.78 o
  -3  13   4        424.19        401.54         5.82 o
  -2  13   4          1.48          2.69         1.03 o
  -1  13   4         14.83         15.35         1.25 o
   0  13   4          6.24          7.61         1.03 o
   1  13   4        840.85        818.71        10.62 o
   2  13   4         84.95         79.79         2.63 o
   3  13   4        499.98        505.83         6.63 o
   4  13   4          5.18          7.28         1.64 o
   5  13   4         23.45         23.08         1.97 o
   6  13   4          6.91          4.26         2.07 o
   7  13   4         14.71         13.76         3.32 o
  -6  14   4        249.71        261.27         6.19 o
  -5  14   4         70.79         65.30         3.64 o
  -4  14   4        126.22        133.10         4.43 o
  -3  14   4          9.03          5.77         1.72 o
  -2  14   4        104.77        106.07         3.17 o
  -1  14   4         54.64         58.50         2.20 o
   0  14   4         62.20         59.60         2.29 o
   1  14   4         50.13         47.91         2.19 o
   2  14   4        313.38        319.08         5.11 o
   3  14   4         16.78         13.45         1.86 o
   4  14   4        347.81        372.56         5.82 o
   5  14   4          4.69          7.96         2.07 o
   6  14   4        369.90        379.91         6.53 o
  -5  15   4         72.40         81.55         7.17 o
  -4  15   4          4.81          3.39         2.12 o
  -3  15   4         45.25         48.40         3.28 o
  -2  15   4         14.37         17.64         1.97 o
  -1  15   4          1.71          1.40         1.77 o
   0  15   4          5.04          5.79         1.77 o
   1  15   4         85.28         79.85         3.19 o
   2  15   4          2.30          2.43         1.74 o
   3  15   4         35.74         32.59         2.29 o
   4  15   4         48.50         50.93         2.73 o
   5  15   4        101.68        100.34         4.48 o
  -4  16   4        149.52        152.05         5.40 o
  -3  16   4         40.57         41.53         3.07 o
  -2  16   4         57.22         53.75         3.00 o
  -1  16   4         58.62         63.36         4.16 o
   0  16   4        125.15        125.25         4.46 o
   1  16   4         41.86         39.98         2.48 o
   2  16   4        207.07        212.44         4.88 o
   3  16   4         18.58         18.83         2.37 o
   4  16   4        192.02        202.79         5.35 o
  -3  17   4          5.61          0.24         4.54 o
  -2  17   4         76.94         56.97         4.93 o
  -1  17   4         11.79         11.35         2.70 o
   0  17   4          1.84         -1.36         2.53 o
   1  17   4          5.68          5.87         2.60 o
   2  17   4        103.86         96.61         6.97 o
   3  17   4          0.03          2.74         3.45 o
  -9   0   5         63.82         68.90         3.89 o
  -7   0   5        130.94        130.07         3.01 o
  -5   0   5       1358.94       1380.55        12.57 o
  -3   0   5       5654.05       5913.78        40.59 o
  -1   0   5        355.01        387.99         3.66 o
   1   0   5        140.22        142.85         2.18 o
   3   0   5       2850.80       3092.89        25.63 o
   5   0   5          0.51          1.56         0.56 o
   7   0   5          0.01         -0.30         1.33 o
   9   0   5         92.27         94.74         7.91 o
 -10   1   5         29.49         28.99         4.29 o
  -9   1   5         72.43         71.13         2.99 o
  -8   1   5        850.66        863.87         7.85 o
  -7   1   5          0.00         -0.70         0.86 o
  -6   1   5        568.52        562.41         6.16 o
  -5   1   5         19.67         15.98         0.70 o
  -4   1   5        192.66        182.57         1.64 o
  -3   1   5          2.02          2.84         0.35 o
  -2   1   5        444.90        450.14         2.93 o
  -1   1   5       1111.77       1226.25         7.19 o
   0   1   5       1927.73       1960.00        12.80 o
   1   1   5          4.68          7.54         0.38 o
   2   1   5       4207.64       4398.99        26.46 o
   3   1   5         13.38         10.41         0.41 o
   4   1   5        784.98        768.21         5.05 o
   5   1   5        355.85        348.66         2.75 o
   6   1   5        328.37        298.08         3.26 o
   7   1   5         23.77         21.07         1.17 o
   8   1   5         25.25         25.12         1.82 o
   9   1   5         18.08         19.21         2.08 o
  10   1   5        480.83        494.13         9.26 o
 -10   2   5         81.20         82.06        14.28 o
  -9   2   5         20.38         25.27         3.01 o
  -8   2   5          0.04         -1.24         1.25 o
  -7   2   5          8.09          8.02         1.06 o
  -6   2   5         98.57         93.34         1.61 o
  -5   2   5        907.57        881.98         5.59 o
  -4   2   5         89.18         76.59         1.05 o
  -3   2   5        117.41        111.35         1.16 o
  -2   2   5          1.06          0.91         0.26 o
  -1   2   5          0.14          0.13         0.21 o
   0   2   5       1350.72       1397.06         7.49 o
   1   2   5          8.12          8.12         0.35 o
   2   2   5        684.20        766.28         6.47 o
   3   2   5         26.48         18.17         0.52 o
   4   2   5        477.44        495.46         3.24 o
   5   2   5        861.93        831.81         6.37 o
   6   2   5         12.96         18.23         0.92 o
   7   2   5         25.19         19.61         1.11 o
   8   2   5        213.49        227.72         4.71 o
   9   2   5         58.30         69.86         3.55 o
  10   2   5        130.76        114.16         6.84 o
 -10   3   5         72.88         81.02         7.58 o
  -9   3   5        234.00        233.78         6.69 o
  -8   3   5         84.06         91.33         3.06 o
  -7   3   5         37.67         36.16         1.56 o
  -6   3   5        511.63        499.13         4.40 o
  -5   3   5        278.46        263.82         2.42 o
  -4   3   5        622.33        614.49         4.05 o
  -3   3   5       1180.96       1164.05         6.86 o
  -2   3   5        452.42        454.49         3.13 o
  -1   3   5       1026.41       1091.83         5.70 o
   0   3   5        421.50        395.68         2.40 o
   1   3   5         80.59         81.86         0.90 o
   2   3   5        106.97         95.79         0.91 o
   3   3   5        216.29        231.22         1.67 o
   4   3   5       2224.29       2188.25        11.90 o
   5   3   5        958.63        982.46         6.35 o
   6   3   5        148.82        152.23         2.20 o
   7   3   5        331.63        307.69         3.98 o
   8   3   5        373.86        390.21         6.31 o
   9   3   5         52.41         49.76         2.96 o
  10   3   5         83.96         81.57        11.62 o
  -9   4   5         10.72         13.09         2.54 o
  -8   4   5        178.24        189.85         3.89 o
  -7   4   5         15.47         16.28         1.34 o
  -6   4   5         23.21         19.34         1.05 o
  -5   4   5        216.69        207.93         2.52 o
  -4   4   5        210.69        193.00         2.00 o
  -3   4   5         39.51         46.44         0.96 o
  -2   4   5        392.95        374.56         2.75 o
  -1   4   5         17.15         20.96         0.58 o
   0   4   5          0.50          1.43         0.27 o
   1   4   5        128.16        139.45         1.35 o
   2   4   5        804.69        758.24         4.47 o
   3   4   5          3.36          4.87         0.35 o
   4   4   5         54.04         57.27         0.97 o
   5   4   5        153.05        144.96         1.52 o
   6   4   5        182.15        189.58         2.01 o
   7   4   5         40.58         41.26         2.00 o
   8   4   5        235.87        243.95         4.92 o
   9   4   5         92.68         80.77         4.58 o
  -9   5   5        137.24        134.24         6.38 o
  -8   5   5        363.62        371.21         5.73 o
  -7   5   5          0.92          1.24         1.24 o
  -6   5   5         50.93         54.55         1.87 o
  -5   5   5        807.78        780.67         6.55 o
  -4   5   5        516.24        480.51         3.80 o
  -3   5   5       1852.36       1866.19        10.27 o
  -2   5   5         73.87         64.52         1.01 o
  -1   5   5        142.45        127.37         1.38 o
   0   5   5         21.04         29.65         0.75 o
   1   5   5         70.76         86.65         0.91 o
   2   5   5          4.03          3.90         0.39 o
   3   5   5          0.04          0.68         0.41 o
   4   5   5        341.69        341.43         2.74 o
   5   5   5        924.35        877.63         5.84 o
   6   5   5         36.20         41.27         1.22 o
   7   5   5       1001.39        997.37        20.42 o
   8   5   5          4.09          5.27         1.79 o
   9   5   5        150.34        148.94         4.90 o
  -9   6   5         66.02         71.29         7.84 o
  -8   6   5        122.35        126.52         4.27 o
  -7   6   5        104.04        102.57         2.91 o
  -6   6   5         13.06          8.70         1.20 o
  -5   6   5        601.49        581.58         5.34 o
  -4   6   5         35.49         26.17         1.21 o
  -3   6   5        708.20        644.36         4.62 o
  -2   6   5         14.44         14.68         0.65 o
  -1   6   5        350.64        322.46         2.47 o
   0   6   5       1455.28       1431.15         7.42 o
   1   6   5        337.06        343.51         2.20 o
   2   6   5          0.59         -0.09         0.36 o
   3   6   5        131.79        136.75         1.58 o
   4   6   5         55.93         56.30         1.27 o
   5   6   5        485.86        452.33         3.71 o
   6   6   5          0.51          0.17         0.82 o
   7   6   5        231.38        235.87         4.10 o
   8   6   5         47.18         47.75         2.71 o
   9   6   5         14.62         16.27         2.57 o
  -9   7   5        213.72        224.48         8.38 o
  -8   7   5         17.64         22.58         2.42 o
  -7   7   5        403.67        417.90         7.01 o
  -6   7   5         11.76          8.72         1.51 o
  -5   7   5        822.31        818.48         7.65 o
  -4   7   5        129.00        102.73         2.01 o
  -3   7   5        153.67        148.32         2.07 o
  -2   7   5         11.14         11.22         0.70 o
  -1   7   5       2674.50       2611.48        14.30 o
   0   7   5         17.47         12.17         0.49 o
   1   7   5        695.37        659.78         4.18 o
   2   7   5        111.80        105.02         1.40 o
   3   7   5       1171.83       1160.95         7.59 o
   4   7   5        383.49        361.44         3.44 o
   5   7   5          1.97          2.74         0.76 o
   6   7   5          0.72          0.42         0.90 o
   7   7   5         66.18         73.96         3.95 o
   8   7   5         92.89         91.83         4.06 o
   9   7   5         86.51         82.88         4.68 o
  -8   8   5          1.02         -1.67         2.02 o
  -7   8   5         94.64         90.94         3.53 o
  -6   8   5         61.67         57.12         2.73 o
  -5   8   5        146.86        157.38         2.72 o
  -4   8   5          0.07          0.89         0.84 o
  -3   8   5        425.78        443.76         4.06 o
  -2   8   5         39.05         40.18         1.23 o
  -1   8   5          1.47          2.94         0.54 o
   0   8   5          3.51          4.87         0.52 o
   1   8   5          0.07          1.09         0.59 o
   2   8   5         15.30         16.69         0.77 o
   3   8   5         48.57         42.67         1.19 o
   4   8   5          7.88          7.09         0.75 o
   5   8   5         26.39         21.06         1.11 o
   6   8   5         23.97         26.87         1.60 o
   7   8   5          8.66          6.62         1.66 o
   8   8   5         11.40         12.77         2.30 o
   9   8   5        250.38        241.41        14.39 o
  -8   9   5        304.51        296.49         6.26 o
  -7   9   5        500.75        501.16         7.01 o
  -6   9   5        201.14        211.41         3.96 o
  -5   9   5         86.28         92.87         2.80 o
  -4   9   5          0.02         -0.14         0.89 o
  -3   9   5        200.02        203.22         2.61 o
  -2   9   5        272.24        290.88         3.13 o
  -1   9   5          5.82          7.42         0.76 o
   0   9   5        108.76         99.59         1.42 o
   1   9   5       4741.42       4862.51        32.28 o
   2   9   5        771.09        722.16         5.59 o
   3   9   5       1036.65       1051.63         8.03 o
   4   9   5         12.29          7.76         1.02 o
   5   9   5        136.76        132.61         2.61 o
   6   9   5         35.43         33.07         2.16 o
   7   9   5         10.57         12.48         2.04 o
   8   9   5          3.95          5.36         2.37 o
  -8  10   5         10.56          7.71         2.72 o
  -7  10   5          2.57          5.00         2.03 o
  -6  10   5        305.01        311.18         5.21 o
  -5  10   5         30.98         29.33         1.80 o
  -4  10   5        191.82        177.41         3.10 o
  -3  10   5         13.21         11.93         1.00 o
  -2  10   5        327.91        307.67         3.29 o
  -1  10   5          0.80          1.25         0.57 o
   0  10   5        268.71        243.01         2.79 o
   1  10   5         89.77         83.44         1.65 o
   2  10   5          6.63          7.40         0.80 o
   3  10   5          1.59          2.21         0.86 o
   4  10   5          0.06          0.07         0.91 o
   5  10   5          0.53         -1.09         1.21 o
   6  10   5        102.34         94.83         3.11 o
   7  10   5          3.32          8.06         2.12 o
   8  10   5          5.88          4.60         2.60 o
  -7  11   5        147.63        144.89         4.94 o
  -6  11   5        295.69        295.65         5.32 o
  -5  11   5        445.76        443.71         6.03 o
  -4  11   5          0.25          1.71         1.33 o
  -3  11   5         27.77         28.06         1.41 o
  -2  11   5         96.76        104.19         3.11 o
  -1  11   5         70.04         61.97         1.45 o
   0  11   5         61.04         54.48         1.64 o
   1  11   5          1.06          1.53         0.78 o
   2  11   5        131.17        138.93         2.45 o
   3  11   5        417.61        423.21         4.59 o
   4  11   5         89.99         81.79         3.56 o
   5  11   5        282.68        291.35         4.68 o
   6  11   5         13.85         15.98         1.83 o
   7  11   5         18.48         19.12         2.94 o
  -7  12   5          0.37          0.53         2.69 o
  -6  12   5          9.70          8.79         2.23 o
  -5  12   5        103.39        106.51         3.74 o
  -4  12   5       1074.15       1072.57        11.30 o
  -3  12   5        231.81        230.87         4.23 o
  -2  12   5          0.42          2.27         1.26 o
  -1  12   5        115.90        109.45         2.26 o
   0  12   5         36.23         37.21         2.11 o
   1  12   5        200.82        197.80         3.94 o
   2  12   5          7.72          6.47         1.23 o
   3  12   5          1.46          0.46         1.33 o
   4  12   5        652.94        642.43         8.49 o
   5  12   5         34.59         37.56         2.36 o
   6  12   5          0.01         -1.87         1.87 o
   7  12   5        220.51        216.90         6.69 o
  -6  13   5         36.38         34.33         3.61 o
  -5  13   5         42.92         45.93         3.38 o
  -4  13   5       1124.58       1115.64        14.27 o
  -3  13   5         41.83         47.61         2.49 o
  -2  13   5        694.15        684.82         7.96 o
  -1  13   5         18.55         19.04         1.73 o
   0  13   5         80.81         74.43         2.64 o
   1  13   5          8.43          8.47         1.50 o
   2  13   5         11.42         11.50         1.49 o
   3  13   5        153.39        154.53         3.66 o
   4  13   5         22.29         25.44         2.08 o
   5  13   5          0.39          0.22         1.84 o
   6  13   5        385.06        385.54         6.43 o
  -5  14   5         84.20         79.69         5.84 o
  -4  14   5         43.86         39.01         2.77 o
  -3  14   5         45.04         47.00         3.01 o
  -2  14   5          1.36         -0.07         1.60 o
  -1  14   5         59.76         65.96         4.22 o
   0  14   5         98.89         99.04         4.24 o
   1  14   5        258.09        264.71         4.61 o
   2  14   5         80.26         78.98         3.21 o
   3  14   5        129.27        136.02         4.16 o
   4  14   5         36.61         40.07         2.45 o
   5  14   5          2.47          6.07         2.45 o
  -5  15   5        368.49        352.89        12.94 o
  -4  15   5         25.55         26.10         2.77 o
  -3  15   5          5.79          6.05         2.27 o
  -2  15   5        451.28        483.07         7.58 o
  -1  15   5         23.29         23.64         2.74 o
   0  15   5        245.47        258.02         5.45 o
   1  15   5         23.23         20.35         2.02 o
   2  15   5          0.59         -0.57         1.81 o
   3  15   5        133.38        139.86         4.31 o
   4  15   5        192.22        185.18         5.02 o
   5  15   5         12.34         10.72         7.83 o
  -3  16   5          0.06         -0.49         2.54 o
  -2  16   5          0.25          0.40         2.69 o
  -1  16   5         91.40         94.45         4.24 o
   0  16   5          0.43          0.94         2.45 o
   1  16   5        107.37        112.78         4.70 o
   2  16   5          0.46          1.71         2.30 o
   3  16   5          0.92          0.53         2.72 o
  -1  17   5          9.80          6.99         3.40 o
   0  17   5        136.81        137.19         5.38 o
   1  17   5        495.05        473.95         9.30 o
  -8   0   6          0.22          1.99         3.90 o
  -6   0   6        162.14        146.20         4.37 o
  -4   0   6       1352.13       1342.75        12.26 o
  -2   0   6        717.56        781.69         6.18 o
   0   0   6        148.85        177.65         2.14 o
   2   0   6        138.13        121.94         2.41 o
   4   0   6       1362.92       1392.78        13.11 o
   6   0   6         23.98         22.28         1.38 o
   8   0   6          7.06          8.37         2.75 o
  -9   1   6        115.58        123.33         4.98 o
  -8   1   6          0.22          0.97         2.62 o
  -7   1   6         51.15         44.72         1.75 o
  -6   1   6        487.24        455.70         4.73 o
  -5   1   6         67.59         65.76         1.43 o
  -4   1   6        519.92        538.05         4.02 o
  -3   1   6        920.71        900.67         6.34 o
  -2   1   6          9.49         11.93         0.50 o
  -1   1   6        281.24        251.83         1.73 o
   0   1   6          3.48          6.12         0.38 o
   1   1   6       1187.85       1218.65         7.91 o
   2   1   6         69.66         52.54         0.90 o
   3   1   6        515.31        521.80         3.50 o
   4   1   6        749.67        728.67         5.25 o
   5   1   6       1328.88       1369.11         8.89 o
   6   1   6         13.87         15.52         0.99 o
   7   1   6        891.91        954.23         9.46 o
   8   1   6         18.05         19.92         2.45 o
   9   1   6        504.42        526.91         8.20 o
  -9   2   6         76.24         77.77         3.90 o
  -8   2   6          6.79          5.02         1.69 o
  -7   2   6         19.27         18.98         1.48 o
  -6   2   6        344.81        319.64         3.84 o
  -5   2   6          0.23          0.15         0.62 o
  -4   2   6        472.85        470.10         3.64 o
  -3   2   6          0.02          0.69         0.37 o
  -2   2   6        215.81        212.21         1.61 o
  -1   2   6        823.16        792.03         4.46 o
   0   2   6        379.78        400.60         2.63 o
   1   2   6        850.88        853.12         5.16 o
   2   2   6         11.20         13.33         0.57 o
   3   2   6        506.84        528.91         3.48 o
   4   2   6         12.68          9.50         0.52 o
   5   2   6         30.72         31.71         1.03 o
   6   2   6        441.29        413.04         4.34 o
   7   2   6          0.41         -0.19         1.07 o
   8   2   6         58.24         67.97         3.15 o
   9   2   6         56.90         65.07         3.97 o
  -9   3   6        318.02        325.22         6.23 o
  -8   3   6         82.27         75.76         4.70 o
  -7   3   6        140.69        152.59         3.11 o
  -6   3   6       1306.54       1300.13        10.75 o
  -5   3   6        127.35        117.81         1.85 o
  -4   3   6       3103.76       3101.60        20.27 o
  -3   3   6         88.40         87.90         1.42 o
  -2   3   6         35.55         35.14         0.81 o
  -1   3   6       3384.50       3517.01        17.28 o
   0   3   6          6.88          4.92         0.34 o
   1   3   6        353.69        334.05         2.66 o
   2   3   6       1823.82       1883.53        10.67 o
   3   3   6        115.58        110.19         1.24 o
   4   3   6        483.05        442.45         3.30 o
   5   3   6        121.32        112.42         1.41 o
   6   3   6         12.18         12.87         0.88 o
   7   3   6        135.98        123.65         2.88 o
   8   3   6          1.12          2.05         1.70 o
   9   3   6        112.59        116.44         4.97 o
  -9   4   6         74.27         76.34         3.82 o
  -8   4   6        101.46        108.78         6.43 o
  -7   4   6         45.05         49.78         2.46 o
  -6   4   6        154.50        150.61         2.69 o
  -5   4   6          0.00          0.95         0.83 o
  -4   4   6          8.36          8.22         0.77 o
  -3   4   6          0.08          1.29         0.56 o
  -2   4   6        248.15        214.46         1.86 o
  -1   4   6        139.30        118.99         1.14 o
   0   4   6          3.76          1.41         0.34 o
   1   4   6        936.22        898.30         5.59 o
   2   4   6        167.27        151.85         1.36 o
   3   4   6        479.63        437.93         2.88 o
   4   4   6         11.19         12.21         0.58 o
   5   4   6        268.31        245.55         2.22 o
   6   4   6         25.79         25.88         0.87 o
   7   4   6          0.07         -0.08         1.12 o
   8   4   6          1.93          2.57         1.77 o
   9   4   6        115.18        110.37         5.68 o
  -9   5   6          0.31          0.60         3.02 o
  -8   5   6        329.56        347.24         5.82 o
  -7   5   6         42.63         40.56         2.62 o
  -6   5   6        722.90        770.59         7.54 o
  -5   5   6         34.50         37.86         1.84 o
  -4   5   6         37.61         40.00         1.39 o
  -3   5   6         43.87         41.16         1.29 o
  -2   5   6        284.16        256.94         2.57 o
  -1   5   6         30.65         31.49         0.79 o
   0   5   6        720.41        723.14         4.40 o
   1   5   6         46.97         47.32         0.83 o
   2   5   6        984.68        989.03         6.15 o
   3   5   6         58.40         53.34         1.10 o
   4   5   6        315.01        312.09         3.00 o
   5   5   6        253.25        237.62         2.44 o
   6   5   6        135.59        120.50         2.23 o
   7   5   6          3.08          4.45         1.34 o
   8   5   6         85.35         88.96         3.78 o
   9   5   6         13.62         11.57         2.61 o
  -9   6   6          0.06         -1.88         3.65 o
  -8   6   6         15.28         13.50         2.13 o
  -7   6   6        215.00        216.84         4.42 o
  -6   6   6          7.89          7.60         1.30 o
  -5   6   6         10.76         14.43         1.15 o
  -4   6   6        164.34        148.42         2.35 o
  -3   6   6         21.27         18.11         0.95 o
  -2   6   6        201.88        192.21         2.25 o
  -1   6   6        162.91        152.06         1.77 o
   0   6   6       3253.92       3309.21        18.87 o
   1   6   6        625.83        587.42         4.16 o
   2   6   6        789.47        801.17         5.88 o
   3   6   6        243.95        250.54         2.43 o
   4   6   6         31.25         33.13         1.18 o
   5   6   6          5.57          3.87         0.81 o
   6   6   6        140.80        128.56         2.40 o
   7   6   6         52.06         60.95         3.07 o
   8   6   6         29.94         28.71         2.32 o
   9   6   6         23.60         36.50         4.67 o
  -8   7   6          1.26          0.79         2.43 o
  -7   7   6         85.95         84.04         4.63 o
  -6   7   6         54.68         55.42         3.42 o
  -5   7   6        319.61        300.72         3.76 o
  -4   7   6        190.52        199.88         2.79 o
  -3   7   6         35.92         28.98         1.40 o
  -2   7   6        213.66        216.44         2.60 o
  -1   7   6        565.32        519.56         4.44 o
   0   7   6        100.88        110.94         1.56 o
   1   7   6        164.20        147.18         1.59 o
   2   7   6        269.49        258.40         2.47 o
   3   7   6         43.13         47.29         1.32 o
   4   7   6        879.10        856.58         6.74 o
   5   7   6        109.12         96.02         1.88 o
   6   7   6        290.63        282.76         3.87 o
   7   7   6        116.63        121.74         3.91 o
   8   7   6        272.72        239.71         5.65 o
  -8   8   6        107.11         97.72         4.27 o
  -7   8   6        163.21        154.76         4.61 o
  -6   8   6          8.17          5.85         1.53 o
  -5   8   6        205.03        202.51         3.82 o
  -4   8   6        227.55        230.15         3.21 o
  -3   8   6          3.62          5.83         0.83 o
  -2   8   6         13.60         16.12         0.90 o
  -1   8   6         32.75         30.83         1.45 o
   0   8   6          1.40          2.72         0.61 o
   1   8   6         11.16         11.29         0.74 o
   2   8   6         68.97         83.09         1.48 o
   3   8   6         94.46         99.46         1.67 o
   4   8   6          8.78          6.60         0.88 o
   5   8   6         31.95         29.19         1.34 o
   6   8   6         62.29         58.16         2.41 o
   7   8   6         12.95         14.59         2.06 o
   8   8   6          5.59          1.31         2.28 o
  -8   9   6        166.08        156.90         7.17 o
  -7   9   6          0.86          1.42         2.04 o
  -6   9   6          1.72          4.22         1.85 o
  -5   9   6         28.22         29.40         2.02 o
  -4   9   6         82.25         75.22         2.39 o
  -3   9   6         49.83         50.59         1.83 o
  -2   9   6        472.58        456.43         4.38 o
  -1   9   6         28.22         28.73         1.14 o
   0   9   6        403.13        401.19         4.23 o
   1   9   6          2.80          3.43         0.68 o
   2   9   6         20.30         18.14         0.92 o
   3   9   6         19.66         19.02         1.09 o
   4   9   6         15.94         15.52         1.07 o
   5   9   6        297.15        278.01         3.95 o
   6   9   6        770.85        800.09         8.71 o
   7   9   6        143.35        146.17         4.63 o
   8   9   6         10.79          9.33         2.72 o
  -7  10   6          1.04         -1.84         2.21 o
  -6  10   6          0.76          0.96         1.83 o
  -5  10   6        262.11        271.55         4.93 o
  -4  10   6          1.73          2.70         1.31 o
  -3  10   6        231.64        214.61         3.40 o
  -2  10   6         52.40         46.13         1.77 o
  -1  10   6          0.02          0.05         0.91 o
   0  10   6         62.74         57.11         1.36 o
   1  10   6        127.57        117.82         2.09 o
   2  10   6         12.95         14.72         1.20 o
   3  10   6         29.77         30.52         1.50 o
   4  10   6          3.74          1.08         1.10 o
   5  10   6        244.44        237.08         4.18 o
   6  10   6          0.38         -0.03         1.58 o
   7  10   6         35.41         35.83         2.80 o
  -7  11   6         99.56        107.20         4.70 o
  -6  11   6         80.11         79.76         3.49 o
  -5  11   6        161.09        170.97         4.21 o
  -4  11   6         97.83         98.45         3.51 o
  -3  11   6        266.23        274.00         4.48 o
  -2  11   6        170.75        183.85         3.57 o
  -1  11   6        168.10        168.59         3.01 o
   0  11   6        394.45        394.49         3.54 o
   1  11   6         22.34         22.99         1.13 o
   2  11   6        157.58        150.68         2.85 o
   3  11   6         16.29         16.28         1.41 o
   4  11   6          4.34          7.29         1.45 o
   5  11   6         25.02         29.12         1.93 o
   6  11   6         59.44         68.70         2.96 o
   7  11   6          3.07          4.45         2.58 o
  -6  12   6        120.38        135.68         4.72 o
  -5  12   6         19.12         18.27         2.13 o
  -4  12   6         11.34          9.13         2.02 o
  -3  12   6        751.22        761.18         9.44 o
  -2  12   6          0.04          0.25         1.42 o
  -1  12   6         33.07         33.17         1.87 o
   0  12   6        344.35        343.93         4.79 o
   1  12   6         32.08         29.10         1.68 o
   2  12   6        145.74        149.26         3.37 o
   3  12   6        234.31        232.62         4.21 o
   4  12   6          0.83          1.48         1.56 o
   5  12   6        166.74        160.14         4.05 o
   6  12   6          3.75          1.57         2.16 o
  -6  13   6         62.02         66.31         4.77 o
  -5  13   6        120.59        131.81         4.90 o
  -4  13   6         30.89         34.20         2.38 o
  -3  13   6        110.02         98.72         3.94 o
  -2  13   6        157.97        166.89         4.15 o
  -1  13   6        205.87        210.41         4.60 o
   0  13   6        132.50        140.92         3.85 o
   1  13   6        549.93        574.27         7.07 o
   2  13   6          6.48          6.34         1.55 o
   3  13   6        260.30        273.19         4.82 o
   4  13   6         12.45         15.03         1.96 o
   5  13   6         63.69         68.97         3.04 o
   6  13   6          0.06          1.83         3.14 o
  -5  14   6         20.43         25.77         4.33 o
  -4  14   6          4.78          6.05         2.50 o
  -3  14   6          0.49         -0.87         2.16 o
  -2  14   6         52.29         50.66         2.79 o
  -1  14   6          3.51          2.26         1.85 o
   0  14   6        153.30        161.88         4.86 o
   1  14   6          1.30          1.29         1.83 o
   2  14   6        292.45        304.06         5.24 o
   3  14   6          1.07         -0.50         1.89 o
   4  14   6         94.20         99.47         3.82 o
   5  14   6         11.03         11.69         2.51 o
  -4  15   6        364.71        324.28         9.11 o
  -3  15   6        132.22        126.98         7.39 o
  -2  15   6          5.99          4.52         2.30 o
  -1  15   6          0.40          2.92         2.11 o
   0  15   6         67.07         68.35         3.33 o
   1  15   6         71.58         72.09         3.51 o
   2  15   6         11.73          9.99         2.38 o
   3  15   6        740.51        740.29        10.06 o
   4  15   6          7.78          7.92         2.73 o
  -2  16   6          1.03          3.22         3.16 o
  -1  16   6         12.94         11.52         2.67 o
   0  16   6         63.52         56.26         3.26 o
   1  16   6         54.63         59.61         4.59 o
   2  16   6        176.99        173.17         6.49 o
  -9   0   7         37.46         29.80         4.45 o
  -7   0   7       1764.82       1807.79        22.46 o
  -5   0   7       2770.70       2775.13        25.89 o
  -3   0   7        183.71        178.64         2.82 o
  -1   0   7        206.20        180.99         2.34 o
   1   0   7       2063.28       2034.41        17.28 o
   3   0   7       2423.93       2337.08        26.67 o
   5   0   7          0.94          3.36         0.86 o
   7   0   7        132.73        147.12         4.40 o
   9   0   7         24.06         16.70         4.35 o
  -9   1   7        138.03        118.87         6.76 o
  -8   1   7          4.64          4.65         1.93 o
  -7   1   7          2.81          5.59         1.63 o
  -6   1   7         50.12         46.79         1.89 o
  -5   1   7        146.57        138.89         2.02 o
  -4   1   7         44.83         37.34         1.15 o
  -3   1   7        252.32        244.96         2.44 o
  -2   1   7         28.14         25.01         0.82 o
  -1   1   7        162.08        155.93         1.38 o
   0   1   7         40.61         31.52         0.76 o
   1   1   7        297.63        270.01         2.40 o
   2   1   7        212.14        202.71         1.92 o
   3   1   7        538.77        511.07         4.23 o
   4   1   7         34.29         39.06         1.05 o
   5   1   7        118.74        112.85         1.63 o
   6   1   7          5.58          6.32         0.79 o
   7   1   7         41.35         45.39         1.91 o
   8   1   7          6.51          4.90         1.82 o
   9   1   7         59.37         47.03         3.26 o
  -9   2   7        313.72        315.23         7.55 o
  -8   2   7         25.65         27.37         2.34 o
  -7   2   7        527.26        550.85         7.62 o
  -6   2   7        103.67         91.70         2.50 o
  -5   2   7        431.41        439.50         4.36 o
  -4   2   7        307.84        302.45         2.84 o
  -3   2   7        311.59        301.00         2.75 o
  -2   2   7         28.24         32.49         0.90 o
  -1   2   7        997.38        984.36         5.56 o
   0   2   7          5.56          3.46         0.44 o
   1   2   7       1583.78       1622.46         9.70 o
   2   2   7         18.33         17.39         0.70 o
   3   2   7        581.67        572.33         4.48 o
   4   2   7        623.87        625.92         4.52 o
   5   2   7        253.39        251.91         2.53 o
   6   2   7        353.40        378.94         3.88 o
   7   2   7          9.62         11.19         1.32 o
   8   2   7        343.00        368.87         6.95 o
   9   2   7        195.52        196.21         8.78 o
  -9   3   7         34.69         36.62         3.78 o
  -8   3   7          2.22          3.20         2.19 o
  -7   3   7          1.92          2.69         1.81 o
  -6   3   7         84.67         80.45         3.36 o
  -5   3   7        349.09        330.10         3.80 o
  -4   3   7        214.72        219.91         2.77 o
  -3   3   7        290.31        286.86         3.04 o
  -2   3   7          3.58          2.50         0.45 o
  -1   3   7       1423.92       1356.62         8.17 o
   0   3   7        267.87        253.63         1.97 o
   1   3   7        581.86        578.42         3.93 o
   2   3   7        205.23        195.39         2.13 o
   3   3   7        157.03        159.75         1.91 o
   4   3   7        111.35        100.28         1.38 o
   5   3   7          2.69          1.14         0.65 o
   6   3   7        146.19        149.61         2.34 o
   7   3   7        136.49        135.73         2.98 o
   8   3   7         18.22         20.60         2.14 o
   9   3   7          0.02          3.88         5.58 o
  -9   4   7         51.84         45.96         8.08 o
  -8   4   7          0.35          3.95         2.43 o
  -7   4   7          2.17          3.29         1.90 o
  -6   4   7         20.53         24.67         2.28 o
  -5   4   7          1.49          1.40         0.97 o
  -4   4   7        178.45        190.13         2.76 o
  -3   4   7        199.97        199.79         2.50 o
  -2   4   7       2087.46       2084.86        13.35 o
  -1   4   7         55.22         63.11         1.06 o
   0   4   7        681.92        686.25         4.69 o
   1   4   7        187.97        191.87         1.99 o
   2   4   7        556.31        527.82         3.95 o
   3   4   7          0.27          1.20         0.44 o
   4   4   7         22.85         29.01         0.92 o
   5   4   7        206.15        192.30         2.16 o
   6   4   7        644.32        678.65         5.83 o
   7   4   7        288.24        280.07         4.53 o
   8   4   7        237.97        249.31         5.34 o
  -8   5   7         41.02         41.22         2.92 o
  -7   5   7         12.41         12.24         1.90 o
  -6   5   7          7.80          7.48         1.52 o
  -5   5   7         55.13         53.68         2.12 o
  -4   5   7          1.07          2.53         0.90 o
  -3   5   7          6.02          8.30         0.87 o
  -2   5   7        315.91        307.01         3.14 o
  -1   5   7        132.18        146.90         1.91 o
   0   5   7        347.14        352.55         2.89 o
   1   5   7         87.40        104.89         1.53 o
   2   5   7        206.87        215.26         2.08 o
   3   5   7        511.69        515.98         3.99 o
   4   5   7         29.37         28.94         0.94 o
   5   5   7         11.11         11.77         0.79 o
   6   5   7          1.67          3.03         1.09 o
   7   5   7         85.62         89.10         3.43 o
   8   5   7         82.47         92.79         4.00 o
  -8   6   7        225.95        220.00         5.35 o
  -7   6   7         65.56         65.13         2.98 o
  -6   6   7          6.23          5.52         1.59 o
  -5   6   7         92.63         90.37         2.90 o
  -4   6   7        524.78        500.89         4.93 o
  -3   6   7        174.23        171.44         2.44 o
  -2   6   7        615.83        625.61         5.30 o
  -1   6   7         28.23         29.89         1.00 o
   0   6   7        421.40        396.67         3.59 o
   1   6   7        828.00        800.32         6.41 o
   2   6   7         15.22         16.45         0.71 o
   3   6   7         44.74         43.08         1.21 o
   4   6   7        251.09        222.76         2.73 o
   5   6   7        440.81        440.01         4.27 o
   6   6   7        393.78        385.25         4.59 o
   7   6   7         74.51         66.81         3.12 o
   8   6   7        187.48        190.28         9.81 o
  -8   7   7          2.08          7.49         2.51 o
  -7   7   7         76.81         79.12         3.56 o
  -6   7   7        654.66        659.30         8.07 o
  -5   7   7         21.80         19.45         1.76 o
  -4   7   7        199.36        180.57         2.88 o
  -3   7   7        201.15        198.99         2.78 o
  -2   7   7         17.26         19.19         0.96 o
  -1   7   7          7.76         11.21         0.74 o
   0   7   7        986.40        919.54         6.91 o
   1   7   7        135.21        129.20         1.63 o
   2   7   7        103.44        102.28         1.70 o
   3   7   7         86.00         72.35         1.85 o
   4   7   7          0.84          2.04         0.78 o
   5   7   7          6.23          7.48         1.11 o
   6   7   7          0.18          2.89         1.18 o
   7   7   7          1.16          0.72         1.83 o
   8   7   7        110.79        101.81         4.73 o
  -8   8   7         95.27        107.58        12.12 o
  -7   8   7        443.81        442.24         6.82 o
  -6   8   7        393.30        405.99         6.19 o
  -5   8   7          5.55          4.51         1.51 o
  -4   8   7        353.08        363.67         5.61 o
  -3   8   7          0.68         -0.45         0.93 o
  -2   8   7        111.81        106.27         2.13 o
  -1   8   7          9.24         13.83         0.88 o
   0   8   7         74.58         73.67         1.46 o
   1   8   7         47.41         53.50         1.35 o
   2   8   7        209.79        206.84         2.84 o
   3   8   7         68.06         62.14         1.69 o
   4   8   7        637.38        662.37         6.29 o
   5   8   7          0.16          1.51         1.08 o
   6   8   7         85.75         80.18         2.88 o
   7   8   7          5.75          4.39         2.38 o
  -7   9   7         66.96         72.67         3.40 o
  -6   9   7          2.91          1.45         1.99 o
  -5   9   7        184.60        182.05         4.13 o
  -4   9   7        100.29        100.51         3.11 o
  -3   9   7          9.97          9.83         1.41 o
  -2   9   7         21.76         23.60         1.14 o
  -1   9   7         61.11         58.63         1.72 o
   0   9   7          0.22          0.91         0.73 o
   1   9   7        106.85        103.64         1.84 o
   2   9   7         56.33         54.10         1.64 o
   3   9   7        301.79        285.38         3.62 o
   4   9   7        180.43        169.40         3.06 o
   5   9   7         43.30         43.65         2.06 o
   6   9   7          5.62          6.98         2.35 o
   7   9   7          1.65          1.84         2.18 o
  -7  10   7         20.12         24.79         2.85 o
  -6  10   7        312.77        309.22         5.79 o
  -5  10   7        201.10        191.67         4.39 o
  -4  10   7         38.13         33.38         2.00 o
  -3  10   7         11.42         10.13         1.44 o
  -2  10   7        335.28        356.10         5.03 o
  -1  10   7         48.81         49.54         2.10 o
   0  10   7        429.22        438.04         5.11 o
   1  10   7        126.32        126.33         2.38 o
   2  10   7        870.68        868.18         8.41 o
   3  10   7        429.27        432.51         5.47 o
   4  10   7         71.20         69.15         2.75 o
   5  10   7        159.62        173.08         3.82 o
   6  10   7          0.08          0.34         1.97 o
   7  10   7          0.66          2.78         4.23 o
  -6  11   7         58.30         50.81         2.97 o
  -5  11   7        179.73        186.17         4.65 o
  -4  11   7         63.47         66.37         3.04 o
  -3  11   7          4.72          2.64         1.49 o
  -2  11   7          3.05          3.46         1.68 o
  -1  11   7        222.63        230.43         4.17 o
   0  11   7        229.39        226.72         4.37 o
   1  11   7         57.35         60.52         3.69 o
   2  11   7        181.72        178.20         3.55 o
   3  11   7         36.38         35.18         1.95 o
   4  11   7        151.56        150.31         3.71 o
   5  11   7        131.29        124.64         3.95 o
   6  11   7         70.86         60.47         3.46 o
  -6  12   7        102.68        111.14         7.12 o
  -5  12   7          7.98          6.61         2.83 o
  -4  12   7        103.10        103.51         4.68 o
  -3  12   7         96.93        106.77         4.16 o
  -2  12   7         39.27         49.87         3.44 o
  -1  12   7        233.02        257.61         5.01 o
   0  12   7        404.69        387.90         6.07 o
   1  12   7          6.91          5.56         1.89 o
   2  12   7        216.13        224.54         4.19 o
   3  12   7         23.59         25.97         1.94 o
   4  12   7          1.68          5.92         1.77 o
   5  12   7        277.88        274.57         5.24 o
  -5  13   7          0.58         -0.13         2.98 o
  -4  13   7          1.38          2.26         2.31 o
  -3  13   7         32.73         37.72         2.68 o
  -2  13   7         95.97        105.64         5.56 o
  -1  13   7         24.59         22.72         2.20 o
   0  13   7         44.14         43.93         2.46 o
   1  13   7         17.48         20.75         2.01 o
   2  13   7         26.05         26.58         2.21 o
   3  13   7          5.86          3.84         1.79 o
   4  13   7          0.08         -0.13         1.94 o
   5  13   7          0.28         -1.65         2.77 o
  -4  14   7          2.12          4.94         3.52 o
  -3  14   7        410.42        437.89         8.37 o
  -2  14   7          0.32          2.85         2.24 o
  -1  14   7         92.00        104.69         4.29 o
   0  14   7         19.64         20.79         2.32 o
   1  14   7        110.03        118.70         4.23 o
   2  14   7         64.89         62.50         3.14 o
   3  14   7          9.11          8.60         2.36 o
   4  14   7         52.81         52.02         4.41 o
  -2  15   7         15.63         13.47         2.68 o
  -1  15   7        173.79        180.28         5.31 o
   0  15   7        154.20        146.90         5.05 o
   1  15   7          5.70          5.05         2.35 o
   2  15   7          2.59          5.58         2.80 o
  -8   0   8          0.02         -2.30         3.29 o
  -6   0   8         30.85         25.08         2.25 o
  -4   0   8         47.97         41.82         1.95 o
  -2   0   8       6061.12       6286.95        68.11 o
   0   0   8       1065.27       1069.71        10.52 o
   2   0   8         53.80         51.63         2.69 o
   4   0   8         47.76         38.46         2.10 o
   6   0   8        766.66        746.61         9.63 o
   8   0   8         81.88         76.32         5.39 o
  -8   1   8         21.58         22.38         2.88 o
  -7   1   8        155.57        165.88         4.09 o
  -6   1   8         40.44         37.23         1.85 o
  -5   1   8        148.05        150.81         2.82 o
  -4   1   8          1.50          1.64         0.73 o
  -3   1   8        680.49        678.77         5.12 o
  -2   1   8        556.88        534.32         4.41 o
  -1   1   8          8.73          6.84         0.64 o
   0   1   8        315.01        304.00         2.71 o
   1   1   8         48.53         45.38         1.08 o
   2   1   8         13.58         12.52         0.97 o
   3   1   8          0.47          2.44         0.94 o
   4   1   8         10.57          9.36         0.84 o
   5   1   8        462.56        477.80         5.41 o
   6   1   8        129.79        122.58         2.10 o
   7   1   8        242.64        250.42         4.04 o
   8   1   8         13.27         17.20         8.46 o
  -8   2   8         60.85         58.95         3.41 o
  -7   2   8          0.64         -1.83         2.77 o
  -6   2   8          2.83          4.27         1.59 o
  -5   2   8          9.66          8.60         1.38 o
  -4   2   8        387.73        366.45         4.74 o
  -3   2   8         18.17         21.72         0.99 o
  -2   2   8         61.65         61.43         1.23 o
  -1   2   8         46.81         46.78         1.07 o
   0   2   8        553.28        553.95         4.16 o
   1   2   8         10.99          9.51         0.72 o
   2   2   8         48.75         50.03         1.23 o
   3   2   8          3.89          3.08         0.99 o
   4   2   8        413.07        406.31         4.12 o
   5   2   8         20.97         19.48         0.89 o
   6   2   8        186.93        191.93         2.62 o
   7   2   8          6.42          3.85         1.37 o
   8   2   8        241.06        234.22         5.50 o
  -8   3   8        350.31        355.70         7.04 o
  -7   3   8          8.79          9.29         2.15 o
  -6   3   8        244.48        248.93         4.89 o
  -5   3   8        325.85        334.52         4.95 o
  -4   3   8          5.99          6.00         1.21 o
  -3   3   8         16.82         13.35         0.90 o
  -2   3   8         64.85         54.89         1.18 o
  -1   3   8        344.31        347.76         2.96 o
   0   3   8       1588.95       1548.46        10.46 o
   1   3   8          0.06          0.23         0.52 o
   2   3   8        438.67        429.14         4.01 o
   3   3   8       1042.01       1000.28         8.80 o
   4   3   8        241.00        232.48         3.26 o
   5   3   8        115.46        114.77         1.87 o
   6   3   8         22.10         28.50         1.23 o
   7   3   8         52.95         61.08         2.54 o
   8   3   8         13.82         12.68         2.09 o
  -8   4   8        137.79        141.54         5.25 o
  -7   4   8        941.93        941.13        11.47 o
  -6   4   8        237.33        226.28         4.41 o
  -5   4   8        357.23        340.76         5.09 o
  -4   4   8        131.97        130.56         2.83 o
  -3   4   8         24.14         20.96         1.29 o
  -2   4   8         39.34         34.88         1.29 o
  -1   4   8        288.51        257.93         2.62 o
   0   4   8         92.45         97.08         1.37 o
   1   4   8          5.19          5.46         0.57 o
   2   4   8        289.68        304.92         3.36 o
   3   4   8        422.93        417.70         4.41 o
   4   4   8        521.58        529.22         4.68 o
   5   4   8         23.74         18.76         0.97 o
   6   4   8         78.47         83.86         2.17 o
   7   4   8          4.62          4.51         1.50 o
   8   4   8         11.62          9.55         2.23 o
  -8   5   8        445.11        438.19         7.96 o
  -7   5   8         75.31         87.80         3.58 o
  -6   5   8        129.94        130.93         4.15 o
  -5   5   8         10.68          8.55         1.50 o
  -4   5   8         53.24         44.40         2.44 o
  -3   5   8        301.63        282.33         3.85 o
  -2   5   8         24.48         20.42         1.09 o
  -1   5   8          4.65          6.15         0.72 o
   0   5   8        277.20        295.45         2.65 o
   1   5   8        210.92        232.47         2.42 o
   2   5   8        240.85        228.66         2.39 o
   3   5   8         52.26         44.77         1.72 o
   4   5   8         68.22         62.44         1.81 o
   5   5   8          9.85         12.94         0.98 o
   6   5   8          3.76          3.76         1.15 o
   7   5   8         57.85         71.34         3.18 o
   8   5   8         29.99         27.07         4.27 o
  -7   6   8        123.31        119.26         4.65 o
  -6   6   8        334.85        343.23         5.64 o
  -5   6   8        777.82        783.38         8.91 o
  -4   6   8         82.53         78.43         2.76 o
  -3   6   8        187.47        191.69         2.88 o
  -2   6   8         49.71         51.72         1.91 o
  -1   6   8         95.73         94.75         1.67 o
   0   6   8         38.62         41.07         1.52 o
   1   6   8        934.88        960.87         6.84 o
   2   6   8        513.89        497.24         4.77 o
   3   6   8        603.95        584.92         6.68 o
   4   6   8         92.67         89.71         1.89 o
   5   6   8        426.23        441.41         4.63 o
   6   6   8         27.46         26.46         1.61 o
   7   6   8          1.59          2.54         1.88 o
  -7   7   8          9.54         11.32         2.87 o
  -6   7   8         90.72         88.53         3.76 o
  -5   7   8         91.77        100.34         3.43 o
  -4   7   8         57.34         58.74         2.62 o
  -3   7   8          5.48          4.42         1.37 o
  -2   7   8        167.56        166.29         2.43 o
  -1   7   8         71.66         70.37         2.04 o
   0   7   8        189.61        195.30         2.68 o
   1   7   8         84.16         77.00         2.36 o
   2   7   8         43.81         44.40         1.35 o
   3   7   8          3.20          2.48         0.82 o
   4   7   8        181.00        181.43         2.74 o
   5   7   8        116.36        123.61         3.30 o
   6   7   8          6.10          4.78         1.45 o
   7   7   8          3.19          7.68         2.03 o
  -7   8   8          4.36          0.92         2.46 o
  -6   8   8         59.24         57.64         3.38 o
  -5   8   8         21.95         27.20         2.14 o
  -4   8   8          3.54          4.89         1.58 o
  -3   8   8        308.70        322.63         4.87 o
  -2   8   8        515.23        551.59         5.74 o
  -1   8   8        979.83        987.39         7.77 o
   0   8   8         73.04         73.85         1.94 o
   1   8   8        526.26        518.69         5.29 o
   2   8   8        176.90        179.48         2.64 o
   3   8   8        274.37        266.05         3.58 o
   4   8   8         36.83         30.96         1.48 o
   5   8   8        205.69        194.03         3.38 o
   6   8   8         32.66         36.08         2.35 o
   7   8   8        664.08        686.77        10.02 o
  -6   9   8        159.69        161.28         4.81 o
  -5   9   8          4.30          4.35         1.92 o
  -4   9   8        138.45        146.93         3.90 o
  -3   9   8        284.19        309.07         4.93 o
  -2   9   8        103.23        111.25         3.23 o
  -1   9   8         50.32         45.15         2.24 o
   0   9   8        114.53        118.52         2.62 o
   1   9   8         91.93         91.30         2.41 o
   2   9   8        143.64        141.43         2.75 o
   3   9   8         10.16          9.23         1.20 o
   4   9   8        266.32        274.27         4.91 o
   5   9   8         64.85         68.16         3.93 o
   6   9   8        437.99        425.88         7.13 o
  -6  10   8         35.61         33.45         2.78 o
  -5  10   8          6.97         14.38         2.19 o
  -4  10   8         78.90         72.79         3.19 o
  -3  10   8        258.23        280.66         4.79 o
  -2  10   8        246.12        247.91         4.34 o
  -1  10   8        344.59        344.13         6.55 o
   0  10   8        315.67        314.68         4.80 o
   1  10   8        100.97        112.20         2.93 o
   2  10   8         16.57         16.12         1.34 o
   3  10   8        141.95        147.29         3.19 o
   4  10   8          1.15          1.62         2.08 o
   5  10   8         22.03         26.03         2.03 o
   6  10   8         43.41         41.64         2.82 o
  -5  11   8         10.99         15.99         3.10 o
  -4  11   8        186.03        205.97         4.75 o
  -3  11   8          5.91          6.20         1.74 o
  -2  11   8          0.01         -1.14         1.90 o
  -1  11   8        101.66        123.64         4.54 o
   0  11   8         16.89         19.30         1.83 o
   1  11   8          6.37          7.97         1.61 o
   2  11   8         16.18         19.39         1.68 o
   3  11   8        121.98        126.93         4.24 o
   4  11   8         63.18         65.17         3.33 o
   5  11   8          3.96          5.80         1.98 o
  -5  12   8          2.03          3.67         3.43 o
  -4  12   8        200.74        218.69         5.13 o
  -3  12   8         22.14         27.42         2.68 o
  -2  12   8         24.65         26.33         2.56 o
  -1  12   8        127.93        134.51         4.32 o
   0  12   8          0.41          0.63         1.72 o
   1  12   8         28.35         32.99         3.01 o
   2  12   8        525.97        552.57         7.80 o
   3  12   8         47.62         41.80         2.51 o
   4  12   8        240.38        231.04         5.38 o
  -4  13   8         70.34         70.27         7.72 o
  -3  13   8        110.04        105.27         5.10 o
  -2  13   8         89.41         97.94         4.82 o
  -1  13   8         77.39         71.30         4.18 o
   0  13   8         15.34         14.17         2.19 o
   1  13   8        427.72        437.96         7.03 o
   2  13   8          7.78          6.61         2.09 o
   3  13   8         16.47         17.00         2.37 o
   4  13   8         48.26         53.65         5.80 o
  -2  14   8         10.72         14.35         2.97 o
  -1  14   8          7.42          3.72         2.41 o
   0  14   8         10.73         10.71         2.36 o
   1  14   8        109.88         99.62         4.54 o
   2  14   8        183.32        178.81         5.69 o
  -7   0   9         42.01         35.20         6.17 o
  -5   0   9        176.51        184.08         6.16 o
  -3   0   9         85.96         81.45         2.77 o
  -1   0   9       2028.71       1993.48        20.45 o
   1   0   9         53.63         51.26         4.55 o
   3   0   9        704.70        694.42        11.46 o
   5   0   9          4.91         -0.10         2.58 o
   7   0   9         21.15         23.30         2.35 o
  -7   1   9         34.62         36.34         2.84 o
  -6   1   9        212.73        213.70         4.74 o
  -5   1   9          0.43          2.84         1.50 o
  -4   1   9         56.51         51.15         2.60 o
  -3   1   9        100.15         99.02         2.38 o
  -2   1   9          1.42          2.27         0.69 o
  -1   1   9          3.15          3.78         0.67 o
   0   1   9        132.20        133.05         1.83 o
   1   1   9         82.33         71.14         1.64 o
   2   1   9        357.37        359.18         5.04 o
   3   1   9          8.79          6.20         1.30 o
   4   1   9        210.62        193.27         3.87 o
   5   1   9        102.96        103.40         3.17 o
   6   1   9         62.47         57.93         2.05 o
   7   1   9         10.08         10.20         2.16 o
  -7   2   9         15.32         13.36         2.48 o
  -6   2   9          8.36          9.68         1.98 o
  -5   2   9          4.77          5.38         1.59 o
  -4   2   9         79.52         87.44         2.90 o
  -3   2   9          5.46          5.64         0.83 o
  -2   2   9          0.10         -0.56         0.66 o
  -1   2   9          3.97          3.63         0.73 o
   0   2   9          7.39         10.98         0.73 o
   1   2   9          0.29          0.06         0.72 o
   2   2   9        321.67        324.09         3.49 o
   3   2   9         30.82         35.79         2.47 o
   4   2   9         11.52         14.77         1.79 o
   5   2   9        144.10        143.42         2.78 o
   6   2   9         16.87         22.78         1.74 o
   7   2   9          7.67          9.10         1.44 o
  -7   3   9         38.81         39.10         3.20 o
  -6   3   9        407.54        406.79         6.61 o
  -5   3   9          2.34          4.46         1.55 o
  -4   3   9        330.40        343.40         5.02 o
  -3   3   9       1005.90       1004.89         8.86 o
  -2   3   9        568.32        550.35         5.42 o
  -1   3   9        310.99        310.39         3.80 o
   0   3   9        521.48        522.59         4.28 o
   1   3   9         22.24         18.22         1.02 o
   2   3   9        362.74        359.57         3.88 o
   3   3   9         53.84         53.45         1.53 o
   4   3   9         99.80        111.34         2.67 o
   5   3   9        523.18        519.56         6.23 o
   6   3   9         11.42         12.41         1.68 o
   7   3   9          8.22          3.58         1.52 o
  -7   4   9         81.13         82.61         3.81 o
  -6   4   9        131.57        137.31         4.30 o
  -5   4   9          6.21          5.15         1.61 o
  -4   4   9         40.48         45.35         2.18 o
  -3   4   9         79.72         75.90         2.43 o
  -2   4   9        400.67        408.20         4.26 o
  -1   4   9        168.62        148.34         1.98 o
   0   4   9        391.98        367.61         4.88 o
   1   4   9          5.01          6.16         0.63 o
   2   4   9         28.10         22.48         1.10 o
   3   4   9         32.59         35.13         1.52 o
   4   4   9        131.37        130.82         2.60 o
   5   4   9          0.07          0.32         1.20 o
   6   4   9         15.75         16.25         1.95 o
   7   4   9         26.54         29.65         1.95 o
  -7   5   9          1.14         -0.49         2.56 o
  -6   5   9         24.23         27.24         2.29 o
  -5   5   9        305.64        312.44         5.21 o
  -4   5   9         67.69         73.10         2.91 o
  -3   5   9        349.19        374.57         4.90 o
  -2   5   9        207.99        210.54         3.14 o
  -1   5   9        439.66        432.63         3.87 o
   0   5   9        299.78        289.42         2.88 o
   1   5   9         41.03         41.00         1.49 o
   2   5   9        297.59        288.19         3.47 o
   3   5   9        254.86        281.48         3.87 o
   4   5   9        243.90        244.99         4.07 o
   5   5   9        224.10        237.13         4.19 o
   6   5   9        383.64        403.36         5.30 o
   7   5   9        446.04        431.76         6.86 o
  -7   6   9        290.01        272.74         6.52 o
  -6   6   9         10.64          8.57         2.90 o
  -5   6   9         13.53         11.76         1.89 o
  -4   6   9          5.13          8.43         1.61 o
  -3   6   9         19.73         24.76         1.74 o
  -2   6   9         30.24         25.14         1.40 o
  -1   6   9        171.56        170.44         2.81 o
   0   6   9         77.78         77.42         1.90 o
   1   6   9         25.54         28.43         1.42 o
   2   6   9        153.52        158.49         2.27 o
   3   6   9        177.80        169.94         2.63 o
   4   6   9          8.59          8.42         1.35 o
   5   6   9         72.54         70.10         2.45 o
   6   6   9         19.92         17.94         1.56 o
   7   6   9          3.73          3.57         2.58 o
  -6   7   9         13.84         11.93         2.32 o
  -5   7   9        132.36        129.92         4.02 o
  -4   7   9         88.01         99.99         4.73 o
  -3   7   9        293.65        306.72         4.86 o
  -2   7   9         45.71         45.14         1.87 o
  -1   7   9        503.31        507.48         5.34 o
   0   7   9          6.19          5.62         0.91 o
   1   7   9        479.99        484.22         5.23 o
   2   7   9         16.17         14.47         1.08 o
   3   7   9        386.78        397.59         4.54 o
   4   7   9         12.13         10.39         1.63 o
   5   7   9        281.00        284.18         4.66 o
   6   7   9         96.65        105.75         3.77 o
  -6   8   9         18.98         14.12         2.49 o
  -5   8   9         96.45        115.51         4.15 o
  -4   8   9         71.72         73.64         3.23 o
  -3   8   9         55.71         57.37         2.55 o
  -2   8   9         62.47         67.31         2.69 o
  -1   8   9        138.05        139.83         3.08 o
   0   8   9         16.42         18.14         1.35 o
   1   8   9         94.55         93.61         2.33 o
   2   8   9        249.07        247.83         3.83 o
   3   8   9          4.60          3.69         1.21 o
   4   8   9         86.53         86.96         2.50 o
   5   8   9         44.72         44.90         2.16 o
   6   8   9         22.76         21.40         2.78 o
  -5   9   9        561.80        552.17         7.79 o
  -4   9   9          0.87          1.71         1.86 o
  -3   9   9         78.76         68.98         3.28 o
  -2   9   9         14.36         14.89         1.66 o
  -1   9   9         84.12         79.47         3.42 o
   0   9   9        163.46        160.78         3.66 o
   1   9   9        899.04        932.61         9.77 o
   2   9   9        281.94        282.88         4.35 o
   3   9   9         45.92         42.36         1.94 o
   4   9   9         19.73         17.65         1.73 o
   5   9   9          5.89          3.04         1.76 o
  -5  10   9         36.74         44.01         2.93 o
  -4  10   9          8.11          9.16         2.08 o
  -3  10   9         20.82         29.15         2.17 o
  -2  10   9         10.60          7.50         1.89 o
  -1  10   9          7.63          3.05         1.80 o
   0  10   9         67.69         69.05         3.07 o
   1  10   9         24.94         22.89         1.95 o
   2  10   9          1.20          0.97         1.59 o
   3  10   9         50.88         59.23         2.65 o
   4  10   9         24.41         25.33         2.04 o
   5  10   9          4.15          6.57         2.84 o
  -4  11   9        261.74        281.46         8.90 o
  -3  11   9          4.92          6.19         2.39 o
  -2  11   9        213.51        210.86         7.14 o
  -1  11   9         25.00         24.64         2.37 o
   0  11   9        350.13        356.27         6.09 o
   1  11   9         33.56         36.46         2.34 o
   2  11   9        217.86        226.03         6.42 o
   3  11   9        198.59        188.66         4.72 o
   4  11   9        148.86        141.25         4.76 o
  -3  12   9         29.01         22.40         4.63 o
  -2  12   9         64.67         57.16         7.38 o
  -1  12   9        304.22        280.98         5.81 o
   0  12   9        159.36        155.64         4.57 o
   1  12   9         16.64         17.23         2.18 o
   2  12   9         57.37         51.35         2.79 o
   3  12   9        107.94        112.25         4.43 o
  -1  13   9          2.35         -1.43         2.47 o
   0  13   9        174.46        176.97         5.20 o
   1  13   9         21.25         17.56         2.67 o
  -6   0  10        154.55        161.95        12.48 o
  -4   0  10         75.77         85.20         3.94 o
  -2   0  10        197.69        200.95         4.25 o
   0   0  10        130.72        122.05         2.80 o
   2   0  10        869.35        836.79        14.41 o
   4   0  10        534.58        530.04         9.96 o
   6   0  10          2.99         -0.07         3.66 o
  -7   1  10          0.03         -3.16         4.46 o
  -6   1  10         19.55         25.64         2.60 o
  -5   1  10        172.99        184.33         4.76 o
  -4   1  10         74.29         75.92         2.99 o
  -3   1  10        273.42        280.80         4.40 o
  -2   1  10         34.77         33.21         1.42 o
  -1   1  10        702.93        694.50         8.08 o
   0   1  10         30.37         34.19         1.69 o
   1   1  10        181.07        198.38         5.29 o
   2   1  10         20.44         23.89         1.92 o
   3   1  10         80.43         81.28         3.74 o
   4   1  10          0.04          1.13         1.59 o
   5   1  10         52.82         58.27         3.05 o
   6   1  10          1.05          6.59         4.29 o
  -6   2  10         30.59         29.74         3.35 o
  -5   2  10         15.88         15.22         2.05 o
  -4   2  10        530.67        557.97         7.50 o
  -3   2  10        397.15        404.26         5.86 o
  -2   2  10         57.22         59.89         2.11 o
  -1   2  10         15.93         13.25         0.95 o
   0   2  10        192.81        188.41         2.47 o
   1   2  10          1.86          2.66         0.89 o
   2   2  10         10.02          9.34         1.70 o
   3   2  10          0.11          1.25         1.87 o
   4   2  10        297.45        302.21         5.52 o
   5   2  10         98.03        111.50         4.21 o
   6   2  10        154.81        159.17         6.60 o
  -6   3  10        174.01        177.01         5.61 o
  -5   3  10          5.28          4.03         2.09 o
  -4   3  10          6.07          8.66         1.65 o
  -3   3  10        446.54        452.23         5.96 o
  -2   3  10        355.82        346.01         3.88 o
  -1   3  10         34.67         36.53         1.98 o
   0   3  10         35.93         38.34         1.31 o
   1   3  10        160.31        148.39         2.96 o
   2   3  10        626.62        614.61         6.29 o
   3   3  10          0.35          0.92         0.97 o
   4   3  10        210.67        208.21         4.68 o
   5   3  10        184.18        192.47         5.61 o
   6   3  10          0.61          3.93         1.61 o
  -6   4  10         15.85         10.78         2.72 o
  -5   4  10         16.85         24.27         2.68 o
  -4   4  10        159.69        158.02         3.95 o
  -3   4  10        251.17        248.30         4.34 o
  -2   4  10        226.82        221.06         3.58 o
  -1   4  10        213.92        210.32         2.79 o
   0   4  10         25.63         26.96         1.17 o
   1   4  10        117.52        118.09         3.15 o
   2   4  10          0.05         -0.24         0.99 o
   3   4  10         23.08         27.02         1.37 o
   4   4  10         11.61         13.47         1.37 o
   5   4  10         19.91         27.72         2.00 o
   6   4  10        148.89        159.70        11.23 o
  -6   5  10        177.12        179.51         6.83 o
  -5   5  10         87.80         82.23         3.55 o
  -4   5  10         35.95         36.38         2.20 o
  -3   5  10         42.07         44.60         2.69 o
  -2   5  10         14.49         14.80         1.37 o
  -1   5  10         30.30         27.24         1.35 o
   0   5  10         13.94         13.52         1.01 o
   1   5  10         32.05         33.72         1.76 o
   2   5  10        285.47        275.62         3.77 o
   3   5  10        155.28        146.05         3.06 o
   4   5  10        330.53        317.98         4.57 o
   5   5  10          0.46          2.82         2.17 o
   6   5  10        176.09        182.06        14.17 o
  -6   6  10        288.94        270.60         7.99 o
  -5   6  10         90.52         79.97         3.55 o
  -4   6  10        280.59        300.16         5.28 o
  -3   6  10        131.55        134.35         3.62 o
  -2   6  10          8.81         11.62         1.46 o
  -1   6  10        211.46        209.60         3.43 o
   0   6  10        336.54        341.19         4.63 o
   1   6  10        291.89        304.45         3.85 o
   2   6  10        205.64        191.10         3.53 o
   3   6  10          0.08          0.76         1.63 o
   4   6  10        126.84        126.67         4.23 o
   5   6  10        178.91        183.41         4.94 o
  -5   7  10         27.84         25.52         2.51 o
  -4   7  10        463.59        477.65         6.88 o
  -3   7  10        184.99        188.51         4.17 o
  -2   7  10        165.24        163.73         3.69 o
  -1   7  10        235.05        237.75         4.26 o
   0   7  10         77.92         80.31         2.51 o
   1   7  10         27.16         30.15         1.69 o
   2   7  10        121.52        132.49         2.60 o
   3   7  10         61.40         57.61         2.77 o
   4   7  10          0.07         -0.38         1.93 o
   5   7  10         59.02         51.11         3.54 o
  -5   8  10        182.09        205.95         5.69 o
  -4   8  10          0.05          0.08         1.98 o
  -3   8  10         10.14         13.48         1.92 o
  -2   8  10         13.65         19.30         2.35 o
  -1   8  10        241.90        250.87         5.48 o
   0   8  10        146.99        150.67         3.59 o
   1   8  10        328.32        329.49         4.77 o
   2   8  10         19.26         23.80         1.53 o
   3   8  10        407.70        413.41         5.29 o
   4   8  10          0.04         -1.44         1.44 o
   5   8  10         86.21         92.62        10.23 o
  -4   9  10         38.33         32.91         2.64 o
  -3   9  10         29.15         30.46         3.62 o
  -2   9  10        433.28        427.17         7.90 o
  -1   9  10        177.71        179.25         5.55 o
   0   9  10        280.14        277.18         5.22 o
   1   9  10          2.34          4.35         1.84 o
   2   9  10         34.02         36.83         2.04 o
   3   9  10         14.16         14.99         1.70 o
   4   9  10        200.46        200.01         7.88 o
  -3  10  10        267.75        265.33         5.92 o
  -2  10  10         17.62         14.57         2.93 o
  -1  10  10        146.57        142.64         4.69 o
   0  10  10        285.85        287.62         5.54 o
   1  10  10         21.81         20.21         2.15 o
   2  10  10        106.24        100.32         3.80 o
   3  10  10        229.23        233.83         7.87 o
  -2  11  10        191.50        186.16         8.09 o
  -1  11  10          0.67          2.47         2.16 o
   0  11  10         39.59         28.77         3.26 o
   1  11  10        137.44        126.49         4.18 o
   2  11  10         16.62         10.04         3.50 o
  -5   0  11        196.41        186.28         7.30 o
  -3   0  11         60.76         60.84         4.04 o
  -1   0  11        450.06        457.17         6.47 o
   1   0  11        754.77        791.78        16.40 o
   3   0  11        490.15        517.78        10.66 o
   5   0  11         29.24         22.98         5.81 o
  -5   1  11          1.01          2.97         2.30 o
  -4   1  11          1.43          2.44         1.99 o
  -3   1  11         38.40         44.11         2.33 o
  -2   1  11          3.37          3.61         1.47 o
  -1   1  11          3.20          4.40         1.00 o
   0   1  11          0.09          1.98         0.86 o
   1   1  11         18.94         23.26         3.91 o
   2   1  11         17.91         15.43         1.90 o
   3   1  11         32.43         34.21         2.77 o
   4   1  11        301.73        313.63         5.69 o
   5   1  11         16.12         24.82         3.54 o
  -5   2  11         24.06         14.40         2.63 o
  -4   2  11        296.60        314.71         6.41 o
  -3   2  11          0.04          1.36         1.64 o
  -2   2  11        297.87        295.94         4.91 o
  -1   2  11        112.05        115.79         3.41 o
   0   2  11         32.14         39.02         1.46 o
   1   2  11        352.76        355.37         5.08 o
   2   2  11          0.79          4.78         1.84 o
   3   2  11        176.36        160.86         4.75 o
   4   2  11        128.50        133.06         5.71 o
   5   2  11        191.54        198.51         7.23 o
  -5   3  11         10.16         16.68         3.06 o
  -4   3  11          2.01          0.24         3.00 o
  -3   3  11          4.47          3.30         1.77 o
  -2   3  11         33.31         32.15         1.91 o
  -1   3  11        416.91        418.59         4.79 o
   0   3  11         36.35         37.11         1.70 o
   1   3  11         67.38         70.10         2.88 o
   2   3  11         13.65         15.03         2.03 o
   3   3  11        193.07        190.84         5.54 o
   4   3  11        152.05        166.31         5.63 o
   5   3  11          0.46          9.29         3.53 o
  -5   4  11         55.90         59.99         3.93 o
  -4   4  11        220.37        217.89         4.81 o
  -3   4  11         41.35         45.01         2.34 o
  -2   4  11        443.63        443.77         6.03 o
  -1   4  11         37.03         37.59         1.81 o
   0   4  11        136.23        133.03         2.87 o
   1   4  11        206.27        202.74         4.75 o
   2   4  11        139.63        141.10         3.12 o
   3   4  11         36.38         35.16         2.98 o
   4   4  11         17.53         23.20         3.24 o
   5   4  11         35.16         42.98         5.19 o
  -5   5  11         81.49        104.29        12.37 o
  -4   5  11         96.62         91.09         3.69 o
  -3   5  11          8.38          5.56         1.79 o
  -2   5  11         22.41         23.71         1.92 o
  -1   5  11         22.64         23.93         1.54 o
   0   5  11         19.56         23.28         1.80 o
   1   5  11         53.57         51.48         2.42 o
   2   5  11         42.69         47.28         3.38 o
   3   5  11          8.62          9.57         1.68 o
   4   5  11          6.93          6.69         1.51 o
   5   5  11         55.59         55.05         7.58 o
  -4   6  11        389.36        374.72         7.29 o
  -3   6  11        870.10        834.61         9.63 o
  -2   6  11        198.78        206.38         4.27 o
  -1   6  11         86.06         89.13         3.49 o
   0   6  11        407.98        416.45         5.78 o
   1   6  11        234.73        245.54         5.49 o
   2   6  11         76.82         77.71         4.45 o
   3   6  11         35.07         44.51         2.55 o
   4   6  11        317.47        308.23         5.61 o
  -4   7  11          2.26         -5.15         5.15 o
  -3   7  11         11.68          9.92         2.05 o
  -2   7  11          7.72          8.63         2.39 o
  -1   7  11         57.28         58.32         3.08 o
   0   7  11          1.18          1.75         1.53 o
   1   7  11          0.12         -1.03         1.66 o
   2   7  11         96.99        108.41         5.53 o
   3   7  11         23.09         24.46         2.50 o
   4   7  11         51.75         47.60         3.24 o
  -3   8  11          0.15          1.72         3.03 o
  -2   8  11         95.12         86.55         3.71 o
  -1   8  11         13.54         17.04         2.23 o
   0   8  11          0.71          2.01         1.78 o
   1   8  11         69.19         65.98         2.58 o
   2   8  11         78.02         72.26         3.76 o
   3   8  11         73.89         76.58         3.87 o
  -2   9  11         43.85         46.06         5.27 o
  -1   9  11         60.44         54.02         3.85 o
   0   9  11         41.45         38.96         3.50 o
   1   9  11         82.05         69.84         4.10 o
   2   9  11          5.73          2.87         2.24 o
  -4   0  12        136.03        140.15        12.88 o
  -2   0  12        466.53        470.24         9.96 o
   0   0  12         35.42         35.73         5.09 o
   2   0  12         94.64         86.71         7.24 o
   4   0  12          5.36          4.92         9.47 o
  -3   1  12        287.04        271.67         5.61 o
  -2   1  12          6.11          6.63         1.89 o
  -1   1  12         80.75         83.13         2.62 o
   0   1  12          8.42          7.18         2.39 o
   1   1  12         48.28         52.34         4.12 o
   2   1  12         31.15         34.11         2.57 o
   3   1  12        178.49        185.23         5.69 o
   4   1  12         68.30         69.94         4.23 o
  -3   2  12          0.07          0.96         2.19 o
  -2   2  12        205.29        202.93         5.12 o
  -1   2  12         12.08         15.55         1.68 o
   0   2  12         26.85         27.44         2.76 o
   1   2  12        173.56        165.73        19.18 o
   2   2  12         53.58         51.07         3.17 o
   3   2  12        159.58        165.08         5.50 o
  -3   3  12        161.78        146.78         5.83 o
  -2   3  12         56.99         62.39         2.78 o
  -1   3  12        161.95        164.38         4.63 o
   0   3  12        426.62        437.95         7.75 o
   1   3  12        202.79        206.40         8.16 o
   2   3  12          9.76         13.13         3.81 o
   3   3  12         50.02         50.14         3.97 o
  -3   4  12         27.93         25.43         3.29 o
  -2   4  12          0.72          2.23         1.85 o
  -1   4  12         56.21         56.55         2.96 o
   0   4  12         26.06         26.95         2.46 o
   1   4  12        163.48        176.06         4.29 o
   2   4  12         13.05          9.99         3.56 o
   3   4  12        233.34        238.78         8.33 o
  -2   5  12        118.49        126.05         4.03 o
  -1   5  12          5.26          6.29         1.88 o
   0   5  12        167.47        180.20         6.28 o
   1   5  12          0.20         -1.57         2.10 o
   2   5  12        107.87        117.68         3.85 o
  -2   6  12        197.56        189.65        12.63 o
  -1   6  12          0.47          2.92         2.81 o
   0   6  12         43.08         43.62         4.49 o
   1   6  12         20.21         19.13         2.64 o
   2   6  12        110.89        112.45         4.89 o
                                                
